# Supplementary material for: DeepO-GlcNAc: a web server for prediction of protein O-GlcNAcylation sites using deep learning combined with attention mechanism
Source: Front Cell Dev Biol. 2024 Oct 10;12:1456728. doi: 10.3389/fcell.2024.1456728 (PMC11500328; doi:10.3389/fcell.2024.1456728)
Supplement: Supplementary file 1 [file Table1.xlsx]

## Sheet: net4.0_roc_list
AA	y_true	Gene	pred
LLLAASAWGVTLSPKDCQVFR	1	>A2GL_HUMAN_37	0
SAMSQSLLKTTQEPLARDPVK	1	>A4_HUMAN_353	1
LARDPVKLPTTAASTPDAVDK	1	>A4_HUMAN_367	1
GLTTRPGSGLTNIKTEEISEV	1	>A4_HUMAN_659	1
LDKDSSLSFQSTQVPERRHAS	1	>ABCAC_HUMAN_125	1
LMKILTERGYSFVTTAEREIV	1	>ACTS_HUMAN_201	0
PTTRDWALQFTQQTKKRPRRM	1	>ADA19_HUMAN_191	0
PIYANRFAVPTYAAKQPQQFP	1	>ADAM9_HUMAN_777	0
RGKRELRMSSSYPTGLADVKA	1	>ADML_HUMAN_51	0
RATTASRLPSSAVTPRAPHPS	1	>AGRIN_HUMAN_1282	1
VTPRAPHPSHTSQPVAKTTAA	1	>AGRIN_HUMAN_1294	1
TAAPTTRRPPTTAPSRVPGRR	1	>AGRIN_HUMAN_1312	1
LELGIGPGAATRGSGVGECGD	1	>AGRIN_HUMAN_1540	0
PEHVLRQVDVTSFAGHPCTRA	1	>AGRIN_HUMAN_1815	0
EEMDFRSGSPSDNSGAEEMEV	1	>AKT1_HUMAN_126	1
DFRSGSPSDNSGAEEMEVSLA	1	>AKT1_HUMAN_129	0
LDGKKDARQVTSNSLSGTQED	1	>AMRP_HUMAN_134	0
LEGRTKELGYTVKKHLQDLSG	1	>AMRP_HUMAN_337	0
GKLSELQVEQTSLEPLQESPR	1	>ANFB_HUMAN_62	0
KLSELQVEQTSLEPLQESPRP	1	>ANFB_HUMAN_63	1
ESPRPTGVWKSREVATEGIRG	1	>ANFB_HUMAN_79	0
GFWDCVTCHGSPVDICTAKPR	1	>ANT3_HUMAN_35	0
ARLAEYHAKATEHLSTLSEKA	1	>APOA1_HUMAN_221	0
QGRVRAATVGSLAGQPLQERA	1	>APOE_HUMAN_215	0
STMDYGKKWWTQAQAHDLVIK	1	>APOL1_HUMAN_236	0
CKYIEHLEAVTCKCQQEYFGE	1	>AREG_HUMAN_169	0
AWGPWSECSRTCGGGASYSLR	1	>ATL1_HUMAN_48	0
LAQEWSPCTVTCGQGLRYRVV	1	>ATL1_HUMAN_451	0
DTLLKPSERRTSPVTLSPHKH	1	>ATL1_HUMAN_1127	0
SPHKHVSGFSSSLRTSSTGDA	1	>ATL1_HUMAN_1143	1
PHKHVSGFSSSLRTSSTGDAG	1	>ATL1_HUMAN_1144	1
WAAVRGPCSVSCGAGLRWVNY	1	>ATS13_HUMAN_698	0
CGVVDDEPRPTGKAETEDEDE	1	>ATS1_HUMAN_208	1
DLPRSLVMPTSLVPYHSETPA	1	>ATS3_HUMAN_1088	1
SKTVRLVTVPSSPPTKRVHLS	1	>ATS3_HUMAN_1149	0
KTVRLVTVPSSPPTKRVHLSS	1	>ATS3_HUMAN_1150	0
RLVTVPSSPPTKRVHLSSASQ	1	>ATS3_HUMAN_1153	1
PPRASCETPASTPEAHEHAPA	1	>ATS5_HUMAN_214	1
YRGFYQKTHISYQEYPFKVFP	1	>B3GL1_HUMAN_225	0
QGILIRDNVRTIGAQVYEQVL	1	>B4GT5_HUMAN_59	0
CNYRGLHDVLSPPRGEASGQG	1	>BAMBI_HUMAN_114	0
TTKVGSPATVTFQQNKNFHQT	1	>BPTF_HUMAN_2103	0
KKVEELEGEITTLNHKLQDAS	1	>BST2_HUMAN_121	0
IGGRERWNHVTTTTKRPVTTR	1	>C99L2_HUMAN_99	0
IERETGWLKVTEPLDRERIAT	1	>CADH1_HUMAN_217	0
GGMVKSNFVPTNVGSKAFGRR	1	>CALCB_HUMAN_111	0
PKVTYKAPVPTGEVYFADSFD	1	>CALX_HUMAN_66	0
SSGTSLLTPKSSSSTNTSLLT	1	>CARF_HUMAN_349	1
DQFLEEQKQETQKIQSNDGKE	1	>CASC4_HUMAN_195	0
ATEPTVDSVVTPEAFSESIIT	1	>CASK_HUMAN_157	0
IKKAEATTTTTSAGAEAAEGQ	1	>CBPD_HUMAN_44	0
HTGRSRGIERSTLEEPNLQPL	1	>CCD80_HUMAN_64	0
NPEDIYPSNPTDDDVSSGSSS	1	>CD44_HUMAN_174	0
SGGYIFYTFSTVHPIPDEDSP	1	>CD44_HUMAN_200	0
FDHTKQNQDWTQWNPSHSNPE	1	>CD44_HUMAN_325	0
YRQTPKEDSHSTTGTAAASAH	1	>CD44_HUMAN_422	0
VTGGRRDPNHSEGSTTLLEGY	1	>CD44_HUMAN_550	0
RDPNHSEGSTTLLEGYTSHYP	1	>CD44_HUMAN_555	0
SHYPHTKESRTFIPVTSAKTG	1	>CD44_HUMAN_572	0
KFEHCNFNDVTTRLRENELTY	1	>CD59_HUMAN_76	0
TQLSVVDFLPTTAQPTKKSTL	1	>CD8B_HUMAN_140	1
QLSVVDFLPTTAQPTKKSTLK	1	>CD8B_HUMAN_141	1
VDFLPTTAQPTKKSTLKKRVC	1	>CD8B_HUMAN_145	1
PTTAQPTKKSTLKKRVCRLPR	1	>CD8B_HUMAN_149	0
STHSKTSAVSSQANSQPPVQV	1	>CDK12_HUMAN_597	0
LPGTLAKSIGTFSDPCKDPTR	1	>CDSN_HUMAN_37	0
PLLRPAGRRTTPQTTRPGPGT	1	>CELR1_HUMAN_2307	1
TPVPPTGDSETAPVPPTGDSG	1	>CEL_HUMAN_579	1
GDSGAPPVPPTGDSGAPPVPP	1	>CEL_HUMAN_596	0
GRTEVQLEHLSREQVLLYLFA	1	>CGRE1_HUMAN_69	0
VKQSDLPRKETEQPPAPGSME	1	>CHSTC_HUMAN_88	0
RTTDWTPAGSTGQVVHGSPRE	1	>CILP1_HUMAN_105	0
PRTATLATLATRAQTVATTAN	1	>CK024_HUMAN_212	1
AGRGDENPAGTVEGKEDWEME	1	>CLC11_HUMAN_69	0
GNQSHVDPGPTPIPHNSSSRF	1	>CLN3_HUMAN_80	1
PAGPRGPVGPSGPPGKDGTSG	1	>CO3A1_HUMAN_1145	1
KAGPQGRGGVSAVPGFRGDEG	1	>CO4A2_HUMAN_1446	1
APGEVKGYKVTFHPTGDDRRL	1	>COCA1_HUMAN_1120	0
GSERTLPILTTQAPKSGPRNL	1	>COCA1_HUMAN_1749	0
TEPPTPPPPPTIPPARDVCKG	1	>COCA1_HUMAN_2309	1
TQEATGQAVSTAHPPTGKRLK	1	>COCH_HUMAN_140	0
GQAVSTAHPPTGKRLKKTPEK	1	>COCH_HUMAN_145	1
WVTAHASKMSSYLPAKQELKD	1	>COJA1_HUMAN_273	0
LAGERGTVGPSGEPGVKGEEG	1	>COQA1_HUMAN_343	1
THKDVTENLETQVVESRLREP	1	>CR3L4_HUMAN_349	0
GCLICKCREASASAGPPILSG	1	>CRIM1_HUMAN_596	0
VRPTGQDWNHTPQKTDHPSAL	1	>CSF1_HUMAN_383	0
CSISAPARSPSPSTQPWEHVN	1	>CSF2_HUMAN_24	1
ISAPARSPSPSTQPWEHVNAI	1	>CSF2_HUMAN_26	1
EFPVTETPLVTARMILESKTE	1	>CSPG2_HUMAN_522	0
WEERQTSGRITEEFLGKYLST	1	>CSPG2_HUMAN_632	0
QTEMTHRRERTETLIPEMRTD	1	>CSPG2_HUMAN_687	0
DSTQKQLEEVTDEDIAAHGKF	1	>CSPG2_HUMAN_869	0
KFTIRFQPTTSTGIAEKSTLR	1	>CSPG2_HUMAN_888	0
HSVSYPPGAVTEHKVKTDEVV	1	>CSPG2_HUMAN_1110	1
KVKTDEVVTLTPRIGPKVSLS	1	>CSPG2_HUMAN_1123	0
VQYINGKHLVTTVPKDPEAAE	1	>CSPG2_HUMAN_1418	0
RKSFMSLTTPTQSEREMTDST	1	>CSPG2_HUMAN_1780	0
SGDFREYSTVSHPIAKEETVM	1	>CSPG2_HUMAN_1945	1
GTVNEIDRRSTILPTAEVEGT	1	>CSPG2_HUMAN_2059	0
EIDRRSTILPTAEVEGTKAPV	1	>CSPG2_HUMAN_2063	0
KEEVKVSGTVSTNFPQTIEPA	1	>CSPG2_HUMAN_2085	0
SGTVSTNFPQTIEPAKLWSRQ	1	>CSPG2_HUMAN_2091	0
GFEMAKEFVTSAPKPSDLYYE	1	>CSPG2_HUMAN_2417	0
TQATRQESSTTFVSDGSLEKH	1	>CSPG2_HUMAN_2458	0
QDRFREFEDSTLKPNRKKPTE	1	>CSPG2_HUMAN_2531	0
YTQATHDESMTYEDRSQLDHM	1	>CSPG2_HUMAN_2656	0
EALVDHTPYLSIATTHLMDQS	1	>CSPG2_HUMAN_2781	0
TQAALIRGQDSTIAASEQQVA	1	>CSPG2_HUMAN_3024	0
PTPGDKLSPASELPKESPLEV	1	>CSPG5_HUMAN_165	1
EAKKDESWQGTVTDTRMSDEI	1	>CSTN3_HUMAN_691	0
RLEDTFGPDPTMIRANCLVQT	1	>CTGF_HUMAN_193	0
AMEPDRKAAVSHWQQQSYLDS	1	>CTNB1_HUMAN_23	0
VSRTTKHFHETTPNKGSGTTS	1	>DAF_HUMAN_343	0
SRTTKHFHETTPNKGSGTTSG	1	>DAF_HUMAN_344	0
TPKPATPSTDSTTTTTRRPTK	1	>DAG1_HUMAN_441	1
ATPSTDSTTTTTRRPTKKPRT	1	>DAG1_HUMAN_445	1
VPRVTTKVSITRLETASPPTR	1	>DAG1_HUMAN_469	0
ITRLETASPPTRIRTTTSGVP	1	>DAG1_HUMAN_478	1
GNDHSTLDGYSRRTTLSSKMY	1	>DKK1_HUMAN_169	1
INGSPCQHGGTCVDDEGRASH	1	>DLK1_HUMAN_143	0
LSPQQVTRLPSGYGLAYRLTP	1	>DLK1_HUMAN_260	0
PSGYGLAYRLTPGVHELPVQQ	1	>DLK1_HUMAN_269	0
SPDTWPTSRASTAGSESTLAL	1	>DMBT1_HUMAN_1499	1
WPTSRASTAGSESTLALRLVN	1	>DMBT1_HUMAN_1503	0
CTPNPCHNGGTCEISEAYRGD	1	>EDIL3_HUMAN_88	0
KSGHIQDYQITASSIFRTLNM	1	>EDIL3_HUMAN_336	0
TSKPSALPKFSQFLGDPVEKA	1	>EFC14_HUMAN_412	0
MKVGQDPNAVTPEQLTTSRPS	1	>EFNB1_HUMAN_172	0
NAVTPEQLTTSRPSKEADNTV	1	>EFNB1_HUMAN_179	1
MATQAPGSRGSLGDSDGKHET	1	>EFNB1_HUMAN_201	1
TQRRRLSPPSSSAASSYSFSD	1	>EMD_HUMAN_53	0
PKKEDALLYQSKGYNDDYYEE	1	>EMD_HUMAN_87	0
PGAGPGVGGPSRGPLDGFSVF	1	>EMIL1_HUMAN_622	0
KHATQDDASRTRAPGLSSQHP	1	>EMIL2_HUMAN_223	0
TMKDQQDLTRTGISRKEPLLK	1	>ER6L2_HUMAN_1420	0
EFHHGPDPTDTAPGEQAQDVA	1	>ERP44_HUMAN_369	0
PESSFQKLAPSEYRYTLLRDR	1	>ERP44_HUMAN_393	1
IQPVHILTSVSSLRGTRECSV	1	>EZH2_HUMAN_75	0
RGRPGEPPAASSAAGDAGWPN	1	>FA20C_HUMAN_74	1
GRPGEPPAASSAAGDAGWPNK	1	>FA20C_HUMAN_75	0
RRELVLFDKPTRGTSIKEFRE	1	>FA69B_HUMAN_144	0
RGCSEGHCLVTPEIQRGDWGQ	1	>FAT2_HUMAN_4036	0
TSRSTGPEGVTHAPSLGKAAL	1	>FBLN2_HUMAN_357	1
TGPEGVTHAPSLGKAALVPTQ	1	>FBLN2_HUMAN_361	1
AGFANRGDVLTGRPFYKDINE	1	>FBN2_HUMAN_1066	0
AGTPSLRPKATVKLTEATQLG	1	>FGFP2_HUMAN_155	1
NSISVKWLPSSSPVTGYRVTT	1	>FINC_HUMAN_1566	1
EPSPEGTTGQSYNQYSQRYHQ	1	>FINC_HUMAN_2349	0
KTGLPPSRNSTSSQSQTSTAS	1	>FIP1_HUMAN_275	1
KGIKRKATEISTAVVQRSATI	1	>FNBP4_HUMAN_797	0
PHGGSSRLLPTQPHLSSPLSK	1	>FNDC1_HUMAN_732	0
VLADSLHVGPSARPPPSLSLR	1	>FPRP_HUMAN_150	1
PPSALGAVGVTRSSGTPRPGR	1	>FUT11_HUMAN_59	1
PSYKVREKIETVKYPTYPEAE	1	>FUT8_HUMAN_564	0
HSEDGAPALLTTAPPPGLQPG	1	>FZD2_HUMAN_165	0
WSPAKEKRGWTLNSAGYLLGP	1	>GALA_HUMAN_35	0
NGEEKAQSMETLPPGKVRWPD	1	>GALT2_HUMAN_70	0
VQPDQGKIFYSSIKEMKPPLR	1	>GALT5_HUMAN_69	0
GAWGKENVRKTEESVLKVEVD	1	>GALT5_HUMAN_94	0
VLKVEVDLDQTQRERKMQNAL	1	>GALT5_HUMAN_108	0
VPLWHPAHLQTLPVTPNKQKT	1	>GALT5_HUMAN_134	1
PNKQKTDGRGTKPEASSHQGT	1	>GALT5_HUMAN_149	0
SSHQGTPKQTTAQGAPKTSFI	1	>GALT5_HUMAN_164	0
SSLAPHRVPLSQTNHALTGGL	1	>GALT5_HUMAN_379	0
GTHQVLRIDVTLSPRDPKAPG	1	>GALT5_HUMAN_429	0
PFDAATLHTSTAMAAQHGMDD	1	>GELS_HUMAN_431	0
EGLGASSHITTKSMAAPPSCG	1	>GFRA1_HUMAN_433	0
PNLSKKESVSSLQTTSQYLIR	1	>GINM1_HUMAN_200	1
KESVSSLQTTSQYLIRNVETT	1	>GINM1_HUMAN_205	0
VDGFEKRAAASESNNYMNHVA	1	>GLCE_HUMAN_59	0
EIVSISASSTTGVAMHTSTSS	1	>GLPA_HUMAN_23	0
TSSSVTKSYISSQTNDTHKRD	1	>GLPA_HUMAN_41	0
SQTNDTHKRDTYAATPRAHEV	1	>GLPA_HUMAN_52	0
RSPNSTAWPLSLEPDPGMASA	1	>GLPC_HUMAN_15	0
ASASTTMHTTTIAEPDPGMSG	1	>GLPC_HUMAN_33	0
ALYRERQPDGTPGGSGAAVAP	1	>GLT10_HUMAN_39	0
RDKYRSEALPTDLPAPSAPDL	1	>GLU2B_HUMAN_287	0
PKHSTFGQSLTQRLHALKLRS	1	>GNAS3_HUMAN_160	0
DASPSRAPPSTQEPQSPREGE	1	>GNAS3_HUMAN_182	1
GGNVTKEKPPSLIVPLESQMT	1	>GNPTA_HUMAN_837	0
KSLVTNCKPVTDKIHKAYKDK	1	>GNPTA_HUMAN_1098	0
LLSEHEQLVVTLEDHKSALAA	1	>GOLI4_HUMAN_216	0
QVAHSPQGYNTAREKPTREVQ	1	>GOLI4_HUMAN_270	0
GNVLGNSKSQTPAPSSEVVLD	1	>GOLM1_HUMAN_235	1
GTSAASKPKSTPAVIQGPSGK	1	>GP108_HUMAN_178	0
LRNDVDKRGETTSASLLNAGL	1	>GTR12_HUMAN_432	0
RKFLKGRLLQTHFQSQGQGQS	1	>H6ST2_HUMAN_528	0
TLSSKPQALATPNKEEHGKRK	1	>HBEGF_HUMAN_85	1
IPPSSAPTVLSVPAGTTIVKT	1	>HCFC1_HUMAN_569	0
DGKPTTIITTTQASGAGTKPT	1	>HCFC1_HUMAN_739	0
AVTTLVVKGTTGVTTLGTVTG	1	>HCFC1_HUMAN_878	0
ATLSSQVINPTAITVSAAQTT	1	>HCFC1_HUMAN_927	1
TTPTITMQPVSQPTQVTLITA	1	>HCFC1_HUMAN_955	0
HETGTTNTATTTVVANLGGHP	1	>HCFC1_HUMAN_1031	0
ERRGPATPGPSYRAPEPGAAT	1	>HEG1_HUMAN_81	1
VSKTEGFPKDSRIATTSSSVL	1	>HEG1_HUMAN_363	1
GFPKDSRIATTSSSVLLSPSA	1	>HEG1_HUMAN_368	0
VRGTAIEQRTSSDHTDHTYLS	1	>HEG1_HUMAN_548	0
HHLFSSILPSTRASVHLLKST	1	>HEG1_HUMAN_695	0
LGVTAEYSPASRSLGTSPSPQ	1	>HEG1_HUMAN_941	1
LSPLTVITKETEKAVPPRDIE	1	>HEPH_HUMAN_1079	1
HWLLFEMSRHSLEQKPTDAPP	1	>HG2A_HUMAN_197	0
SESLELEDPSSGLGVTKQDLG	1	>HG2A_HUMAN_282	0
TRSQLANTEPTKGLPDHPSRS	1	>HLPDA_HUMAN_52	0
EESTLTKLGNTISSLFGGGTT	1	>HYOU1_HUMAN_580	0
SVRSTKDPCPSQPPVFPAAKQ	1	>I18BP_HUMAN_53	0
DSQRYKVDYESQSTDTQNFSS	1	>IBP3_HUMAN_192	0
ERDSREHEEPTTSEMAEETYS	1	>IBP5_HUMAN_123	0
EPTTSEMAEETYSPKIFRPKH	1	>IBP5_HUMAN_131	1
NPKESKPQAGTARPQDVNRRD	1	>IBP6_HUMAN_126	0
PGDRDNLAIQTRGGPEKHEVT	1	>IBP7_HUMAN_220	0
KHEVTGWVLVSPLSKEDAGEY	1	>IBP7_HUMAN_236	0
LFVEPILEVSSLPTTNSTTNS	1	>IC1_HUMAN_64	1
EVSSLPTTNSTTNSATKITAN	1	>IC1_HUMAN_71	1
RWPESPKAQASSVPTAQPQAE	1	>IGHD_HUMAN_109	0
QAEGSLAKATTAPATTRNTGR	1	>IGHD_HUMAN_127	1
ESETSCLVTTTDFQIQTEMAA	1	>IL2RA_HUMAN_218	0
SLALVTNSAPTSSSTKKTQLQ	1	>IL2_HUMAN_23	1
KKAKNLDAITTPDPTTNASLL	1	>IL6_HUMAN_166	0
LDAITTPDPTTNASLLTKLQA	1	>IL6_HUMAN_171	0
KTREGAEDKMTSGDVLSNRKM	1	>IMPA3_HUMAN_107	0
KRVEDLHVGATVAPSSRRDFT	1	>IPSP_HUMAN_39	0
SICRPTRAVPSSRGDYMTMQM	1	>IRS1_HUMAN_984	0
YVDTSPAAPVSYADMRTGIAA	1	>IRS1_HUMAN_1011	0
GVPGRVHNGVSLPTFKNTETA	1	>K154L_HUMAN_105	1
AAVTLFLRKSSPPALSAALVA	1	>K154L_HUMAN_651	1
QAMHTGLPNPTNLEMPRASTP	1	>K154L_HUMAN_759	0
FDRIVEKGYYSERDAADAVKQ	1	>KCC4_HUMAN_137	0
CGGPGCGGLVTVAHNAWQKAM	1	>LAMB1_HUMAN_1435	0
NGFKSLAQEATRLAESHVESA	1	>LAMC2_HUMAN_762	0
TRCEQDRPSPTTAPPAPPSPS	1	>LAMP1_HUMAN_199	1
SPTTAPPAPPSPSPSPVPKSP	1	>LAMP1_HUMAN_207	1
APPAPPSPSPSPVPKSPSVDK	1	>LAMP1_HUMAN_211	1
NEFLCDKDKTSTVAPTIHTTV	1	>LAMP2_HUMAN_195	0
PTIHTTVPSPTTTPTPKEKPE	1	>LAMP2_HUMAN_209	1
IHTTVPSPTTTPTPKEKPEAG	1	>LAMP2_HUMAN_211	1
RDYSQPTAAATVQDIKKPVQQ	1	>LAMP3_HUMAN_44	0
EAEAAVATQETSTVRLKVSST	1	>LDLR_HUMAN_724	0
TSTVRLKVSSTAVRTQHTTTR	1	>LDLR_HUMAN_734	0
RLKVSSTAVRTQHTTTRPVPD	1	>LDLR_HUMAN_738	0
VSSTAVRTQHTTTRPVPDTSR	1	>LDLR_HUMAN_741	0
SSTAVRTQHTTTRPVPDTSRL	1	>LDLR_HUMAN_742	1
LGSTTAVQTPTSGEPLVSTSE	1	>LEUK_HUMAN_28	1
GSTTAVQTPTSGEPLVSTSEP	1	>LEUK_HUMAN_29	0
EPLVSTSEPLSSKMYTTSITS	1	>LEUK_HUMAN_41	0
SIKMSSVPQETPHATSHPAVP	1	>LEUK_HUMAN_109	1
SHTVTGGTITTNSPETSSRTS	1	>LEUK_HUMAN_137	0
SRRGPLVKYSSDYFQAPSDYR	1	>LG3BP_HUMAN_444	0
AGMPGQHGQITQQELDTVVKT	1	>LMAN1_HUMAN_385	0
HTPPGNAEVTTNIPKMEAATN	1	>LRC8D_HUMAN_77	1
AVTPDIPLRATYPRTDFALPN	1	>LRC8D_HUMAN_114	1
SRAPDGAALATARASPRQEKD	1	>LRP11_HUMAN_197	1
TVTDTAGQRSSDNVSVTVLRA	1	>LRP11_HUMAN_289	0
HTAASPALPRTTGPSEDAGGD	1	>LRP11_HUMAN_366	1
DSLVEKSQKATAPNKPPALSN	1	>LRP11_HUMAN_386	0
APNKPPALSNTEKRNHSAFWG	1	>LRP11_HUMAN_397	0
GTDEEDCEPPTAHTTHCKDKK	1	>LRP1_HUMAN_3735	1
HNACVPKTCPSSYFHCDNGNC	1	>LRP2_HUMAN_1273	0
ALYAAGKAATSGVPSIYAPST	1	>LSR_HUMAN_317	0
RVERAMSEVTSLHEDDWRSRP	1	>LSR_HUMAN_436	0
DQDDSRDFPRSRDPHYDDFRS	1	>LSR_HUMAN_546	0
AQKGISGEQSTEGSFPLRYVQ	1	>LTBP1_HUMAN_326	0
KLCQIPVHGASVPKLYQHSQQ	1	>LTBP1_HUMAN_438	0
GKALGTHVIHSTHTLPLTVTS	1	>LTBP1_HUMAN_460	1
HSTHTLPLTVTSQQGVKVKFP	1	>LTBP1_HUMAN_469	0
PVQKTQTIHSTYSHQQVIPHV	1	>LTBP1_HUMAN_537	0
KPKNTQPVAKSTHPPPLPAKE	1	>LTBP1_HUMAN_768	1
ATAPPEKEIPSLDQEKTKLEP	1	>LTBP1_HUMAN_810	1
EDTEEERGVTTDSPVSEERSV	1	>LTBP3_HUMAN_514	0
HSLCPDGKGYTQDNNIVNYGI	1	>LTBP3_HUMAN_978	0
HYSASDLRYNTRPLGQEPPRV	1	>LTBP4_HUMAN_476	0
LLVPRELSGSSPVLEETHPAH	1	>LYAG_HUMAN_46	1
RTRTAGSSGVTAGRPRPTARH	1	>LYOX_HUMAN_113	1
KDIIYLHPSTTPYPGGFKCFT	1	>LYPD6_HUMAN_41	0
DPRPEGDPQRTVISWRGAVIE	1	>MA1B1_HUMAN_204	0
IEPEQGTELPSRRAEVPTKPP	1	>MA1B1_HUMAN_223	1
GPVAPSKVATTSVITIVKSTE	1	>MAFK_HUMAN_134	1
LKSVEITMKPSKASELNLDEL	1	>MANEA_HUMAN_86	0
TPLAHHHTDYSKPTDISWRDT	1	>MANS1_HUMAN_161	1
RSISRGRHARTHPQTALLESS	1	>MATN2_HUMAN_40	1
WQSSRPLRRASLSLGSGFWHA	1	>MBTP1_HUMAN_166	0
EGDLPEHKRPSAPVDFSKIDP	1	>MESD_HUMAN_88	1
GALQQKIPGVSTPQTLAGTQK	1	>MGAP_HUMAN_1557	1
LLEPRDPVASSLSPYFGTKTR	1	>MINP1_HUMAN_42	1
PPDTKASDVDTSSSTLRKILM	1	>MINT_HUMAN_2529	0
GSGAGLRVNTSEGVVLLSYSG	1	>MINT_HUMAN_2811	0
KARYNAQCQETIRVTKPCTPK	1	>MK_HUMAN_119	0
QLYGGESGFPTKMPPQPRTTS	1	>MMP14_HUMAN_291	1
FPTKMPPQPRTTSRPSVPDKP	1	>MMP14_HUMAN_299	1
PPQPRTTSRPSVPDKPKNPTY	1	>MMP14_HUMAN_304	1
GSSTRGSQGTTHLLTRATASS	1	>MUC16_HUMAN_624	0
RGSQGTTHLLTRATASSETSA	1	>MUC16_HUMAN_628	0
SAQFSSSHLVSELRATSSTSV	1	>MUC16_HUMAN_918	0
ADTSAIRNTDSTTLDQHLGIR	1	>MUC16_HUMAN_1514	0
TSAIRNTDSTTLDQHLGIRSL	1	>MUC16_HUMAN_1516	0
ATDRSLNTGVTRASRLENGSD	1	>MUC16_HUMAN_1870	0
KSKHKTETWVSTTAIPSTVLN	1	>MUC16_HUMAN_3395	0
SKHKTETWVSTTAIPSTVLNN	1	>MUC16_HUMAN_3396	0
PAAMARSSGVTFSRPDPTSKK	1	>MUC16_HUMAN_3799	1
GVTFSRPDPTSKKAEQTSTQL	1	>MUC16_HUMAN_3807	0
DPTSKKAEQTSTQLPTTTSAH	1	>MUC16_HUMAN_3814	1
EQTSTQLPTTTSAHPGQVPRS	1	>MUC16_HUMAN_3821	0
ESTRARTEPNSFLTIELRDVS	1	>MUC16_HUMAN_4011	0
TEITSSKRISSSFLAQSMRSS	1	>MUC16_HUMAN_4059	0
AIHHSADTAVTNMEATSSEYS	1	>MUC16_HUMAN_4250	0
ADTAVTNMEATSSEYSPIPGH	1	>MUC16_HUMAN_4255	0
SSEYSPIPGHTKPSKATSPLV	1	>MUC16_HUMAN_4266	1
SETTNIKREPTYFLTPRLRET	1	>MUC16_HUMAN_5185	0
NIKREPTYFLTPRLRETSTSQ	1	>MUC16_HUMAN_5189	0
TGVNSSSKISTPDHDKSTVPP	1	>MUC16_HUMAN_5235	0
ISTGMITRLFTSPIMTKSAEM	1	>MUC16_HUMAN_5553	0
AFFETRIQTESTSSLIPGLRD	1	>MUC16_HUMAN_5776	1
FETRIQTESTSSLIPGLRDTR	1	>MUC16_HUMAN_5778	0
QKIGSSSDTSTVFDKAFTAAT	1	>MUC16_HUMAN_6385	0
MSPDTSTRSVTMLSTFAGLTK	1	>MUC16_HUMAN_6429	0
DTSTRSVTMLSTFAGLTKSEE	1	>MUC16_HUMAN_6432	0
TSTRSVTMLSTFAGLTKSEER	1	>MUC16_HUMAN_6433	0
KSEERTIATQTGPHRATSQGT	1	>MUC16_HUMAN_6449	0
GSTSHKIPTTSEDIKDTEKMY	1	>MUC16_HUMAN_6577	0
LTTGATETSRTEVASSRRTSI	1	>MUC16_HUMAN_6691	0
ATETSRTEVASSRRTSIPGPD	1	>MUC16_HUMAN_6695	0
SSETTKIKRESTYSLTPGLRE	1	>MUC16_HUMAN_6945	0
KIKRESTYSLTPGLRETSISQ	1	>MUC16_HUMAN_6950	0
TQRLPHSEITTLVSRGAGDVP	1	>MUC16_HUMAN_7369	1
IQSEPASSLTTRLRETSTSEE	1	>MUC16_HUMAN_7542	1
IPRISASSVLTESAKMTITTQ	1	>MUC16_HUMAN_7614	0
GRGPGGVSWPSPPFVKETSPP	1	>MUC16_HUMAN_7677	1
TRRIQTELASSLTPGLRESSG	1	>MUC16_HUMAN_7828	0
RIQTEPTSSLTLGLRKTSSSE	1	>MUC16_HUMAN_8120	0
TQRFSHSEMTTLVSRSPGDML	1	>MUC16_HUMAN_8243	0
FSHSEMTTLVSRSPGDMLWPS	1	>MUC16_HUMAN_8246	0
ETSRIQIEPTSSLTSGLRETS	1	>MUC16_HUMAN_8412	0
IQIEPTSSLTSGLRETSSSER	1	>MUC16_HUMAN_8416	1
ASPGFSHSEMTTLMSRTPGDV	1	>MUC16_HUMAN_8537	0
FSHSEMTTLMSRTPGDVPWPS	1	>MUC16_HUMAN_8541	0
VTKDREKIHPSSNTPVVNVGT	1	>MUC16_HUMAN_8642	0
SSLTSGLREISTSQETSSATE	1	>MUC16_HUMAN_8714	1
HSGASSQGTFTLDTSSRASWP	1	>MUC16_HUMAN_8803	0
TPMSRGPEDVSWPSRPSVEKT	1	>MUC16_HUMAN_8840	1
MSRGPESLSWTSPRFVETTRS	1	>MUC16_HUMAN_9716	1
PAFSETRRIPTEPTFSLTPGF	1	>MUC16_HUMAN_9869	1
RIPTEPTFSLTPGFRETSTSE	1	>MUC16_HUMAN_9876	0
FLHSEMTTLMSRSPENPSWKS	1	>MUC16_HUMAN_10001	0
IRPVKGPQTSTSPASPKGLHT	1	>MUC16_HUMAN_10456	1
TLTKSPHETETRTTWLTHPAE	1	>MUC16_HUMAN_10679	1
TKSPHETETRTTWLTHPAETS	1	>MUC16_HUMAN_10681	0
TISPAVSRLVTSMVTSLAAKT	1	>MUC16_HUMAN_10794	0
AVSRLVTSMVTSLAAKTSTTN	1	>MUC16_HUMAN_10798	0
GSDTAPSMVTSPGVDTRSGVP	1	>MUC16_HUMAN_11609	1
TGTSRVDLSPTASPGVSAKTA	1	>MUC16_HUMAN_11838	1
TSRVDLSPTASPGVSAKTAPL	1	>MUC16_HUMAN_11840	1
PGTPTVYLGASKTPASIFGPS	1	>MUC16_HUMAN_13774	0
DVLNRQCQQLSQHVRTGSAAN	1	>MUC17_HUMAN_56	0
STPFSIPSHHSDTPTTLASHS	1	>MUC1_HUMAN_999	1
YVKVSGAAPVSIEAGSAVGKT	1	>MUC20_HUMAN_553	0
NPTPPTTTPITTTTTVTPTPT	1	>MUC2_HUMAN_1902	1
PTPPTTTPITTTTTVTPTPTP	1	>MUC2_HUMAN_1903	1
PTTTPITTTTTVTPTPTPTGT	1	>MUC2_HUMAN_1906	1
PITTTTTVTPTPTPTGTQTPT	1	>MUC2_HUMAN_1910	1
PTPTGTQTPTTTPITTTTTVT	1	>MUC2_HUMAN_1921	1
PITTTTTVTPTPTPTGTQTGP	1	>MUC2_HUMAN_4187	1
LSPSSLPPKISTAFHTQQSEG	1	>MUC4_HUMAN_453	1
FHTQQSEGAETTGRPHERSSF	1	>MUC4_HUMAN_466	1
RQLDEKEALISQLTRGKLTYT	1	>MYH7_HUMAN_1299	0
KHHKSLEPLASPAVPFPGGQG	1	>MYRF_HUMAN_960	1
GHLPRGSPVTTREPTPRLQEG	1	>NCOR2_HUMAN_1570	1
QPTQENPKENTLVSKSPSSSS	1	>NEC1_HUMAN_640	0
AERGPPVRLFTEEELARYGGE	1	>NENF_HUMAN_48	0
LAVKGVVFDVTSGKEFYGRGA	1	>NENF_HUMAN_76	0
LGNPSAYRRVTETRSSFSRVS	1	>NFM_HUMAN_18	0
ADTYSVPSVLSPRRAATERPL	1	>NID1_HUMAN_333	0
ERPLGPPTERTRSFQLAVETF	1	>NID1_HUMAN_350	0
SKVDTKPLEESSTLDPHTKEG	1	>NID2_HUMAN_358	1
STLDPHTKEGTSLGEVGGPDL	1	>NID2_HUMAN_369	0
VEPWDERETRSPAPPEVDRDS	1	>NID2_HUMAN_393	0
PPQCPGRCPATPPTCAPGVRA	1	>NOV_HUMAN_46	1
GGITVDNRVQTDPQKPRGDVF	1	>NPNT_HUMAN_376	0
PETSTSPKFHTTTYSTERSEH	1	>NRG3_HUMAN_276	1
NPEIKIDETGSTPGYEGEGEG	1	>NRP1_HUMAN_829	0
STEANVLPPSSIGFTFSVPVA	1	>NU153_HUMAN_544	0
SGTAKIETAVTSTPSASGQFS	1	>NU214_HUMAN_1201	0
PNKEETPATESPDTGLYYHRY	1	>NUCB1_HUMAN_44	0
RDLELLIQTATRDLAQYDAAH	1	>NUCB1_HUMAN_162	0
LVTLEEFLASTQRKEFGDTGE	1	>NUCB1_HUMAN_321	1
AELNAKAQRLSQETEALGRSQ	1	>NUCB1_HUMAN_369	0
TDLDMLIKAATSDLEHYDKTR	1	>NUCB2_HUMAN_163	0
SFYSTRSAPASQASLRATSST	1	>NUMA1_HUMAN_1844	1
ATRQGHSTAVTSDLNARTAPW	1	>OLM2B_HUMAN_361	0
QPTRSALRFPSASPGSLKAKQ	1	>P5I13_HUMAN_224	1
DFISYLQREATNPPVIQEEKP	1	>PDIA3_HUMAN_485	1
FDSDTLREFVTAFKKGKLKPV	1	>PDIA4_HUMAN_503	0
SQAQELPNLPSPLPKMNLVEP	1	>PDXL2_HUMAN_144	1
PQVRDFSLTSSSQTPGATKSR	1	>PDXL2_HUMAN_211	1
QVRDFSLTSSSQTPGATKSRH	1	>PDXL2_HUMAN_212	1
GLTKEVLAAHTQKEEQSFLQK	1	>PER2_HUMAN_734	0
IPRQPCACPATRATPPSAMGR	1	>PER2_HUMAN_965	1
SRPPRVHGPPTETLPTPRERN	1	>PGCB_HUMAN_540	1
LFDFMLEDEASGIGPEVPDDR	1	>PGS2_HUMAN_34	0
TKVPSRSPENSLDPKMSLTGA	1	>PI16_HUMAN_336	0
SPVSTEQLAPTAPPELTPVVQ	1	>PLMN_HUMAN_365	1
EKNRPADVRASTAPTPSTAAV	1	>PLTP_HUMAN_483	1
DPPARGGPSPSPPTAPKALAT	1	>PLXB1_HUMAN_693	1
KSFLANQKPTSEEILLIAEQL	1	>PO2F2_HUMAN_324	0
PMLPSPGKPASYSPHMVTPQG	1	>PO2F2_HUMAN_372	1
NSGGKSSHSVTTDLTSTKAEH	1	>PODXL_HUMAN_167	1
TSPLSPRQPTSTHPVATPTSS	1	>PODXL_HUMAN_194	1
SPLSPRQPTSTHPVATPTSSG	1	>PODXL_HUMAN_195	1
QPTSPATALRTPTLPETMSSS	1	>PODXL_HUMAN_307	1
TSPATALRTPTLPETMSSSPT	1	>PODXL_HUMAN_309	1
LRTPTLPETMSSSPTAASTTH	1	>PODXL_HUMAN_315	1
MSSSPTAASTTHRYPKTPSPT	1	>PODXL_HUMAN_324	1
AASTTHRYPKTPSPTVAHESN	1	>PODXL_HUMAN_330	1
THRYPKTPSPTVAHESNWAKC	1	>PODXL_HUMAN_334	0
AQDKCGIRLASVPGSQTVVVK	1	>PODXL_HUMAN_401	0
QQPGPGEAPHTQAFGEWPWGQ	1	>PPN_HUMAN_872	0
LFPVQKPKLLTTEEKPRGQGR	1	>PRAP1_HUMAN_72	0
SALHLRSETSTFETPLGAKTL	1	>PRG2_HUMAN_25	1
RELEEEEEWGSGSEDASKKDG	1	>PRG2_HUMAN_62	0
TIKQHTVTTTTKGENFTETDV	1	>PRIO_HUMAN_193	0
TWGPWTPCSASCHGGPHEPKE	1	>PROP_HUMAN_208	0
KAKTKSRVPPTSPSDHQGPPH	1	>PRRT3_HUMAN_199	0
SPSDHQGPPHTLVSHSGTVKR	1	>PRRT3_HUMAN_210	1
DHQGPPHTLVSHSGTVKRPVL	1	>PRRT3_HUMAN_213	1
PPHTLVSHSGTVKRPVLEGQG	1	>PRRT3_HUMAN_217	0
LYQEVHRLSATLGGLLQDHGS	1	>PTPR2_HUMAN_398	0
RIGTKYNEAKTNRSPTRGSEF	1	>PTPRZ_HUMAN_479	0
YNEAKTNRSPTRGSEFSGKGD	1	>PTPRZ_HUMAN_484	0
LIHSDEILTSTKSSVTGKVFA	1	>PTPRZ_HUMAN_1340	0
SVTSTKLLFPSKATSELSHSA	1	>PTPRZ_HUMAN_1396	1
VKQEMGKQSLSLGRDDIVQLK	1	>PUS10_HUMAN_173	0
EAAQTTVAPTTANKIAPTVWK	1	>QSOX1_HUMAN_282	0
LHHSLDGKLQSLDGPGAHKEV	1	>QSOX2_HUMAN_635	1
PPQAPPKPLVTIPAPTSTKTV	1	>RAPH1_HUMAN_784	1
GAAYRAQPSASLGVGYRTQPM	1	>RBM14_HUMAN_256	0
SQRNCSKDGPTSSTNPEVTHD	1	>RGMB_HUMAN_127	0
PLHGVLKTPTSSPASSPLVAK	1	>RRP1B_HUMAN_731	1
FKTSLQILDKSTKGKTDLSVQ	1	>RXLT1_HUMAN_91	1
REVPEENKPPSRHAGGKAPGV	1	>S38AA_HUMAN_524	1
PAPSQDLNQRSLEHSEGPVGR	1	>S38AA_HUMAN_802	0
QDLNQRSLEHSEGPVGRDPAG	1	>S38AA_HUMAN_806	0
PGKEVAATGTSILKEANWLVA	1	>S38AA_HUMAN_905	0
NWLVAGPGAETGDPRMKPKQV	1	>S38AA_HUMAN_921	0
VLRQPELRVISDGEQGGQQGH	1	>S38AA_HUMAN_965	0
TIVMTKTPPVTTNRQTITLTK	1	>SBNO1_HUMAN_112	0
EEKKAPPPPPTSMPKTVQAAP	1	>SC16A_HUMAN_1980	1
SSASHLHTSASQPYSSFVNHY	1	>SC24B_HUMAN_149	1
PSTWKDTQLLTAIPTSPEPTG	1	>SDC1_HUMAN_72	0
PSQADLHTPHTEDGGPSATER	1	>SDC1_HUMAN_180	1
TEAPTPRLVSTATSRPRALPR	1	>SDC3_HUMAN_251	1
VAVGGAAAKASSPPGTLPKGA	1	>SDC3_HUMAN_344	1
NHIPERAGSGSQVPTEPKKLE	1	>SDC4_HUMAN_97	1
ERAGSGSQVPTEPKKLEENEV	1	>SDC4_HUMAN_101	1
KAMEGIFIKPSVEPSAGHDEL	1	>SDF2L_HUMAN_211	1
RGLFIPFSVSSVTHKGIPMAA	1	>SELPL_HUMAN_290	0
LFIPFSVSSVTHKGIPMAASN	1	>SELPL_HUMAN_292	0
IPEITPKVIDTWRPKLTSSRK	1	>SEM6D_HUMAN_613	1
KEFALTNPEKSSTKETERKET	1	>SIL1_HUMAN_46	1
EFALTNPEKSSTKETERKETK	1	>SIL1_HUMAN_47	1
HRLVTKPPKTTNPSKISGIVA	1	>SLIK4_HUMAN_307	0
TKAPGLIPYITKPSTQLPGPY	1	>SLIK6_HUMAN_318	0
GLIPYITKPSTQLPGPYCPIP	1	>SLIK6_HUMAN_322	0
HRTTGPRFLISDRDPQCNLHC	1	>SMOC1_HUMAN_37	0
LDSFAAAPVPTTTLVLKSSEP	1	>SON_HUMAN_252	0
RHRVILENIASHEPRIQEITE	1	>SPTA1_HUMAN_844	0
TILGETAERLSESHPDATEDL	1	>SPTA1_HUMAN_1250	0
EAPQRWTSHTTATLTPQAPRE	1	>SRCRL_HUMAN_697	0
RWTSHTTATLTPQAPRERTTK	1	>SRCRL_HUMAN_701	0
FTVTNLPGTTSTIQTAPSTST	1	>SRF_HUMAN_277	1
LAPVSASVSPSAVSSANGTVL	1	>SRF_HUMAN_313	1
PATIMTSSVPTTVGGHMMYPS	1	>SRF_HUMAN_401	0
FPTDSKTVQRTQDNSCSFGLH	1	>ST14_HUMAN_209	0
GDGDLTKYQSTLPWRFITEES	1	>SUSD5_HUMAN_471	0
TMGGKRQVAGSVGGNTGVRGK	1	>T132A_HUMAN_800	0
GRVYPVSVPYSSAQSTSKTSV	1	>TAB1_HUMAN_395	1
PKNARTLVRPSEHALVDNDGL	1	>TACD2_HUMAN_93	0
SSPGSPGTPGSRSRTPSLPTP	1	>TAU_HUMAN_525	1
AEIVYKSPVVSGDTSPRHLSN	1	>TAU_HUMAN_717	0
ATDSEKAVEKTLQDMEKNPEL	1	>TGO1_HUMAN_161	0
SDFSDSIKIQTPELGEVFQNK	1	>TGO1_HUMAN_838	0
ELNVQVPEEPTHLDQRVIGDT	1	>TGO1_HUMAN_1083	0
GVRPSAGNVSTHPSLSQRPGG	1	>TGON2_HUMAN_42	1
LSQRPGGSTKSHPEPQTPKDS	1	>TGON2_HUMAN_56	1
GSEAQTTKDSTSKSHPELQTP	1	>TGON2_HUMAN_123	0
AEEQGPIDGPSKSGAEEQTSK	1	>TGON2_HUMAN_236	1
PSKSGAEEQTSKDSPNKVVPE	1	>TGON2_HUMAN_245	1
VPEQPSRKDHSKPISNPSDNK	1	>TGON2_HUMAN_263	0
PQEEVKSSEPTEDVEPKEAED	1	>TGON2_HUMAN_318	1
VTIPSTFAAVTIKETLNANIN	1	>TM154_HUMAN_53	0
AGGLRSHLKITDSAGHILYSK	1	>TMEDA_HUMAN_77	0
ISPLAQAVRSSSRTPSDKPVA	1	>TNFA_HUMAN_80	1
KGLELRKTVTTVETQNLEGLH	1	>TNR6_HUMAN_43	0
ITVGLAIGAASAITGYLSYND	1	>TOR1B_HUMAN_38	0
TSQHLLNRTVTDNMLCAGDTR	1	>TPA_HUMAN_487	0
GQGQAVRKGATLEPAQLGMAR	1	>TPSNR_HUMAN_254	0
SVHSMISRKVTIAGFDLNSYR	1	>TPST1_HUMAN_199	0
EDLIGKPGGVSLSKIERSTDQ	1	>TPST2_HUMAN_278	0
TTLQDSIRKVTEENKELANEL	1	>TSP1_HUMAN_302	0
TETLRLGPHVTTEYVGPSSER	1	>TSP2_HUMAN_251	1
TETQEKNTLPTKETIEQEKRS	1	>TYB10_HUMAN_31	0
KKRLEPTAPPTMAPGLAQPKA	1	>ULBP3_HUMAN_213	1
AARTQQLLLATLQEAATTQEN	1	>UQCC3_HUMAN_63	1
LLLATLQEAATTQENVAWRKN	1	>UQCC3_HUMAN_69	0
RVGLQRYLQGSSVQLRSLRLT	1	>VASN_HUMAN_487	0
AETETRTHTLTRVNLESPGPE	1	>VGF_HUMAN_193	0
KFGEGVSSPKTHLGEALAPLS	1	>VGF_HUMAN_256	0
RPSTSRSLYASSPGGVYATRS	1	>VIME_HUMAN_55	0
GSDEKNCVKKTCAESDFVCNN	1	>VLDLR_HUMAN_71	0
QEPGGLVVPPTDAPVSPTTLY	1	>VWF_HUMAN_1248	1
VPPTDAPVSPTTLYVEDISEP	1	>VWF_HUMAN_1255	0
PPTDAPVSPTTLYVEDISEPP	1	>VWF_HUMAN_1256	0
KVNCTTQPCPTAKAPTCGLCE	1	>VWF_HUMAN_2298	0
PNKVPLEDTETDELWASLEAA	1	>WDR74_HUMAN_345	0
TKPTQAAGPSSPQKPPTPEET	1	>XRCC1_HUMAN_447	1
PLDPGEGSKDTDSSAGRRGST	1	>XYLT2_HUMAN_64	1
RHGRWRGRAESPGVPVAKVVR	1	>XYLT2_HUMAN_87	0
AMLPAARLPTTVLNATAKAVA	1	>YIPF3_HUMAN_334	0
KIGGDLTAAVTKTVGTALSSS	1	>YTHD3_HUMAN_205	0
YQDSYSYVRSTAPAVAYDSKQ	1	>ZFR_HUMAN_149	0
AGYSQGATQYTQAQQTRQVTA	1	>ZFR_HUMAN_202	0
DNWCEQKLKASNGDTPTHEDL	0	>41_HUMAN_56	0
FGLAIWDNATSKTWLDSAKEI	0	>41_HUMAN_261	0
QDIVAGRLPCSFATLALLGSY	0	>41_HUMAN_321	0
LALLGSYTIQSELGDYDPELH	0	>41_HUMAN_335	0
PLVKTQTVTISDNANAVKSEI	0	>41_HUMAN_740	0
TYEAAQTDDNSGDLDPGVLLT	0	>41_HUMAN_776	0
VHLAVEFFNLTHLPANLLQGA	0	>A2GL_HUMAN_81	0
QKDKMFSQNDTRCAGPEAVKG	0	>A2GL_HUMAN_327	0
LHQERMDVCETHLHWHTVAKE	0	>A4_HUMAN_146	0
AANERQQLVETHMARVEAMLN	0	>A4_HUMAN_456	0
RRRLALENYITALQAVPPRPR	0	>A4_HUMAN_478	0
DELLQKEQNYSDDVLANMISE	0	>A4_HUMAN_573	0
YSDDVLANMISEPRISYGNDA	0	>A4_HUMAN_582	0
TDLIKDLDSQTMMVLVNYIFF	0	>AACT_HUMAN_203	0
TLLSALVETRTIVRFNRPFLM	0	>AACT_HUMAN_391	0
TCYLAPRNLPSTGFFPFLQTL	0	>ABCAC_HUMAN_64	0
FCLSNMTLLESSLQELNKQFS	0	>ABCAC_HUMAN_220	0
QELNKQFSQLSSDPNNQKIVF	0	>ABCAC_HUMAN_233	0
IVFQEIVRMLSFFSQVQEQKA	0	>ABCAC_HUMAN_251	0
YTLDSPAQGDSDNITHVWNED	0	>ABCAC_HUMAN_331	0
ENFEDALLNISANSPYIPYLA	0	>ABCAC_HUMAN_369	0
EDALLNISANSPYIPYLACVR	0	>ABCAC_HUMAN_372	0
GSPENLRLLQSTIRFKKSFLR	0	>ABCAC_HUMAN_401	0
KEDLRRTTGMSNRTIDKLLAI	0	>ABCAC_HUMAN_576	0
SVIFKLPSNRSWHRGYDSGNV	0	>ABCAC_HUMAN_965	0
AIIELQTGRNSQEIAVQVQAI	0	>ABCAC_HUMAN_1041	0
PNGAGKTTTISMLTGLFGASA	0	>ABCAC_HUMAN_1389	0
TTKEHLLLYGSIKVPHWTKKQ	0	>ABCAC_HUMAN_1444	0
STGVDPCSRRSIWDVISKNKT	0	>ABCAC_HUMAN_1516	0
GDLNIGCYGISDTTVEEVFLN	0	>ABCAC_HUMAN_1653	0
EHLTQKKIGNSNANGISTPDD	0	>ABCAC_HUMAN_1687	0
PITNFGVCSCSENVQECPKFN	0	>ABCAC_HUMAN_1850	0
YSPPHRRTYSSQVIYNLTGQR	0	>ABCAC_HUMAN_1871	0
GYHSLPAYLNSLNNFLLRVNM	0	>ABCAC_HUMAN_1943	0
IAIFKLPAFYSENNLGAVSLL	0	>ABCAC_HUMAN_2063	0
FFGINSIVSLSVVYFLSKEKP	0	>ABCAC_HUMAN_2118	0
YGLIELSQQQSVLDFLKAYGV	0	>ABCAC_HUMAN_2164	0
GNILIRNKTGSLGHVDSHSSL	0	>ABCAC_HUMAN_2322	0
HLMPFKDRATSMCSYGTKRKL	0	>ABCAC_HUMAN_2388	0
MCSYGTKRKLSTALALIGKPS	0	>ABCAC_HUMAN_2399	0
MVNGKFQCIGSLQHIKSRFGR	0	>ABCAC_HUMAN_2472	0
WLGVKRQPLWTLVLILWPVII	0	>ABCAC_HUMAN_26	0
PVIIFIILAITRTKFPPTAKP	0	>ABCAC_HUMAN_43	0
CYLAPRNLPSTGFFPFLQTLL	0	>ABCAC_HUMAN_65	0
PSTGFFPFLQTLLCDTDSKCK	0	>ABCAC_HUMAN_73	0
GYIVDDAFSWTFLGRNVFNKF	0	>ABCAC_HUMAN_200	0
VVQKVYPRFATNEGFRTLQKS	0	>ABCAC_HUMAN_305	0
SQVFWLHSCDTNITTPKLEDA	0	>ABCAC_HUMAN_607	0
IDQLNTLSSLTVNISSCVLYD	0	>ABCAC_HUMAN_918	0
IRMSLKTAQTTRSLRTKIWAP	0	>ABCAC_HUMAN_995	0
YPCFMKDNFLTSVSYSLPIVL	0	>ABCAC_HUMAN_1063	0
LIESVGFLLVTIVILIIILKF	0	>ABCAC_HUMAN_1125	0
ILKFGNILPKTNGFILFLYFS	0	>ABCAC_HUMAN_1142	0
GIGLQWENMYTSPVQDDTTSF	0	>ABCAC_HUMAN_1240	0
AWYVRNVFPGTYGMAAPWYFP	0	>ABCAC_HUMAN_1278	0
LGPNGAGKTTTISMLTGLFGA	0	>ABCAC_HUMAN_1387	0
LTGLFGASAGTIFVYGKDIKT	0	>ABCAC_HUMAN_1401	0
MQHDVLFSYLTTKEHLLLYGS	0	>ABCAC_HUMAN_1434	0
NKTARTIILSTHHLDEAEVLS	0	>ABCAC_HUMAN_1534	0
TAFYANYHPSTEALVSAMWDF	0	>ABCAC_HUMAN_1800	0
KFNYSPPHRRTYSSQVIYNLT	0	>ABCAC_HUMAN_1868	0
YGGWSFGLPLTKDLRFDITGV	0	>ABCAC_HUMAN_1908	0
SGIGVTCYWVTNFIYDMVFYL	0	>ABCAC_HUMAN_2033	0
LFHETGMAFITYVCVNLFFGI	0	>ABCAC_HUMAN_2101	0
EFDLVQLYCLTKTYQLIHKKI	0	>ABCAC_HUMAN_2260	0
LLGVNGAGKTTIFKMLTGDII	0	>ABCAC_HUMAN_2298	0
PQEDALDDLVTVEEHLYFYAR	0	>ABCAC_HUMAN_2347	0
HSMEECEALCTRLAIMVNGKF	0	>ABCAC_HUMAN_2457	0
TKFMQLHFPKTYLKDQHLSML	0	>ABCAC_HUMAN_2511	0
DYCPRGRVCNSVDPFVAHPQD	0	>ABLM1_HUMAN_77	0
QWHLGCFKCKSCGKVLTGEYI	0	>ABLM1_HUMAN_255	0
KHYHPSCARCSRCNQMFTEGE	0	>ABLM1_HUMAN_312	0
RKDLYANNVMSGGTTMYPGIA	0	>ACTS_HUMAN_302	0
VLLRVLILLLSWAAGMGGQYG	0	>ADA10_HUMAN_12	0
QKHQRAKRAVSHEDQFLRLDF	0	>ADA10_HUMAN_54	0
HFNLRMKRDTSLFSDEFKVET	0	>ADA10_HUMAN_80	0
GTREAVIAQISSHVKAIDTIY	0	>ADA10_HUMAN_247	0
SKLYSDGKKKSLNTGIITVQN	0	>ADA10_HUMAN_357	0
KFSLCSIRNISQVLEKKRNNC	0	>ADA10_HUMAN_441	0
EKKRNNCFVESGQPICGNGMV	0	>ADA10_HUMAN_455	0
KSKSEKCRDDSDCAREGICNG	0	>ADA10_HUMAN_528	0
HDDYCLAYVFTDRDFDDGVLG	0	>ADA10_HUMAN_319	0
KKKSLNTGIITVQNYGSHVPP	0	>ADA10_HUMAN_364	0
QCSPSQGPCCTAQCAFKSKSE	0	>ADA10_HUMAN_512	0
MCEVSENPYSTLWSFLSWRRK	0	>ADA19_HUMAN_278	0
PLESNAVPIDTTIIMNGRQIQ	0	>ADA19_HUMAN_594	0
HICFEGQCRNTSFFETEGCGK	0	>ADA19_HUMAN_646	0
GHANPTFKLQTPQGKRKVINT	0	>ADA19_HUMAN_769	0
EAPRPYSKQVSYVIQAEGKEH	0	>ADAM9_HUMAN_67	0
CCEGSTCKLKSFAECAYGDCC	0	>ADAM9_HUMAN_451	0
CDVPEYCNGSSQFCQPDVFIQ	0	>ADAM9_HUMAN_490	0
KGDRFGNCGFSGNEYKKCATG	0	>ADAM9_HUMAN_556	0
FVVYTYNKEGTLITDHPNIQN	0	>ADAM9_HUMAN_102	0
YTYNKEGTLITDHPNIQNHCH	0	>ADAM9_HUMAN_105	0
RIVLVGLEIWTNGNLINIVGG	0	>ADAM9_HUMAN_266	0
QLVLKKGFGGTAGMAFVGTVC	0	>ADAM9_HUMAN_312	0
ENGWAPPNCETKGYGGSVDSG	0	>ADAM9_HUMAN_675	0
DSGPTYNEMNTALRDGLLVFF	0	>ADAM9_HUMAN_693	0
RSYFRKKRSQTYESDGKNQAN	0	>ADAM9_HUMAN_735	0
MKGASRSPEDSSPDAARIRVK	0	>ADML_HUMAN_83	0
KDNVAPRSKISPQGYGRRRRR	0	>ADML_HUMAN_142	0
YIPEVQFANVSTMEPIVLQSV	0	>AF10_HUMAN_118	0
CYICDEQGRESKAATGACMTC	0	>AF10_HUMAN_147	0
SYDQSLSDSSSHSQDKHHEKE	0	>AF10_HUMAN_221	1
LNAIHNGIYNSNDVAVSFPNV	0	>AF10_HUMAN_571	0
TNSASGLGLLSDQQRQILIHQ	0	>AF10_HUMAN_961	0
DNASQKVARLSDKTGPVAQEK	0	>AF10_HUMAN_1057	0
VSFEEDRINATVWKLQPTAGL	0	>AGRG1_HUMAN_236	0
VVQILRLRPHTQKWSHVLTLL	0	>AGRG1_HUMAN_603	0
ALIFFSFASGTFQLVVLYLFS	0	>AGRG1_HUMAN_634	0
HVGRTEEVLLTFKIFLVIICL	0	>AGRG2_HUMAN_20	0
IGLQLNFSNTTISLTSPSLAL	0	>AGRG2_HUMAN_440	0
LNFSNTTISLTSPSLALAVIR	0	>AGRG2_HUMAN_444	0
IRVNASSFNTTTFVAQDPANL	0	>AGRG2_HUMAN_463	0
RVNASSFNTTTFVAQDPANLQ	0	>AGRG2_HUMAN_464	0
ETQAPENSIGTITLPSSLMNN	0	>AGRG2_HUMAN_488	0
YVISSSVANLTVRNLTRNVTV	0	>AGRG2_HUMAN_544	0
SSIFLSVTLVTYIAFEKIRRD	0	>AGRG2_HUMAN_649	0
IAGLTFLLGITWGFAFFAWGP	0	>AGRG2_HUMAN_845	0
AFFAWGPVNVTFMYLFAIFNT	0	>AGRG2_HUMAN_859	0
RLAENSDWSKTATNGLKKQTV	0	>AGRG2_HUMAN_910	0
NGKGRMALRRTSKRGSLHFIE	0	>AGRG2_HUMAN_1005	0
IICLHVVLVTSLEEDTDNSSL	0	>AGRG2_HUMAN_37	0
KIRPMEHCCCSVRIPCPSSPE	0	>AGRG2_HUMAN_220	0
NFSNTTISLTSPSLALAVIRV	0	>AGRG2_HUMAN_445	0
VSLETQAPENSIGTITLPSSL	0	>AGRG2_HUMAN_485	0
NLPAHDMELASRVQFNFFETP	0	>AGRG2_HUMAN_508	0
AFEKIRRDYPSKILIQLCAAL	0	>AGRG2_HUMAN_662	0
ASTERNGVSFSVQNGDVCLHD	0	>AGRG2_HUMAN_969	0
YRPVCAQDGRTYDSDCWRQQA	0	>AGRIN_HUMAN_435	0
GIVTDGRSGCTPCSCDPQGAV	0	>AGRIN_HUMAN_845	0
GCEADASAPATCAEMRCEFGA	0	>AGRIN_HUMAN_900	0
SALGCCSDGKTPSLDAEGSNC	0	>AGRIN_HUMAN_1118	0
RRPEMLLRPESCPARQAPVCG	0	>AGRIN_HUMAN_348	0
TYENDCVMGRSGAARGLLLQK	0	>AGRIN_HUMAN_373	0
CLSRRGRPRCSCDRVTCDGAY	0	>AGRIN_HUMAN_415	0
ECELKKARCESQRGLYVAAQG	0	>AGRIN_HUMAN_738	0
NFRGIVTDGRSGCTPCSCDPQ	0	>AGRIN_HUMAN_842	0
GRVQLRFDTGSGPAVLTSAVP	0	>AGRIN_HUMAN_1438	0
MLLAPIIHAFSRAPIPMAVVR	0	>AGRL3_HUMAN_21	0
VWNNYHVVKYSLDFGPLDSRS	0	>AGRL3_HUMAN_388	0
LTTNKTHTTCSCNHLTNFAVL	0	>AGRL3_HUMAN_837	0
FTFCFFRGLQSDRNTIHKNLC	0	>AGRL3_HUMAN_894	0
RNTIHKNLCISLFVAELLFLI	0	>AGRL3_HUMAN_906	0
IMAYLFTIFNSLQGMFIFIFH	0	>AGRL3_HUMAN_1091	0
CGDAEDVYYKSMPNLGSRNHV	0	>AGRL3_HUMAN_1395	0
REGAKDIDISSPEFKIKIPRH	0	>AHNK_HUMAN_177	0
QAPQLEVSVPSANIEGLEGKL	0	>AHNK_HUMAN_360	0
PEMIIQKPKISMQDVDLSLGS	0	>AHNK_HUMAN_501	0
PEMNIKVPKISMPDVDLHLKG	0	>AHNK_HUMAN_819	0
GPKLKGDVDVSLPEVEGEMKV	0	>AHNK_HUMAN_1344	0
PDMHFKAPKISMPDVDLHLKG	0	>AHNK_HUMAN_1923	0
PDMNIKAPKISMPDIDLNLKG	0	>AHNK_HUMAN_3544	0
GPKMKGDVDVSLPKVEGDLKG	0	>AHNK_HUMAN_4150	0
PDVHFKSPQISMSDIDLNLKG	0	>AHNK_HUMAN_4520	0
KGPKFKMPEMSIKAPKISMPD	0	>AHNK_HUMAN_4715	0
PEMSIKAPKISMPDIDLNLKG	0	>AHNK_HUMAN_4722	0
VSLPKADIDVSGPKVDVDIPD	0	>AHNK_HUMAN_4812	0
PDAALKVDVKSPKTKKTMFGK	0	>AHNK_HUMAN_5077	0
SVSGPQGHLESGSGKVTFPKM	0	>AHNK_HUMAN_5651	0
PKMKIPKFTFSGRELVGREMG	0	>AHNK_HUMAN_5669	0
AGAGDGEWEESEVKLKKSKIK	0	>AHNK_HUMAN_5703	0
KDPKQRLGGGSEDAKEIMQHR	0	>AKT1_HUMAN_396	0
FSVAQCQLMKTERPRPNTFII	0	>AKT1_HUMAN_65	0
VSLAKPKHRVTMNEFEYLKLL	0	>AKT1_HUMAN_146	0
MLDKDGHIKITDFGLCKEGIK	0	>AKT1_HUMAN_291	0
FKPQVTSETDTRYFDEEFTAQ	0	>AKT1_HUMAN_435	0
LVNEVTEFAKTCVADESAENC	0	>ALBU_HUMAN_76	0
PCFSALEVDETYVPKEFNAET	0	>ALBU_HUMAN_520	0
VPKEFNAETFTFHADICTLSE	0	>ALBU_HUMAN_532	0
SEKERQIKKQTALVELVKHKP	0	>ALBU_HUMAN_551	0
PWLKKIMDRMTVSTLVLGEGA	0	>AMBP_HUMAN_64	0
TEKECLQTCRTVAACNLPIVR	0	>AMBP_HUMAN_283	0
GATEAEISMTSTRWRKGVCEE	0	>AMBP_HUMAN_83	0
GDLLAARCVFTGEGRTEATHI	0	>AMD_HUMAN_291	0
GRTEATHIGGTSSDEMCNLYI	0	>AMD_HUMAN_304	0
MVMMHEHHKETEYKDKIPLLQ	0	>AMD_HUMAN_365	0
RENGRIQCFKTDTKEFVREIK	0	>AMD_HUMAN_713	0
GSGVPVVLITTLLVIPVVVLL	0	>AMD_HUMAN_871	0
SLLVLLVFPSSCLAFRSPLSV	0	>AMD_HUMAN_17	0
GTTRPVVPIDSSDFALDIRMP	0	>AMD_HUMAN_54	0
VGFRVGGETGSKYFVLQVHYG	0	>AMD_HUMAN_159	0
PLIAGMYLMMSVDTVIPAGEK	0	>AMD_HUMAN_204	0
VIPAGEKVVNSDISCHYKNYP	0	>AMD_HUMAN_218	0
MYYMEAKHAVSFMTCTQNVAP	0	>AMD_HUMAN_325	0
KNLFYLPHGLSIDKDGNYWVT	0	>AMD_HUMAN_585	0
HFDMPHDIVASEDGTVYIGDA	0	>AMD_HUMAN_788	0
FTLTEKLEHRSVKKAGIEVQE	0	>AMD_HUMAN_816	0
GDSEHKLETSSGRVLGRFRGK	0	>AMD_HUMAN_906	0
GSDQEKEDDGSESEEEYSAPL	0	>AMD_HUMAN_955	0
YNVLLETLSRTEEIHENVISP	0	>AMRP_HUMAN_196	0
LWDLAQSANLTDKELEAFREE	0	>AMRP_HUMAN_270	0
EEIHENVISPSDLSDIKGSVL	0	>AMRP_HUMAN_207	0
HENVISPSDLSDIKGSVLHSR	0	>AMRP_HUMAN_210	1
SQLLACALLLTLLSLRPSEAK	0	>ANFC_HUMAN_14	0
KESRNMNSRVTQLYMQLLHEI	0	>ANGL2_HUMAN_135	0
VAQLLLNRGASVNFTPQNGIT	0	>ANK1_HUMAN_231	0
VLLDKGAKPNSRALNGFTPLH	0	>ANK1_HUMAN_366	0
VMELLLKTGASIDAVTESGLT	0	>ANK1_HUMAN_396	0
AKQNQVEVARSLLQYGGSANA	0	>ANK1_HUMAN_620	0
VSEDEGEELISFKAERRDSRD	0	>ANK1_HUMAN_826	1
VIRSEEQEQASKEYDEDSLIP	0	>ANK1_HUMAN_881	0
RGDRELVVLRSENGSVWKEHR	0	>ANK1_HUMAN_1011	0
WKEHRSRYGESYLDQILNGMD	0	>ANK1_HUMAN_1027	0
QHENFVEVARSRDIEVLEGMS	0	>ANK1_HUMAN_1282	0
EQAEMKMAVISEHLGLSWAEL	0	>ANK1_HUMAN_1411	0
WAELARELQFSVEDINRIRVE	0	>ANK1_HUMAN_1428	1
PDRRHTDRDYSLSPSQMNGYS	0	>ANK1_HUMAN_1505	0
RRHTDRDYSLSPSQMNGYSSL	0	>ANK1_HUMAN_1507	0
ATEHDTMLEMSDMQVWSAGLT	0	>ANK1_HUMAN_1564	0
VTAEDSSLECSKAEDSDATGH	0	>ANK1_HUMAN_1588	1
DLLEQEEGQRSEEKLPGSKRQ	0	>ANK1_HUMAN_1646	0
QDWDADGSIVSYLQDAAQGSW	0	>ANK1_HUMAN_1711	1
VTVEGPLEDPSELEVDIDYFM	0	>ANK1_HUMAN_1859	0
QVVSLLLENDTKGKVRLPALH	0	>ANK3_HUMAN_197	0
SPNTTNVRGETALHMAARSGQ	0	>ANK3_HUMAN_468	0
AKKNQMDIATTLLEYGADANA	0	>ANK3_HUMAN_649	0
KVNAKTKNGYTPLHQAAQQGH	0	>ANK3_HUMAN_765	0
PRKCTAPTRITCRLVKRHKLA	0	>ANK3_HUMAN_1021	0
LRLLCSITGGTSPAQWEDITG	0	>ANK3_HUMAN_1252	1
WEDITGTTPLTFIKDCVSFTT	0	>ANK3_HUMAN_1267	0
LTFIKDCVSFTTNVSARFWLA	0	>ANK3_HUMAN_1276	0
TFIKDCVSFTTNVSARFWLAD	0	>ANK3_HUMAN_1277	0
WLADCHQVLETVGLATQLYRE	0	>ANK3_HUMAN_1294	0
EVPIPPVITETRTEVVHVIRS	0	>ANK3_HUMAN_2165	0
SSIRLKFEQGTHAKSKDMSQE	0	>ANK3_HUMAN_2726	0
SVTERERKLLTNGSLSEIKEM	0	>ANK3_HUMAN_2909	0
VKKIISQECKTVQETRGTFYT	0	>ANK3_HUMAN_3124	0
ECKTVQETRGTFYTTRQQKQP	0	>ANK3_HUMAN_3131	0
AMEIKKDIWNTEGILKPADRS	0	>ANK3_HUMAN_3448	0
EFATPFKTVATKGLDFDPWSN	0	>ANK3_HUMAN_3537	0
KQKVLGEQQKTKELIGIRQKS	0	>ANK3_HUMAN_3853	0
NIIAVRKACATQKQGQPEKGK	0	>ANK3_HUMAN_3932	0
IVADHLGLSWTELARELNFSV	0	>ANK3_HUMAN_4106	0
NDVGKQSTKETLKPKIHGSGH	0	>ANK3_HUMAN_4282	0
EETSKLIIEETKPCVPVSMKK	0	>ANK3_HUMAN_4318	0
KKGNTALHIASLAGQAEVVKV	0	>ANK3_HUMAN_115	0
LQNDNNADVESKSGFTPLHIA	0	>ANK3_HUMAN_232	0
IVSQLMHHGASPNTTNVRGET	0	>ANK3_HUMAN_458	0
PETMNEVLDMSDDEVRKANAP	0	>ANK3_HUMAN_847	0
SDRSYTLNRSSYARDSMMIEE	0	>ANK3_HUMAN_929	0
DTLDNVNLVSSPIHSGFLVSF	0	>ANK3_HUMAN_978	0
NVNLVSSPIHSGFLVSFMVDA	0	>ANK3_HUMAN_982	0
TPLTFIKDCVSFTTNVSARFW	0	>ANK3_HUMAN_1274	0
GATRSLPTTYSYKPFFSTRPY	0	>ANK3_HUMAN_1493	0
RSSITMTPPASPKSNINMYSS	0	>ANK3_HUMAN_1646	0
PALKKLPDSNSFTKSAAALLS	0	>ANK3_HUMAN_1844	0
VCVDNKGSPKSPKSDKGHSPE	0	>ANK3_HUMAN_1976	0
DNKGSPKSPKSDKGHSPEDDW	0	>ANK3_HUMAN_1979	0
PKSPKSDKGHSPEDDWIEFSS	0	>ANK3_HUMAN_1984	0
RQQAAASQSPSLPERVQVKAK	0	>ANK3_HUMAN_2011	0
PLSDSGFETRSEKTPSAPQSA	0	>ANK3_HUMAN_2134	0
ITTTTRMVYHSPPGGEGASER	0	>ANK3_HUMAN_2256	0
YHSPPGGEGASERIEETMSVH	0	>ANK3_HUMAN_2264	0
LPEKHDAFPCSEEQGQQEEEE	0	>ANK3_HUMAN_2386	0
VSQEEDSRPSSAQLISDDSYK	0	>ANK3_HUMAN_2426	0
YKTLKLLSQHSIEYHDDELSE	0	>ANK3_HUMAN_2445	0
KMLLSEKLDVSHSDTEESVTD	0	>ANK3_HUMAN_2476	0
VRENHIGHPESKSVDQKNEFM	0	>ANK3_HUMAN_2888	0
EIKEMTVKSPSKKVLYREYVV	0	>ANK3_HUMAN_2925	0
FPKHELSQKLSQSSMSKETVE	0	>ANK3_HUMAN_2995	0
REMPNDVSKDSNQRPKNNRVA	0	>ANK3_HUMAN_3240	0
EIAQNGNNDQSITECSIATTA	0	>ANK3_HUMAN_3391	0
SHDTDATEIDSLDGYDLQDED	0	>ANK3_HUMAN_3414	0
PDEDKPPSKSSSSEKTPDKTD	0	>ANK3_HUMAN_3485	0
ATKGLDFDPWSNNRGDDEVFD	0	>ANK3_HUMAN_3546	0
GLENETITMISNTANSQMGVR	0	>ANK3_HUMAN_3764	0
DNFNNNNNLDSSTIQTDNIMS	0	>ANK3_HUMAN_3794	0
NFNNNNNLDSSTIQTDNIMSN	0	>ANK3_HUMAN_3795	0
RLSEEEKKMQSELSDEEESTS	0	>ANK3_HUMAN_4023	0
VENPNSLISQSFMLLKKWVTR	0	>ANK3_HUMAN_4134	0
EAKTKSYFPESQNDVGKQSTK	0	>ANK3_HUMAN_4270	0
TSGKRKVYLLSLLLIGFWDCV	0	>ANT3_HUMAN_20	0
SKNDNDNIFLSPLSISTAFAM	0	>ANT3_HUMAN_111	0
LMEVFKFDTISEKTSDQIHFF	0	>ANT3_HUMAN_144	0
NCRLYRKANKSSKLVSANRLF	0	>ANT3_HUMAN_169	0
LTFNETYQDISELVYGAKLQP	0	>ANT3_HUMAN_194	1
TEGRITDVIPSEAINELTVLV	0	>ANT3_HUMAN_236	1
MPRFRIEDGFSLKEQLQDMGL	0	>ANT3_HUMAN_362	0
LQDMGLVDLFSPEKSKLPGIV	0	>ANT3_HUMAN_377	0
CIYRSPEKKATEDEGSEQKIP	0	>ANT3_HUMAN_63	0
LSKANSRFATTFYQHLADSKN	0	>ANT3_HUMAN_93	0
AAINKWVSNKTEGRITDVIPS	0	>ANT3_HUMAN_226	0
LVFIREVPLNTIIFMGRVANP	0	>ANT3_HUMAN_451	0
LDVGWGLGSVTHELAPGIDCP	0	>AOC1_HUMAN_382	0
DCPETATFLDTFHYYDADDPV	0	>AOC1_HUMAN_400	0
WSPRHRVVQPTLEQTQYSWER	0	>AOC1_HUMAN_553	0
HRVVQPTLEQTQYSWERQAAF	0	>AOC1_HUMAN_557	0
KRKLPKYLLFTSPQENPWGHK	0	>AOC1_HUMAN_580	0
PHSEDIPNTATPGNSVGFLLR	0	>AOC1_HUMAN_687	0
IQTGKWEPDPTGTKSCFETKE	0	>APLP2_HUMAN_75	0
ENPTEPGSDGTMSDKEITHDV	0	>APLP2_HUMAN_296	0
SDGTMSDKEITHDVKAVCSQE	0	>APLP2_HUMAN_303	0
ACLTQGMTLYSYGMLLPCGVD	0	>APLP2_HUMAN_183	0
MVKALEKEAASEKQQLVETHL	0	>APLP2_HUMAN_447	0
VIEERRNQSLSLLYKVPYVAQ	0	>APLP2_HUMAN_545	0
SYFEKSKEQLTPLIKKAGTEL	0	>APOA2_HUMAN_73	0
LDDLWEDITHSLHDQGHSHLG	0	>APOA5_HUMAN_354	0
ATRFKHLRKYTYNYEAESSSG	0	>APOB_HUMAN_53	0
CSFILKTSQCTLKEVYGFNPE	0	>APOB_HUMAN_98	0
ILRVIGNMGQTMEQLTPELKS	0	>APOB_HUMAN_498	0
KSSILKCVQSTKPSLMIQKAA	0	>APOB_HUMAN_517	0
KDKDQEVLLQTFLDDASPGDK	0	>APOB_HUMAN_547	0
EGAKQTEATMTFKYNRQSMTL	0	>APOB_HUMAN_1050	0
MTFKYNRQSMTLSSEVQIPDF	0	>APOB_HUMAN_1059	0
KASGSLPYTQTLQDHLNSLKE	0	>APOB_HUMAN_1250	0
RDLKMLETVRTPALHFKSVGF	0	>APOB_HUMAN_1318	0
SSYLQGTNQITGRYEDGTLSL	0	>APOB_HUMAN_1534	0
ASLKYENYELTLKSDTNGKYK	0	>APOB_HUMAN_1569	0
ENYELTLKSDTNGKYKNFATS	0	>APOB_HUMAN_1574	0
DTNGKYKNFATSNKMDMTFSK	0	>APOB_HUMAN_1583	0
NFATSNKMDMTFSKQNALLRS	0	>APOB_HUMAN_1590	0
FLLKAEPLAFTFSHDYKGSTS	0	>APOB_HUMAN_1941	0
NFNEKLSQLQTYMIQFDQYIK	0	>APOB_HUMAN_2176	0
VKKLNELSFKTFIEDVNKFLD	0	>APOB_HUMAN_2411	0
DETNDKIREVTQRLNGEIQAL	0	>APOB_HUMAN_2447	0
YLSLVGQVYSTLVTYISDWWT	0	>APOB_HUMAN_2545	0
LVGQVYSTLVTYISDWWTLAA	0	>APOB_HUMAN_2548	0
DSQHVGHSVLTAKGMALFGEG	0	>APOB_HUMAN_3003	0
NLKVRFPLRLTGKIDFLNNYA	0	>APOB_HUMAN_3065	0
YDFNSSMLYSTAKGAVDHKLS	0	>APOB_HUMAN_3472	0
LGQEVALNANTKNQKIRWKNE	0	>APOB_HUMAN_3626	0
VLGTHKIEDGTLASKTKGTFA	0	>APOB_HUMAN_3940	0
TELLKKLQSTTVMNPYMKLAP	0	>APOB_HUMAN_4546	0
QVAQQARGWVTDGFSSLKDYW	0	>APOC3_HUMAN_64	0
AYKSELEEQLTPVAEETRARL	0	>APOE_HUMAN_101	0
KTFYEPGEEITYSCKPGYVSR	0	>APOH_HUMAN_48	0
VRYTTFEYPNTISFSCNTGFY	0	>APOH_HUMAN_105	0
YPNTISFSCNTGFYLNGADSA	0	>APOH_HUMAN_112	0
AMFGNDTITCTTHGNWTKLPE	0	>APOH_HUMAN_189	0
YTEDAQCIDGTIEVPKCFKEH	0	>APOH_HUMAN_319	0
VSTQNLLLLLTDNEAWNGFVA	0	>APOL1_HUMAN_89	0
ISNFLSLAGNTYQLTRGIGKD	0	>APOL1_HUMAN_272	0
GGSAPLAIGLSVALGHLLAID	0	>AQP1_HUMAN_175	1
CGINPARSFGSAVITHNFSNH	0	>AQP1_HUMAN_199	0
RCGEKSMKTHSMIDSSLSKIA	0	>AREG_HUMAN_190	0
PVRALGLGHRSDELVRFRFCS	0	>ARTN_HUMAN_141	0
ELVRFRFCSGSCRRARSPHDL	0	>ARTN_HUMAN_153	0
CSLKCQAKGTTLVVELAPKVL	0	>ATL1_HUMAN_129	0
VELAPKVLDGTRCYTESLDMC	0	>ATL1_HUMAN_142	0
LKGPDHLYLETKTLQGTKGEN	0	>ATL1_HUMAN_229	0
SHLLSREMNETVILADELCRQ	0	>ATL1_HUMAN_704	0
GQHLISSTHVTVAPFGYLKIH	0	>ATL1_HUMAN_925	0
HHLHEGSLLLTNVSSSDQGLY	0	>ATL1_HUMAN_1341	0
FHGGQPIVTATGLTHHILAAG	0	>ATL1_HUMAN_1441	1
CGGGVQTRRVTCQKLKASGIS	0	>ATL1_HUMAN_1571	0
EGRNIRYRTCSNVDCPPEAGD	0	>ATL1_HUMAN_77	0
CYTESLDMCISGLCQIVGCDH	0	>ATL1_HUMAN_154	0
QIVGCDHQLGSTVKEDNCGVC	0	>ATL1_HUMAN_168	0
TRDVFCSHLLSREMNETVILA	0	>ATL1_HUMAN_698	0
ADELCRQPKPSTVQACNRFNC	0	>ATL1_HUMAN_718	0
GYLKIHRLKPSDAGVYTCSAG	0	>ATL1_HUMAN_940	0
CNATNALGYDSVSIAVTLAGK	0	>ATL1_HUMAN_1260	0
QQLCVEWAFSSWGQCNGPCIG	0	>ATL1_HUMAN_1614	0
SEACSVHWRVSLWTLCTATCG	0	>ATL1_HUMAN_1673	0
KVKQLKLCQLSQFKSRCCGTC	0	>ATL1_HUMAN_1749	0
VLSGHSLQTPTEEGQGPEGVW	0	>ATL4_HUMAN_37	0
PRGFRFYVRHTEKVQDGTLCQ	0	>ATL4_HUMAN_434	0
GPCERTWRWYTGPWGECSSEC	0	>ATL4_HUMAN_916	0
DGCGVCGGDDSTCRLVSGNLT	0	>ATL4_HUMAN_482	0
MGPCTTAWFHSDWSSKCSAEC	0	>ATL4_HUMAN_848	0
AECGTGIQRRSVVCLGSGAAL	0	>ATL4_HUMAN_866	0
SQRPDDQCKDSSPHCPLVVQA	0	>ATL4_HUMAN_1036	0
NIGAELLRDPSLGAQFRVHLV	0	>ATS13_HUMAN_119	0
ITANLTSSLLSVCGWSQTINP	0	>ATS13_HUMAN_153	0
WSPCSRRQLLSLLSAGRARCV	0	>ATS13_HUMAN_272	1
REHLDMCQALSCHTDPLDQSS	0	>ATS13_HUMAN_336	0
PNRRLVVPGSSVEWQEDFREL	0	>ATS14_HUMAN_133	0
LIMVGYRQSLSLIERGNPSRS	0	>ATS14_HUMAN_321	0
SLEQVCRWAHSQQRQDPSHAE	0	>ATS14_HUMAN_341	0
GQGNGCADETSLGSVMAPLVQ	0	>ATS14_HUMAN_420	0
VQAAFHRFHWSRCSKLELSRY	0	>ATS14_HUMAN_439	0
AFHRFHWSRCSKLELSRYLPS	0	>ATS14_HUMAN_442	0
SYYVHQNAKHSWVPYEPDDDA	0	>ATS14_HUMAN_633	0
IHEDLLPLIGSNNVLLEEMDT	0	>ATS14_HUMAN_838	0
NCDGLAGLIRTDSTDFFIEPL	0	>ATS14_HUMAN_180	0
GLAGLIRTDSTDFFIEPLERG	0	>ATS14_HUMAN_183	0
SGYQTCLAFRTFEPCKQLWCS	0	>ATS14_HUMAN_498	0
ADAAEPPGKPTGSEDHQHGRA	0	>ATS14_HUMAN_1138	0
GSEDHQHGRATQLPGALDTSS	0	>ATS14_HUMAN_1149	0
GPEVTSNAALTLRNFCNWQKQ	0	>ATS1_HUMAN_328	0
AASTCSTLWCTGTSGGVLVCQ	0	>ATS1_HUMAN_512	1
LEDCPDNNGKTFREEQCEAHN	0	>ATS1_HUMAN_620	0
VDGTPCSPDSTSVCVQGQCVK	0	>ATS1_HUMAN_688	1
KTKKGPPLDGTMCAPGKHCFK	0	>ATS2_HUMAN_537	0
VSMKRMVHDGTRCSYKDAFSL	0	>ATS2_HUMAN_678	0
DNSHCKVVKGTFTRSPKKHGY	0	>ATS2_HUMAN_728	0
SKPCGGGSQFTKYGCRRRLDH	0	>ATS2_HUMAN_877	0
VPLNASSTNATEDHPETNAVD	0	>ATS2_HUMAN_1152	0
STNATEDHPETNAVDEPYKIH	0	>ATS2_HUMAN_1158	0
YRIRRTEPLQTNCAYVGDIVD	0	>ATS3_HUMAN_144	0
SDLEGLDDLGTVYGNIHQQLN	0	>ATS3_HUMAN_232	0
GKEHVQNYLLTLMNIVNEIYH	0	>ATS3_HUMAN_283	0
KTKKGPPLDGTECAAGKWCYK	0	>ATS3_HUMAN_527	0
GVNFEYQLCNTEECQKHFEDF	0	>ATS3_HUMAN_602	0
QRNSHFEYQNTKHHWLPYEHP	0	>ATS3_HUMAN_629	0
CCESCSKRSSTLPPPYLLEAA	0	>ATS3_HUMAN_1056	0
HKKRSARDVSSNPEQLFFNIT	0	>ATS3_HUMAN_75	0
VDIPGTSVAISNCDGLAGMIK	0	>ATS3_HUMAN_163	0
NCDGLAGMIKSDNEEYFIEPL	0	>ATS3_HUMAN_174	0
MIMLGYAKSISLIERGNPSRS	0	>ATS3_HUMAN_318	0
SISLIERGNPSRSLENVCRWA	0	>ATS3_HUMAN_326	0
VCRWASQQQRSDLNHSEHHDH	0	>ATS3_HUMAN_342	0
NRCGDETAMGSVMAPLVQAAF	0	>ATS3_HUMAN_423	1
CNDEPCLGDKSIFCQMEVLAR	0	>ATS3_HUMAN_1025	0
CQMEVLARYCSIPGYNKLCCE	0	>ATS3_HUMAN_1038	0
LSPAGGSGPQTWWRRRRRSIS	0	>ATS5_HUMAN_254	0
TSETIIDINGTVMNYSGWSHR	0	>ATS5_HUMAN_804	0
AGFVPAGGGTSAPWRHRSHCF	0	>ATS5_HUMAN_121	0
LGMADVGTICSPERSCAVIED	0	>ATS5_HUMAN_389	0
DSKFCEETFGSTEDKRLMSSI	0	>ATS5_HUMAN_432	0
WPRALRKRDVSVRRDAPAFYE	0	>ATS7_HUMAN_73	0
PELEGGLAAISACDGLKGVFQ	0	>ATS7_HUMAN_147	0
ITHHADNTLKSFCKWQKSINM	0	>ATS7_HUMAN_316	0
AFTVAHELGHSFGIQHDGSGN	0	>ATS7_HUMAN_393	0
KNVGCDFEIDSGAMEDRCGVC	0	>ATS7_HUMAN_680	0
GRPDDQQRKCSEQPCPARWWA	0	>ATS7_HUMAN_875	0
NFHEDLSYGPSEEPDLDLAGT	0	>ATS7_HUMAN_1081	0
QCGHEAWPESSRPCGTEDCEP	0	>ATS7_HUMAN_1620	0
YRGRELRFNLTANQHLLAPGF	0	>ATS7_HUMAN_96	0
LEDEEEDLKITHHADNTLKSF	0	>ATS7_HUMAN_307	0
PQLLYDAAPLTWSRCSRQYIT	0	>ATS7_HUMAN_427	0
VCHTLWCSVGTTCHSKLDAAV	0	>ATS7_HUMAN_501	0
CHTLWCSVGTTCHSKLDAAVD	0	>ATS7_HUMAN_502	0
WNGDYQVAGTTFTYARRGNWE	0	>ATS7_HUMAN_767	0
PCNRHVPCPATWAVGNWSQCS	0	>ATS7_HUMAN_945	0
DLDLAGTGDRTPPPHSHPAAP	0	>ATS7_HUMAN_1095	0
CGGGEQQRLVTCPEPGLCEEA	0	>ATS7_HUMAN_1546	0
LCEEALRPNTTRPCNTHPCTQ	0	>ATS7_HUMAN_1562	0
SYTVPLEKDNSEEFRQRELRA	0	>ATX2L_HUMAN_286	0
GGADDRIREFSLAGGIWHGRA	0	>ATX2L_HUMAN_1050	0
KDWSFYLLYYTEFTPTEKDEY	0	>B2MG_HUMAN_88	0
QLGRAAATLMSERVFRIDAYM	0	>B3AT_HUMAN_290	0
RELLRRRYQSSPAKPDSSFYK	0	>B3AT_HUMAN_350	0
YYLSDITDAFSPQVLAAVIFI	0	>B3AT_HUMAN_402	0
FISRYTQEIFSFLISLIFIYE	0	>B3AT_HUMAN_525	0
FIQDTYTQKLSVPDGFKVSNS	0	>B3AT_HUMAN_633	0
VPDGFKVSNSSARGWVIHPLG	0	>B3AT_HUMAN_644	0
FLVILVTSHPSDVKARQAIRV	0	>B3GL1_HUMAN_89	0
AIRVTWGEKKSWWGYEVLTFF	0	>B3GL1_HUMAN_106	0
AEKEDKMLALSLEDEHLLYGD	0	>B3GL1_HUMAN_132	0
YPFKVFPPYCSGLGYIMSRDL	0	>B3GL1_HUMAN_239	0
DFERRQAVRQTWGAEGRVQGA	0	>B3GN9_HUMAN_138	0
GGGGFVLSGATLHRLAGACAQ	0	>B3GN9_HUMAN_298	0
DIDQGVSSNSSYLKWNKPVPW	0	>B4GN3_HUMAN_104	0
TAPGEFGKFRSQISKPVSLSA	0	>B4GN3_HUMAN_229	0
QISKPVSLSASHRYYFEVLHK	0	>B4GN3_HUMAN_240	0
DPGAKFTIIDSLSLSLFTNET	0	>B4GN3_HUMAN_277	0
EVGHIPQTAASHVDSSNALPR	0	>B4GN3_HUMAN_303	0
RYQGLRFVHLSFVYPNDYTRL	0	>B4GN3_HUMAN_373	0
QENAYYQDRFSFQEYIKIDQP	0	>B4GN3_HUMAN_405	0
PHFNIVITDYSSEDMDVEMAL	0	>B4GN3_HUMAN_828	1
NGFGLLGIYKSDLDRIGGMNT	0	>B4GN3_HUMAN_936	0
VAVAMNKFGYSLPYPQYFGGV	0	>B4GT3_HUMAN_227	0
AGMKISRPPTSVGHYKMVKHR	0	>B4GT3_HUMAN_282	0
FVYVAPGIVNTYLFMMQAQGI	0	>B4GT5_HUMAN_41	0
FAFYVVEQVGTQPFNRAMLFN	0	>B4GT5_HUMAN_205	0
LNNLNYFANITYDALYKNITV	0	>B4GT5_HUMAN_366	0
HCVATGYMCKSELSACFSRLL	0	>BAMBI_HUMAN_46	0
LYGNVHSWMNSERVRMCGASE	0	>BCOR_HUMAN_17	0
KQSPLNINGASYLRLPWVNPY	0	>BCOR_HUMAN_185	0
PSKLAKRIANSAGYVGDRFKC	0	>BCOR_HUMAN_969	0
AYCERAMMRFSELEMKEREGG	0	>BCOR_HUMAN_1024	0
REGGHPATKDSEMCKFSPADW	0	>BCOR_HUMAN_1041	1
EKYFVERQPVSEPPADQVASD	0	>BCOR_HUMAN_1113	0
DRKRKVSGDSSHTETTAEEVP	0	>BCOR_HUMAN_1143	0
PLLKAKRRRVSKDDWPEREMT	0	>BCOR_HUMAN_1166	0
RSWSEESLKPSDNEQGLPVFS	0	>BCOR_HUMAN_1278	1
DLQGRNDDDASGTWDFYGSSV	0	>BCOR_HUMAN_1595	0
QWYQRKICGKSTVISYECCPG	0	>BGH3_HUMAN_77	0
PTNEAFEKIPSETLNRILGDP	0	>BGH3_HUMAN_290	0
LFELAAESDVSTAIDLFRQAG	0	>BGH3_HUMAN_389	0
KSLQGDKLEVSLKNNVVSVNK	0	>BGH3_HUMAN_600	0
DSALEIFKQASAFSRASQRSV	0	>BGH3_HUMAN_658	0
EEEDKKEDVGTVVGIDLGTTY	0	>BIP_HUMAN_29	0
EELNMDLFRSTMKPVQKVLED	0	>BIP_HUMAN_338	0
IDEIVLVGGSTRIPKIQQLVK	0	>BIP_HUMAN_366	0
ILRVTAEDKGTGNKNKITITN	0	>BIP_HUMAN_518	0
GTGNKNKITITNDQNRLTPEE	0	>BIP_HUMAN_527	0
RKGLYIFNLTSLTKSENILSA	0	>BMP3_HUMAN_120	0
YFCIGELGNISLSCPVSGGCS	0	>BMP3_HUMAN_143	0
AWTLKFSRNQSQLLGHLSVDM	0	>BMP3_HUMAN_177	0
KSHRDIMSWLSKDITQLLRKA	0	>BMP3_HUMAN_199	0
EEFLIGFNITSKGRQLPKRRL	0	>BMP3_HUMAN_223	0
ANDAAISEPESVVSSLQGHRN	0	>BMP3_HUMAN_254	0
KWDSHIRAALSIERRKKRSTG	0	>BMP3_HUMAN_282	0
VRSFRAAAAETLERKGLYIFN	0	>BMP3_HUMAN_107	0
DIMSWLSKDITQLLRKAKENE	0	>BMP3_HUMAN_203	0
NEEFLIGFNITSKGRQLPKRR	0	>BMP3_HUMAN_222	0
QRKGPHRKSQTLQFDEQTLKK	0	>BMP3_HUMAN_348	0
DGASEGERQQSWPHEAASSSQ	0	>BMP6_HUMAN_160	0
VNLVEYDKEFSPRQRHHKEFK	0	>BMP6_HUMAN_229	0
GSFKNQTFLISIYQVLQEHQH	0	>BMP6_HUMAN_275	0
QVLQEHQHRDSDLFLLDTRVV	0	>BMP6_HUMAN_288	0
CCAPTKLNAISVLYFDDNSNV	0	>BMP6_HUMAN_487	0
GSLYDYLKSTTLDAKSMLKLA	0	>BMR1B_HUMAN_295	0
DTNEVDIPPNTRVGTKRYMPP	0	>BMR1B_HUMAN_370	0
WPEVLRVYCESDKEYHHVLPY	0	>BPTF_HUMAN_336	0
LGDLLCCETCSAVYHLECVKP	0	>BPTF_HUMAN_409	0
TEDLTNKARGSNKSFLAAANE	0	>BPTF_HUMAN_544	0
LAAANEEILESIRAKKGDIDN	0	>BPTF_HUMAN_559	0
SVHGSKVLTISTLRLTITQLE	0	>BPTF_HUMAN_904	0
TITQLENNIPSSFLHPNWASH	0	>BPTF_HUMAN_919	0
VTGYGGWSWISKTHVYRFVPK	0	>BPTF_HUMAN_1038	0
PGNTNVNYRKSLEGTKNNMDE	0	>BPTF_HUMAN_1060	0
RTSYKKKTKSSKLDGLLERRI	0	>BPTF_HUMAN_1184	0
SIENDIEEKVSDLASRGQEPS	0	>BPTF_HUMAN_1320	0
KNKKPLIQEESDTIVSSSKSA	0	>BPTF_HUMAN_1368	0
IVSSSKSALHSSVPKSTNDRD	0	>BPTF_HUMAN_1381	0
EDMIVQNSNESISEQFRTREQ	0	>BPTF_HUMAN_1440	0
NDIKSLTVKESAIRPFINGDV	0	>BPTF_HUMAN_1586	0
IMEDFNERNSSETKSHLLSSS	0	>BPTF_HUMAN_1607	0
SETKSHLLSSSDAEGNYRDSL	0	>BPTF_HUMAN_1617	0
NQVEDMEIETSEVKKVTSSPI	0	>BPTF_HUMAN_1665	0
LPSYRKFVTKSSKKSIFVLPN	0	>BPTF_HUMAN_1841	0
TFATWVKQGQSNSGVVQVQQK	0	>BPTF_HUMAN_2123	0
GTGEQRQSKLSPQMQVHQDKT	0	>BPTF_HUMAN_2370	0
IQNVVTVQAASVQEQLQRVQQ	0	>BPTF_HUMAN_2622	0
KRSKQNATKLSALLFKHKEQL	0	>BPTF_HUMAN_2738	0
YHGRCVGILQSEAELIDEYVC	0	>BPTF_HUMAN_2902	0
QKLKGFKASRSHNNKLQSTAS	0	>BPTF_HUMAN_3036	0
EDDDDDASYCTESSFRSHSTY	0	>BPTF_HUMAN_190	0
VCVAHKVPGVTDCVAEIQKNK	0	>BPTF_HUMAN_443	0
ENEKKIWYYSTKVQLAELIDC	0	>BPTF_HUMAN_496	0
PEETEKDKNETENDSKDAEKN	0	>BPTF_HUMAN_583	0
KYRVYHNQYSTNSFALNKHQH	0	>BPTF_HUMAN_857	0
DQNEMDISKITEKKDQDVKEL	0	>BPTF_HUMAN_1118	0
FHLRTSYKKKTKSSKLDGLLE	0	>BPTF_HUMAN_1181	0
SRGQEPSKSKTKGNDFFIDDS	0	>BPTF_HUMAN_1334	0
SKLASADDIGTLICKNKKPLI	0	>BPTF_HUMAN_1354	0
KKPLIQEESDTIVSSSKSALH	0	>BPTF_HUMAN_1370	0
IIPENDIKSLTVKESAIRPFI	0	>BPTF_HUMAN_1582	0
VNQVEDMEIETSEVKKVTSSP	0	>BPTF_HUMAN_1664	0
TSMTVSKEYSTRDKVKLMKFS	0	>BPTF_HUMAN_1810	0
LTVVIQGQGQTTGQLQLIPQG	0	>BPTF_HUMAN_2301	0
SPQMQVHQDKTLPPAQSSSVG	0	>BPTF_HUMAN_2380	0
VEQKRSKQNATKLSALLFKHK	0	>BPTF_HUMAN_2735	0
KSKKKKMISTTSKETKKDTKL	0	>BPTF_HUMAN_2858	0
KDTKLYCICKTPYDESKFYIG	0	>BPTF_HUMAN_2874	0
PQCQSTEDAMTVLTPLTEKDY	0	>BPTF_HUMAN_2923	0
PPKKTKKNNSSNSNVSKKEPA	0	>BRD4_HUMAN_579	0
KPQQVIQHHHSPRHHKSDPYS	0	>BRD4_HUMAN_1045	0
QHHHSPRHHKSDPYSTGHLRE	0	>BRD4_HUMAN_1051	0
VPAGLGATEQTQEGLTGKLFG	0	>BSN_HUMAN_342	0
KSPANYNTCTTCRLQVCNLCG	0	>BSN_HUMAN_487	0
PQPPARAAELTDEDFMRRQIL	0	>BSN_HUMAN_838	0
LNAQEHTFLATATTVSITMAS	0	>BSN_HUMAN_1728	0
FSLATLVQRGSGDFDDFNLED	0	>C99L2_HUMAN_24	0
EFLSFLHPEHSRGMLRFMVKE	0	>CAB45_HUMAN_230	0
DGIVTAEELESYMDPMNEYNA	0	>CAB45_HUMAN_305	0
ASARPANHSSTRERVANREEN	0	>CAB45_HUMAN_44	0
GHVMEGSPTGTTVMRMTAFDA	0	>CAD13_HUMAN_262	0
VGSVLLTVNATDPDSLQHQTI	0	>CAD13_HUMAN_502	0
ATDPDSLQHQTIRYSVYKDPA	0	>CAD13_HUMAN_511	0
IHFLVYAWDSTYRKFSTKVTL	0	>CADH1_HUMAN_106	0
STYRKFSTKVTLNTVGHHHRP	0	>CADH1_HUMAN_115	0
TATDADDDVNTYNAAIAYTIL	0	>CADH1_HUMAN_295	0
VNTYNAAIAYTILSQDPELPD	0	>CADH1_HUMAN_303	0
DPELPDKNMFTINRNTGVISV	0	>CADH1_HUMAN_318	0
DKNMFTINRNTGVISVVTTGL	0	>CADH1_HUMAN_323	0
KQQYILHVAVTNVVPFEVSLT	0	>CADH1_HUMAN_457	0
DFEHVKNSTYTALIIATDNGS	0	>CADH1_HUMAN_562	0
PNTSPFTAELTHGASANWTIQ	0	>CADH1_HUMAN_631	0
LMDNQNKDQVTTLEVSVCDCE	0	>CADH1_HUMAN_679	0
EGNLNYGLSNTATAIITVTDV	0	>CADH4_HUMAN_375	0
QMSFQSTAGVTISIMDINEAP	0	>CADH4_HUMAN_495	0
AAVLDRESLYTKNNVYEATFL	0	>CADH4_HUMAN_576	0
PAAVRKNWTITRLNGDYAQLS	0	>CADH4_HUMAN_665	0
TDSGNPPLSNTSIIKVKVCPC	0	>CADH4_HUMAN_703	0
IGAVAAAGLGTGAIVAILICI	0	>CADH4_HUMAN_732	0
WMKRREKERHTKQLLIDPEDD	0	>CADH4_HUMAN_765	0
HVNFEDNDNRSVLKGGPFSDS	0	>CAH1_HUMAN_78	0
RLFQFHFHWGSTNEHGSEHTV	0	>CAH1_HUMAN_100	0
PAEIHVVHLSTAFARVDEALG	0	>CAH9_HUMAN_257	0
ALVFGLLFAVTSVAFLVQMRR	0	>CAH9_HUMAN_427	0
VQMRRQHRRGTKGGVSYRPAE	0	>CAH9_HUMAN_443	0
SSAAQKRACNTATCVTHRLAG	0	>CALCB_HUMAN_85	0
WLLCMLLVLGTAIVEAHDGHD	0	>CALX_HUMAN_15	0
RPWLWVVYILTVALPVFLVIL	0	>CALX_HUMAN_490	0
KQTSGMEYKKTDAPQPDVKEE	0	>CALX_HUMAN_517	0
RASAQQENSSTCIGSAIKSES	0	>CARF_HUMAN_177	0
LLKSSVNSHMTQSTDSRQQSG	0	>CARF_HUMAN_257	0
KQPFFNRLYKTVAWKLVAVGG	0	>CARF_HUMAN_446	0
YPQKVMDKILSMAEGIKVTDA	0	>CARF_HUMAN_102	0
TERASAQQENSSTCIGSAIKS	0	>CARF_HUMAN_175	0
PDKHGSASFVSLLKSSVNSHM	0	>CARF_HUMAN_246	1
FVSLLKSSVNSHMTQSTDSRQ	0	>CARF_HUMAN_254	0
IEDLVLLDEESRPVNLPPALK	0	>CARF_HUMAN_564	0
VIVVLAFNYWSISSRHVLLQE	0	>CASC4_HUMAN_34	0
VLAFNYWSISSRHVLLQEEVA	0	>CASC4_HUMAN_37	0
DDKVKLQNNISYQMADIHHLK	0	>CASC4_HUMAN_117	0
TYLVKRLEYESFQCGQQMKEL	0	>CASC4_HUMAN_162	0
QPLSPNMPPDSHINHNGNPGT	0	>CASC4_HUMAN_302	1
IAINNPYVPRTYYANPAVVRP	0	>CASK_HUMAN_79	0
DGHRHMNGYGSHTFKLVNANG	0	>CATA_HUMAN_217	0
QGGAPNYYPNSFGAPEQQPSA	0	>CATA_HUMAN_408	0
NSFGAPEQQPSALEHSIQYSG	0	>CATA_HUMAN_417	0
AYASNHPIMKTGEPHCPGDED	0	>CBPD_HUMAN_304	0
ISVAGINHNITTGRFGDFYRL	0	>CBPD_HUMAN_412	0
CLNYKKNPAVTQLVDRTRIVI	0	>CBPD_HUMAN_1022	0
KPVQTVENKETLKHLASLYAN	0	>CBPD_HUMAN_1118	0
SVTYGHCPEITVYTSCCYFPS	0	>CBPD_HUMAN_1179	0
DNSRGRDLNRSFPDQFSTGEP	0	>CBPD_HUMAN_219	0
EWIRRNKFVLSGNLHGGSVVA	0	>CBPD_HUMAN_253	0
HIGVKGFVKDSITGSGLENAT	0	>CBPD_HUMAN_391	0
KGASSSTNDASDPTTKEFETL	0	>CBPD_HUMAN_895	0
HITNLTNLGQSTEYRHIWSLE	0	>CBPD_HUMAN_962	0
GQSTEYRHIWSLEISNKPNVS	0	>CBPD_HUMAN_970	0
FSLSVALDGGSMLVTYPYDKP	0	>CBPD_HUMAN_1099	0
TVYTSCCYFPSAARLPSLWAD	0	>CBPD_HUMAN_1189	0
IRMMSTGSKKSLLSHEFQDET	0	>CBPD_HUMAN_1358	0
MMEEIENAINTFKEEQRLIYE	0	>CC112_HUMAN_85	0
IDTWALGNSETEKAFRAISSK	0	>CC112_HUMAN_125	0
KDAFSHVVENTAFFGDVVLRF	0	>CC134_HUMAN_112	0
RIVHYYFDHNSNWNLLIRWGI	0	>CC134_HUMAN_134	0
NWNLLIRWGISFCNQTGVFNQ	0	>CC134_HUMAN_145	0
PAWQPILTAGTVLPIFFIIGL	0	>CC50A_HUMAN_49	0
NNIREIEIDYTGTEPSSPCNK	0	>CC50A_HUMAN_83	0
MLLAMWLVCGSEPHPHATIRG	0	>CCD80_HUMAN_21	0
RVWVISAPHASEGYYRLMMSL	0	>CCD80_HUMAN_160	0
ASEGYYRLMMSLLKDDVYCEL	0	>CCD80_HUMAN_169	0
LLKSEKQMKKSEKKSKQEKEK	0	>CCD80_HUMAN_572	0
VITIFGPVNNSTMKIDHFQLD	0	>CCD80_HUMAN_669	0
FRWRRRLLVISAPNDEDWAYS	0	>CCD80_HUMAN_785	0
NYFQVSPEYFSMLLVGKDGNV	0	>CCD80_HUMAN_865	0
GYQKPTNKHFTQSPKKSVADL	0	>CCD80_HUMAN_605	0
EYLESFCKMATRKISVITIFG	0	>CCD80_HUMAN_654	0
LSLAQIDLNITCRFAGVFHVE	0	>CD44_HUMAN_27	0
ITITIVNRDGTRYVQKGEYRT	0	>CD44_HUMAN_153	0
PIPDEDSPWITDSTDRIPATT	0	>CD44_HUMAN_213	0
DEDSPWITDSTDRIPATTLMS	0	>CD44_HUMAN_216	0
STSATATETATKRQETWDWFS	0	>CD44_HUMAN_236	0
RMTDVDRNGTTAYEGNWNPEA	0	>CD44_HUMAN_353	0
TPSSTTEETATQKEQWFGNRW	0	>CD44_HUMAN_398	0
VHLVNKESSETPDQFMTADET	0	>CD44_HUMAN_720	0
TPDQFMTADETRNLQNVDMKI	0	>CD44_HUMAN_730	0
HVVIPRIHPNSICAANNTGVY	0	>CD44_HUMAN_95	1
TTHGSESDGHSHGSQEGGANT	0	>CD44_HUMAN_627	0
CCPRYGERRQTESDWGKRCVD	0	>CDK12_HUMAN_715	0
RSVVNMKEIVTDKQDALDFKK	0	>CDK12_HUMAN_794	0
AGDAIGLADITQQLNQSELAV	0	>CDK12_HUMAN_1108	0
GSMKDRISGSSKRSNEETDDY	0	>CDK12_HUMAN_151	0
YKTVDSPKRRSRSPHRKWSDS	0	>CDK12_HUMAN_220	0
PRYGERRQTESDWGKRCVDKF	0	>CDK12_HUMAN_717	0
IKILRQLIHRSVVNMKEIVTD	0	>CDK12_HUMAN_785	0
IKCSNILLNNSGQIKLADFGL	0	>CDK12_HUMAN_870	0
GLARLYNSEESRPYTNKVITL	0	>CDK12_HUMAN_889	0
NLELAQLELISRLCGSPCPAV	0	>CDK12_HUMAN_949	1
ELAVLLNLLQSQTDLSIPQMA	0	>CDK12_HUMAN_1125	0
QQLEALNQSISALTEATSQQQ	0	>CDK12_HUMAN_1158	0
AVTAALLQLLSQPEAEPPGHL	0	>CDK12_HUMAN_1306	0
EKHCRDMEEASQRKWNFDFQN	0	>CDN1B_HUMAN_56	0
QGTLTILSLNSSLLGYYQCLA	0	>CDON_HUMAN_89	0
AGFIGCRVPESNPKAEVRYKI	0	>CDON_HUMAN_146	0
YKIRGKWLEHSTENYLILPSG	0	>CDON_HUMAN_164	0
APGSNWRRLYSHLATDSVDPA	0	>CDON_HUMAN_273	0
MVNVLEHASISKGLQDQIVSL	0	>CDON_HUMAN_315	0
SQVLRSKSRKSQLSRPEGLNL	0	>CDON_HUMAN_460	0
VYFVLSQAGASSLHIQAVTQE	0	>CDON_HUMAN_483	0
KLDDGVGMLGSWHTVRVPGSE	0	>CDON_HUMAN_627	0
SVEVRSLEPGSTYKFRVIAIN	0	>CDON_HUMAN_789	0
SDYKRDVVEGSKQWHMIGHLQ	0	>CDON_HUMAN_885	0
GGFLTNGGLSSGYSHLHHKVP	0	>CDON_HUMAN_1044	0
LTNGGLSSGYSHLHHKVPNAV	0	>CDON_HUMAN_1047	0
LAKSCVWEGDSCAHSETEINI	0	>CDON_HUMAN_1236	0
GLPGKPCPPITSVDKSYGGYE	0	>CDSN_HUMAN_287	0
GHPCMSVSSLTLTGGPDGSPH	0	>CDSN_HUMAN_466	0
LNTAVLRVQATDRDQGQNAAI	0	>CELR1_HUMAN_484	0
ARDRDANSVITYQLTGGNTRN	0	>CELR1_HUMAN_721	0
HVLINVTDANTHRPVFQSSHY	0	>CELR1_HUMAN_784	0
RIDPDSGTMYTMMELDYENQV	0	>CELR1_HUMAN_846	0
KEDSEMKHLVTMTLDYGMDQN	0	>CELR1_HUMAN_1795	0
NRCDNPFAEVTTLGCEVIYNG	0	>CELR1_HUMAN_2044	0
GWLPPELFNCTTISFVDLRAM	0	>CELR1_HUMAN_2105	0
FSNVARNVRRTYLRPFVIVTA	0	>CELR1_HUMAN_2234	0
FAVALVIIYRTLGQLLPERYD	0	>CELR1_HUMAN_2346	0
RTHVACQCSHTASFAVLMDIS	0	>CELR1_HUMAN_2448	0
INQTENPFLCTVVAILLHYIY	0	>CELR1_HUMAN_2532	0
PDFCWLSLQDTLIWSFAGPIG	0	>CELR1_HUMAN_2610	0
GKKGIVSLLRTAFLLLLLISA	0	>CELR1_HUMAN_2656	0
GRLQLVVLGLTCCWAVASAAK	0	>CEL_HUMAN_12	0
IQYVFGKPFATPTGYRPQDRT	0	>CEL_HUMAN_469	0
TPTGYRPQDRTVSKAMIAYWT	0	>CEL_HUMAN_479	0
SLRTNFLRYWTLTYLALPTVT	0	>CEL_HUMAN_543	0
ASDHGEKKLISVDTEHSNIYL	0	>CERU_HUMAN_46	0
KKLISVDTEHSNIYLQNGPDR	0	>CERU_HUMAN_52	1
FQVQECNKSSSKDNIRGKHVR	0	>CERU_HUMAN_362	0
TFHNKGAYPLSIEPIGVRFNK	0	>CERU_HUMAN_474	0
DPVCLAKMYYSAVDPTKDIFT	0	>CERU_HUMAN_541	0
EDFQESNKMHSMNGFMYGNQP	0	>CERU_HUMAN_622	0
NEADVHGIYFSGNTYLWRGER	0	>CERU_HUMAN_661	0
DSACIPWAYYSTVDQVKDLYS	0	>CERU_HUMAN_881	1
TGQAAPKDGVTRPDSEVQHQL	0	>CGRE1_HUMAN_26	0
VILIVDKVLETQDLNGDGLMT	0	>CGRE1_HUMAN_125	0
KEDLQLGIPPSFMRFQPRQRE	0	>CHSS1_HUMAN_361	0
NQESGSLSFLSNSLKKLVPFQ	0	>CHSS1_HUMAN_508	0
VVQAGLKTFRSQEVGVVHVHH	0	>CHSS1_HUMAN_737	0
LYKKHKGKKMTVPVRRHAYLQ	0	>CHSS1_HUMAN_464	0
FVRFMGNFEKTCLIPNQNVKL	0	>CHSS1_HUMAN_557	0
FFCDVDLVFTTEFLQRCRANT	0	>CHSS1_HUMAN_638	0
RYRTIQLHRESALMSKLSNTE	0	>CHSS3_HUMAN_428	0
WEFLTGKLLYSAAENQPPRQS	0	>CHSS3_HUMAN_476	0
DVNSLVESINSETQSFSFISN	0	>CHSS3_HUMAN_589	0
FISNSLKILSSFQGAKEMGGH	0	>CHSS3_HUMAN_606	0
FSRGLGLEMASAQFDNDTLLL	0	>CHSS3_HUMAN_705	0
NPPTDDYFIFSKKTGFWRDYG	0	>CHSS3_HUMAN_769	0
YGYGITCIYKSDLLGAGGFDT	0	>CHSS3_HUMAN_788	0
DVDLYNKVILSGLRPFRSQEV	0	>CHSS3_HUMAN_817	0
LSLIRAPRNLTFPRFKDRHSQ	0	>CHST8_HUMAN_369	0
GPGTLDGRWVSLHRSQQERKR	0	>CHST8_HUMAN_148	1
FDRQGILHRLSTYTKMLFVRE	0	>CHST8_HUMAN_249	0
LDSFDLKGIYTRLNTYTKAVF	0	>CHST9_HUMAN_268	0
INYDFVGKFETLEEDANYFLQ	0	>CHST9_HUMAN_372	0
FKDRHSSDERTNAQVVRQYLK	0	>CHST9_HUMAN_405	1
HLMKVKLKKYTKFLFVRDPFV	0	>CHSTC_HUMAN_239	0
DTLESPGEWTTWFNIDYPGGK	0	>CILP1_HUMAN_58	0
IKMLRRKKPITLEAMETNIIP	0	>CILP1_HUMAN_578	0
RNISTATAAQTDLNFINDEGD	0	>CILP1_HUMAN_640	0
PFNEDDPMSWTEDYLAWWPKP	0	>CILP1_HUMAN_938	0
DPLGHNYGIYTVTDQDPRTAK	0	>CILP1_HUMAN_1078	0
VFSFLVLEVTSVLGRQTMLTQ	0	>CILP1_HUMAN_18	0
YTVRFLCPPGSLRRDTERIWS	0	>CILP1_HUMAN_143	0
ICLAEMVSLCSEASEEGQHCM	0	>CILP1_HUMAN_186	0
RIPGLCPDGKSILKITKVKFA	0	>CILP1_HUMAN_273	0
APIVLTMPKTSLKAATIKAEF	0	>CILP1_HUMAN_293	0
LLDPSLYKHESKLVLRKLQQH	0	>CILP1_HUMAN_359	0
GHVYMGNSRVSMTGYKGTFTL	0	>CILP1_HUMAN_518	0
PEHISTVKLWSLNPDTGLWEE	0	>CILP1_HUMAN_700	0
AKPRPNSAEESNGPIYAFENL	0	>CILP1_HUMAN_889	0
VIPQGSCRRASVNPMLHEYLV	0	>CILP1_HUMAN_1037	0
RVPSRRQQRASRGGQRQGGVV	0	>CILP1_HUMAN_1159	0
RPRCPGCSLDTCECPDHILLG	0	>CILP2_HUMAN_203	0
NVTFCCKASGTPMPKKYSWFH	0	>CILP2_HUMAN_318	0
ILLGQEPIGFTAYQGDFTIEV	0	>CILP2_HUMAN_503	0
DSDGELAPLRTYGMFSVDLRA	0	>CILP2_HUMAN_639	0
SLRECQGAPVTASHFRFARVE	0	>CILP2_HUMAN_893	0
SHNAGGSHPRTRGQLYGLRDA	0	>CILP2_HUMAN_965	0
RSVRDPERPGTSAACVEFKCS	0	>CILP2_HUMAN_986	0
DPLGHNYGVYTVTDQSPRLAK	0	>CILP2_HUMAN_1063	0
LGHNYGVYTVTDQSPRLAKEI	0	>CILP2_HUMAN_1065	0
QYMVVTTEPLTQAVVDKTLLL	0	>CK024_HUMAN_393	0
LLLVVLLLGVTLFITVLVLFA	0	>CK024_HUMAN_411	0
NTVEERLTELTKSINDNIAIF	0	>CKAP4_HUMAN_245	0
KSINDNIAIFTEVQKRSQKEI	0	>CKAP4_HUMAN_256	0
SLVAYSVKIETNENNLESAKG	0	>CKAP4_HUMAN_569	0
QLHVRLHALDTRVVELTQGLR	0	>CLC11_HUMAN_134	0
LINFKFHDFETWKWRFEDSFG	0	>CLCC1_HUMAN_169	0
LVNPIWLVPPTKALAVTFTTF	0	>CLCC1_HUMAN_297	0
RIVQEFYDPMTPVNARYEFGQ	0	>CLD1_HUMAN_153	0
ARYEFGQALFTGWAAASLCLL	0	>CLD1_HUMAN_167	0
MYEGLWMSCVSQSTGQIQCKV	0	>CLD1_HUMAN_56	0
EGLWMSCVSQSTGQIQCKVFD	0	>CLD1_HUMAN_58	0
AAVLLADILPTLVIKLLAPLG	0	>CLN3_HUMAN_108	0
DKMNTDDLENSSVTSKQTPQL	0	>CN037_HUMAN_58	0
TDDLENSSVTSKQTPQLVVSE	0	>CN037_HUMAN_62	0
ETTVSVSVYESEADQLLGNTM	0	>CN037_HUMAN_445	0
RRWEPLATTISTTVVPLSFEV	0	>CN037_HUMAN_525	0
AEKGQSDKMNTDDLENSSVTS	0	>CN037_HUMAN_52	1
NTDDLENSSVTSKQTPQLVVS	0	>CN037_HUMAN_61	0
LTVDEKEELLTSTNFQPIVEE	0	>CN037_HUMAN_165	0
LLGNTMKDIITQEMTTAVQEP	0	>CN037_HUMAN_460	0
TKSDLRLIEVTETICKRLLDY	0	>CNPY3_HUMAN_100	0
MDIPYELWNETSAEVADLKKQ	0	>CNPY3_HUMAN_155	0
WYRNHQEEDLTEFLCANHVLK	0	>CNPY3_HUMAN_190	0
AEQWSGKKGDTAALGGKKSKK	0	>CNPY3_HUMAN_218	0
EIRAEGNSRFTYSVTVDGCTS	0	>CO1A1_HUMAN_1407	0
AWGKTVIEYKTTKTSRLPIID	0	>CO1A1_HUMAN_1431	0
SLNNQIETLLTPEGSRKNPAR	0	>CO1A2_HUMAN_1151	0
EWGKTIIEYKTNKPSRLPFLD	0	>CO1A2_HUMAN_1333	0
PCQICVCDSGSVLCDDIICDD	0	>CO3A1_HUMAN_59	0
ESCPTGPQNYSPQYDSYDVKS	0	>CO3A1_HUMAN_152	0
SVNGQIESLISPDGSRKNPAR	0	>CO3A1_HUMAN_1250	0
VPRKHWWTDSSAEKKHVWFGE	0	>CO3A1_HUMAN_1320	0
AEKKHVWFGESMDGGFQFSYG	0	>CO3A1_HUMAN_1331	0
FDVPCGGRDCSGGCQCYPEKG	0	>CO4A2_HUMAN_48	0
GLPGMPGRSVSIGYLLVKHSQ	0	>CO4A2_HUMAN_1487	0
DEIKPYISRCSVCEAPAIAIA	0	>CO4A2_HUMAN_1591	0
IAIAVHSQDVSIPHCPAGWRS	0	>CO4A2_HUMAN_1608	0
PFIECNGGRGTCHYYANKYSF	0	>CO4A2_HUMAN_1664	0
GDHQSPNTAITQMTFLRLLSK	0	>CO5A2_HUMAN_1385	0
IRFRYIVLQDTCSKRNGNVGK	0	>CO5A2_HUMAN_1449	0
FCEQICSKQETRECNWQRCPI	0	>CO6_HUMAN_70	0
RDCGRTKAVCTRKYNPIPSVQ	0	>CO6_HUMAN_181	0
PNNGRPTLSGTECLCVCQSGT	0	>CO6_HUMAN_537	0
TCDATYKRSRTRECNNPAPQR	0	>CO6_HUMAN_586	0
EGEKRQEEDCTFSIMENNGQP	0	>CO6_HUMAN_612	0
VEISCLTGFETVGYQYFRCLP	0	>CO6_HUMAN_678	0
VFDTDSNDYFTSPACKFLAEK	0	>CO6_HUMAN_812	0
GRQLEWGLERTRLSSNSTKKE	0	>CO6_HUMAN_850	0
LERTRLSSNSTKKESCGYDTC	0	>CO6_HUMAN_857	0
CYDWEKCSASTSKCVCLLPPQ	0	>CO6_HUMAN_877	0
QLYCVKMGSSTSEKTLNICEV	0	>CO6_HUMAN_904	0
VPVIGQLTIQTGSSTKPVEKK	0	>COCA1_HUMAN_114	0
IKKIPYKGGNTMTGDAIDYLV	0	>COCA1_HUMAN_217	0
PHTEFTLKKFTKVEDIIEAIN	0	>COCA1_HUMAN_498	0
GKVKQYLVTYTPVAGGETQEV	0	>COCA1_HUMAN_849	0
SWKSLYDDVDTGEKNLPEDAI	0	>COCA1_HUMAN_948	0
TVLKRLQPQTTYDITVLPIYK	0	>COCA1_HUMAN_1060	0
RLQPQTTYDITVLPIYKMGEG	0	>COCA1_HUMAN_1064	0
SLNIYDVGPTTMHVQWQPVGG	0	>COCA1_HUMAN_1489	0
HVQWQPVGGATGYILSYKPVK	0	>COCA1_HUMAN_1501	0
TLVFENLNPNTIYEVSITAIY	0	>COCA1_HUMAN_1718	0
PSTGEGNEQTTTIGGRQNSVV	0	>COCA1_HUMAN_1799	0
KLKPDTPYTITVSSLYPDGEG	0	>COCA1_HUMAN_1822	0
PEELVPIPGNTNYAILRNLQP	0	>COCA1_HUMAN_1895	0
PVYTEGDGGRTSDTGRTLMRG	0	>COCA1_HUMAN_1925	0
DGGRTSDTGRTLMRGLARNVQ	0	>COCA1_HUMAN_1931	0
PSESIVVPGNTRMVHLERLIP	0	>COCA1_HUMAN_1986	0
MVHLERLIPDTLYSVNLVALY	0	>COCA1_HUMAN_1998	0
NVILQPLQPDTPYKITVIAVY	0	>COCA1_HUMAN_2089	0
PLQPDTPYKITVIAVYEDGDG	0	>COCA1_HUMAN_2094	0
YTLHNLNPSTTYDVNVYAQYD	0	>COCA1_HUMAN_2179	0
DLKTYQIGWDTFCVKWSPHRA	0	>COCA1_HUMAN_2219	0
SHCFTGLSPDTDYGVTVFVQT	0	>COCA1_HUMAN_2266	0
EDNLITFVCETATSSCPLIYL	0	>COCA1_HUMAN_2503	0
PSDPFAIWQITDRDYKPQVGV	0	>COCA1_HUMAN_2600	0
TVTFDTEEVKTLFYGSFHKVH	0	>COCA1_HUMAN_2642	0
GKVALMLGIGTEGPHVGLVQA	0	>COCH_HUMAN_199	0
NIRYMSGGTATGDAISFTVRN	0	>COCH_HUMAN_446	0
GTATGDAISFTVRNVFGPIRE	0	>COCH_HUMAN_453	0
SPNKNFLVIVTDGQSYDDVQG	0	>COCH_HUMAN_474	0
YSLPGRENYSSVDANGIQSQM	0	>COCH_HUMAN_103	0
EGPHVGLVQASEHPKIEFYLK	0	>COCH_HUMAN_210	0
VVVVFIDGWPSDDIEEAGIVA	0	>COCH_HUMAN_279	0
QMMCSKTCYNSVNIAFLIDGS	0	>COCH_HUMAN_365	0
LIDGSSSVGDSNFRLMLEFVS	0	>COCH_HUMAN_381	0
SNFRLMLEFVSNIAKTFEISD	0	>COCH_HUMAN_391	0
VTAFDVGSEKTRIGLAQYSGD	0	>COEA1_HUMAN_195	0
VEKYRVVYYPTRGGKPDEVVV	0	>COEA1_HUMAN_390	0
STVLKNLMSLTEYQIAVFAIY	0	>COEA1_HUMAN_416	0
LKGLTPLTEYTIAIFSIYDEG	0	>COEA1_HUMAN_600	0
SHVIEGLEPGTEYEVSLLAVL	0	>COEA1_HUMAN_687	0
SDSDVQQFRVTYMTAQGDPEE	0	>COEA1_HUMAN_768	0
QGDPEEEVIGTVMVPGSQNNL	0	>COEA1_HUMAN_783	0
VGADINTILITNLLSGMDYNV	0	>COEA1_HUMAN_887	0
TNLQAKHVEMTSLCAHWQVHR	0	>COEA1_HUMAN_933	0
KQESTVGGGTTRHCFYGLQPD	0	>COEA1_HUMAN_970	0
STVGALNKIGTDGTQVAMVQF	0	>COEA1_HUMAN_1067	0
FKLNAYKTKETLLDAIKHISY	0	>COEA1_HUMAN_1095	0
IKHISYKGGNTKTGKAIKYVR	0	>COEA1_HUMAN_1110	1
HISYKGGNTKTGKAIKYVRDT	0	>COEA1_HUMAN_1112	0
VGVILDNGGKTLTYFNYDQSG	0	>COEA1_HUMAN_1327	0
QLIQSHMARYTAILNQIPSHS	0	>COEA1_HUMAN_1636	0
RVRLQSASPSTRWTELDDVKR	0	>COHA1_HUMAN_153	0
SFRSELISYLTSPDVRSFIVG	0	>COHA1_HUMAN_1255	0
SKVFSAYSNVTADLMDFFQTY	0	>COHA1_HUMAN_1423	0
FNNEDTSHAATTIPEPQGPLP	0	>COIA1_HUMAN_43	0
GARAWGGLLQTHCHPFLAWFF	0	>COIA1_HUMAN_379	0
LLGDPPPQQVTQTDDPDVGLA	0	>COIA1_HUMAN_472	0
NSVGPGLANNSALLGADPEAP	0	>COIA1_HUMAN_320	0
LAYVFGPDANSGQVARYHFPS	0	>COIA1_HUMAN_491	0
HFPSLFFRDFSLLFHIRPATE	0	>COIA1_HUMAN_508	0
FVGQWTHLALSVAGGFVALYV	0	>COIA1_HUMAN_583	0
TEAPSATGQASSLLGGRLLGQ	0	>COIA1_HUMAN_1721	0
SLLGGRLLGQSAASCHHAYIV	0	>COIA1_HUMAN_1732	0
TGPWKLWLWMSIFLLPASTSV	0	>COJA1_HUMAN_14	0
IFPKGLPEEYSVAAMFRVRRN	0	>COJA1_HUMAN_101	0
GIPFNERNGMSSLYKIKGGVN	0	>COJA1_HUMAN_826	0
GIPGIPADAVSFEEIKKYINQ	0	>COJA1_HUMAN_1014	0
IFEERMAVFLSQLKLPAAMLA	0	>COJA1_HUMAN_1039	0
YASRRHWCHHTVTRTVSCQVQ	0	>COQA1_HUMAN_59	0
PTYRVSYRTVTVLEWRCCPGF	0	>COQA1_HUMAN_111	0
QGALYSLQPPTDKDNGDSRLA	0	>COQA1_HUMAN_282	0
QPPTDKDNGDSRLASAIVDTV	0	>COQA1_HUMAN_289	0
KIRNKQSAQDSRRRKKEYIDG	0	>CR3L4_HUMAN_234	0
HKKACVHGGKTYSHGEVWHPA	0	>CRDL2_HUMAN_258	0
PRHFRPKGAGSTTVKIVLKEK	0	>CRDL2_HUMAN_237	0
RTCSNPFEFPSQDMCLSALKR	0	>CRIM1_HUMAN_156	0
RCKKCPELSCSKICPLGFQQD	0	>CRIM1_HUMAN_573	0
AESWKPDVCTSCICIDSVISC	0	>CRIM1_HUMAN_774	0
TSCICIDSVISCFSESCPSVS	0	>CRIM1_HUMAN_783	0
TIPKKVVCHFSGKAYADEERW	0	>CRIM1_HUMAN_822	0
CWYRTPTKPSSLNNQLVSVDC	0	>CRIM1_HUMAN_981	0
KPSSLNNQLVSVDCKKGTRVQ	0	>CRIM1_HUMAN_988	0
SITEEVSEYCSHMIGSGHLQS	0	>CSF1_HUMAN_40	0
NCNNSFAECSSQDVVTKPDCN	0	>CSF1_HUMAN_180	0
LVCLLASRSITEEVSEYCSHM	0	>CSF1_HUMAN_32	1
LEKVKNVFNETKNLLDKDWNI	0	>CSF1_HUMAN_156	0
PLEQPEGSPLTQDDRQVELPV	0	>CSF1_HUMAN_544	0
LYKQGLRGSLTKLKGPLTMMA	0	>CSF2_HUMAN_88	0
GSLTKLKGPLTMMASHYKQHC	0	>CSF2_HUMAN_95	0
TLQLDVADFATTIWQQMEELG	0	>CSF3_HUMAN_148	0
LQLDVADFATTIWQQMEELGM	0	>CSF3_HUMAN_149	0
GFDQCDYGWLSDASVRHPVTV	0	>CSPG2_HUMAN_300	0
TTEEKVPPITSTEGQVYATME	0	>CSPG2_HUMAN_911	0
PDIIEIDLYHSEENEEEEEEC	0	>CSPG2_HUMAN_1386	0
GLTTLPRSPASVFMEQGSGEA	0	>CSPG2_HUMAN_1830	0
AAADPETTTVSSFSLNVEYAI	0	>CSPG2_HUMAN_1850	0
FSTEPTGLVLSTVMDRVVAEN	0	>CSPG2_HUMAN_1888	0
VTDSPIKKEESTKHFPKGMRP	0	>CSPG2_HUMAN_2232	0
ITEQDSNKNSSTAEINETTTS	0	>CSPG2_HUMAN_2387	0
LDDMFESSTLSDGQAIADQSE	0	>CSPG2_HUMAN_2726	0
LSDGQAIADQSEIIPTLGQFE	0	>CSPG2_HUMAN_2735	0
ECRLQGAHLTSILSHEEQMFV	0	>CSPG2_HUMAN_3206	0
ILWMCSTLIVTHALHKVKVGK	0	>CSPG2_HUMAN_18	0
VDKNGKDLKETTVLVAQNGNI	0	>CSPG2_HUMAN_81	0
DGVVFHYRAATSRYTLNFEAA	0	>CSPG2_HUMAN_158	0
ELVTTGHYGFTLGEEDDEDRT	0	>CSPG2_HUMAN_551	0
GDKILVEGISTVIYPSLQTEM	0	>CSPG2_HUMAN_670	0
NGKDKDIPSFTEDGADEFTLI	0	>CSPG2_HUMAN_847	0
LIDREPGEETTSDMVIIGEST	0	>CSPG2_HUMAN_1245	0
VYIIEVRENKTGRMSDLSVIG	0	>CSPG2_HUMAN_1334	0
VPFHEEFESGTAKKGAESVTE	0	>CSPG2_HUMAN_1514	0
AIQAEKEVAGTLSPHVETTFS	0	>CSPG2_HUMAN_1869	0
AEINETTTSSTDFLARAYGFE	0	>CSPG2_HUMAN_2399	0
STILEILPELTSDKNTIIDID	0	>CSPG2_HUMAN_2571	1
DILGMQTDIDTEVPSEPHDSN	0	>CSPG2_HUMAN_2599	0
ARILDSNDQATVNPVEFNTEV	0	>CSPG2_HUMAN_3045	0
SYVGALCEQDTETCDYGWHKF	0	>CSPG2_HUMAN_3166	0
DKMFEHDFRWTDGSTLQYENW	0	>CSPG2_HUMAN_3240	0
EHDFRWTDGSTLQYENWRPNQ	0	>CSPG2_HUMAN_3244	0
GQPPVVENAKTFGKMKPRYEI	0	>CSPG2_HUMAN_3307	1
PDTEGETPSWSLLDLYDDFTP	0	>CSPG5_HUMAN_249	0
LYDDFTPFDESDFYPTTSFYD	0	>CSPG5_HUMAN_263	0
RKLCNTPRTSSPHARALAHYD	0	>CSPG5_HUMAN_498	0
WSLLDLYDDFTPFDESDFYPT	0	>CSPG5_HUMAN_258	0
ENIGAFCRCNTQDYIWHKGMR	0	>CSPG5_HUMAN_401	0
HKGMRCESIITDFQVMCVAVG	0	>CSPG5_HUMAN_417	0
SHPNVRKLCNTPRTSSPHARA	0	>CSPG5_HUMAN_493	0
FVERLYRAAVTEGKLYDRILR	0	>CSTN3_HUMAN_155	0
LIDNDGNIENTEKLQYSGERL	0	>CSTN3_HUMAN_203	0
DAEVEIQVKPTCKPSWQGWNK	0	>CSTN3_HUMAN_241	0
CDEPLWNIQATIELQTSHVAK	0	>CSTN3_HUMAN_283	0
WNIQATIELQTSHVAKGCDRD	0	>CSTN3_HUMAN_288	0
TPNKGKKEEETIVCNTVQNED	0	>CSTN3_HUMAN_395	0
KKEEETIVCNTVQNEDGFSHY	0	>CSTN3_HUMAN_400	0
HHYALNLEFPTVTLYTDGISF	0	>CSTN3_HUMAN_458	0
NKEKEKGDNSTDTTQGDPLSI	0	>CSTN3_HUMAN_509	0
EKEKGDNSTDTTQGDPLSIHH	0	>CSTN3_HUMAN_511	0
VHVNPSQSLLTLEGDDVETFN	0	>CSTN3_HUMAN_577	0
GVPLFPDLQITCSISHQVEAK	0	>CSTN3_HUMAN_673	0
HRNSMIPSAATLIIVVCVGFL	0	>CSTN3_HUMAN_849	0
ESYQNRQSCVTGAVGGQQEDE	0	>CSTN3_HUMAN_920	0
CSKTCGMGISTRVTNDNASCR	0	>CTGF_HUMAN_219	0
NIKKGKKCIRTPKISKPIKFE	0	>CTGF_HUMAN_259	0
QVLYEWEQGFSQSFTQEQVAD	0	>CTNB1_HUMAN_71	0
PTNVQRLAEPSQMLKHAVVNL	0	>CTNB1_HUMAN_129	0
RVLKVLSVCSSNKPAIVEAGG	0	>CTNB1_HUMAN_352	0
RAHQDTQRRTSMGGTQQQFVE	0	>CTNB1_HUMAN_552	0
KKRLSVELTSSLFRTEPMAWN	0	>CTNB1_HUMAN_681	0
DLMDGLPPGDSNQLAWFDTDL	0	>CTNB1_HUMAN_771	0
VLGVLEDLGPSGPSEENFDME	0	>CUED2_HUMAN_45	0
RPEMLKEETRSSAAAAADTQD	0	>CUED2_HUMAN_126	0
SMTDKYRLHLSVADLLFVITL	0	>CXCR4_HUMAN_81	0
VHVIYTVNLYSSVLILAFISL	0	>CXCR4_HUMAN_122	0
YCIIISKLSHSKGHQKRKALK	0	>CXCR4_HUMAN_229	0
LPYYIGISIDSFILLEIIKQG	0	>CXCR4_HUMAN_263	0
RTSFPEDTVITYKCEESFVKI	0	>DAF_HUMAN_62	0
VGRSFRVTIPTDLIASSGDII	0	>DAG1_HUMAN_84	0
KGKLTLEDQATFIKKGVPIIF	0	>DAG1_HUMAN_790	0
PEYPNQSVPETTPLNQDTMGE	0	>DAG1_HUMAN_839	0
VRDWENQLEASMHSVLSDLHE	0	>DAG1_HUMAN_49	0
LPSWLHWDSQSHTLEGLPLDT	0	>DAG1_HUMAN_114	0
GALLSWKLGCSLNQNSVPDIH	0	>DAG1_HUMAN_265	0
VGTYFEVKIPSDTFYDHEDTT	0	>DAG1_HUMAN_520	0
NSQLMYGLPDSSHVGKHEYFM	0	>DAG1_HUMAN_567	0
ELDDSKPPPSSSMPLILQEEK	0	>DAG1_HUMAN_813	0
PRNSNDLKNTTAPPKIAKGRA	0	>DCBD2_HUMAN_476	0
LVPVLVMVLTTLILILVCAWH	0	>DCBD2_HUMAN_543	0
SCSSAQAQYDTPKAGKPGLPA	0	>DCBD2_HUMAN_734	0
YFVICGLDTETGLEPDELSAL	0	>DEN5A_HUMAN_28	0
TSKQICSAMQTLYHMHNAEYD	0	>DEN5A_HUMAN_152	0
SMEDGEDTPVTKLQRFNSYDI	0	>DEN5A_HUMAN_186	0
LYVSKCICLITPMSFMKACRS	0	>DEN5A_HUMAN_211	0
LGVENVFQLFTCALLEFQILL	0	>DEN5A_HUMAN_303	0
HYQRLMTVAETITALMFPFQW	0	>DEN5A_HUMAN_327	0
YIQEARTMGSTIRQPKLSNLS	0	>DEN5A_HUMAN_729	0
RHIQNIGEIKTDVGKARAWVR	0	>DEN5A_HUMAN_879	0
VMVRNEITGHTYKFPCGRWLG	0	>DEN5A_HUMAN_1039	0
WIALLADCPITAHMYEDVALI	0	>DEN5A_HUMAN_1244	0
ARDGASPFISSTTEGENFEQT	0	>DEN5A_HUMAN_57	0
LPPPGRSLKFSGVYGPIICQR	0	>DEN5A_HUMAN_263	0
APVPYLMGLHSNGLDDRSKLE	0	>DEN5A_HUMAN_365	0
GLHSNGLDDRSKLELPQEANL	0	>DEN5A_HUMAN_372	0
EGNLHCSESASKLKRLRASEL	0	>DEN5A_HUMAN_433	0
SASKLKRLRASELVSDKRNGN	0	>DEN5A_HUMAN_441	0
RQPKLSNLSPSVIAQTNWKFV	0	>DEN5A_HUMAN_741	0
ILYPGGNKYQTIDNYQPYPCA	0	>DKK1_HUMAN_76	0
SGLCCARHFWSKICKPVLKEG	0	>DKK1_HUMAN_207	0
KVSMKELNKKTPLLTEGQAIC	0	>DLK1_HUMAN_296	0
VGIVFLNKCETWVSNLRYNHM	0	>DLK1_HUMAN_332	0
EMCLLWGQVLSTGGWIPRTTD	0	>DMBT1_HUMAN_19	0
LDDVRCSGHESYLWSCPHNGW	0	>DMBT1_HUMAN_176	0
LWSCPHNGWLSHNCQHSEDAG	0	>DMBT1_HUMAN_449	0
SSLTLRLVNGSDRCQGRVEVL	0	>DMBT1_HUMAN_739	0
RGRVEVLYQGSWGTVCDDYWD	0	>DMBT1_HUMAN_1529	0
YVEIFDGSLNSSLLLGKICND	0	>DMBT1_HUMAN_1833	0
RMTIHFRSDISFQNTGFLAWY	0	>DMBT1_HUMAN_1864	0
SSNFMSIRFISDHSITRRGFR	0	>DMBT1_HUMAN_2101	0
LLCLPNHMQASVSRSYLQSLG	0	>DMBT1_HUMAN_2135	0
CLPNHMQASVSRSYLQSLGFS	0	>DMBT1_HUMAN_2137	0
PNLVIFTIPYSGCGTFKQADN	0	>DMBT1_HUMAN_2178	0
DLYVQAEILHSDAVLTLFVDT	0	>DMBT1_HUMAN_2291	0
VEVLYRGSWGTVCDDSWDTSD	0	>DMBT1_HUMAN_386	0
VEVLYRGSWGTVCDDSWDTND	0	>DMBT1_HUMAN_517	0
DIEVQNNYRVTVIFRDVQLEG	0	>DMBT1_HUMAN_2047	0
WVDTMYIANDTIHVANNTIQV	0	>DMBT1_HUMAN_2235	0
NNHFIGFVNDSVTKSIVALRL	0	>DNER_HUMAN_288	0
IDSEFSNAIASIRHARFGKKS	0	>DNER_HUMAN_696	0
NTSVKIRQDATASLILLWKVT	0	>DNER_HUMAN_233	1
WKSGHMAESLTNMPRHSLYII	0	>DNER_HUMAN_632	0
PTLDMALFDWTDYEDLKPDGW	0	>DRAXI_HUMAN_236	0
TCCDLREHLCTPHNRGLNNKC	0	>DRAXI_HUMAN_294	0
LSSELLRFQVTDLDEEYTDNW	0	>DSG3_HUMAN_291	0
SRYRVQSTPVTIQVINVREGI	0	>DSG3_HUMAN_371	0
DSTFIVNKTITAEVLAIDEYT	0	>DSG3_HUMAN_463	0
FMESSEVCTNTYARGTAVEGT	0	>DSG3_HUMAN_706	0
LIYDNEGADATGSPVGSVGCC	0	>DSG3_HUMAN_824	0
PSTAGFDPLLTQNVIVTERVI	0	>DSG3_HUMAN_956	0
EIEEVQALDDTERGSGGFGST	0	>DUT_HUMAN_239	0
LELPFPPGVPTLDNIKNICHL	0	>ECM1_HUMAN_305	0
HTCTWKAWEDTLDKYCDREYA	0	>ECM1_HUMAN_365	0
KYCDREYAVKTHHHLCCRHPP	0	>ECM1_HUMAN_378	0
QACCAEEEKLTFINDLCGPRR	0	>ECM1_HUMAN_467	0
KTWAMYKVKGTNEDMVFRGNI	0	>EDIL3_HUMAN_265	0
IFRTLNMDMFTWEPRKARLDK	0	>EDIL3_HUMAN_350	1
DIIWVNTPEQTAPYGLGNPPR	0	>EDN2_HUMAN_76	0
HLRLRRCSCSSWLDKECVYFC	0	>EDN2_HUMAN_53	0
LGNPPRRRRRSLPRRCQCSSA	0	>EDN2_HUMAN_91	0
EEEFGVVGNRSRFAKGDYLRC	0	>EFC14_HUMAN_58	0
ALKEKFRTMESNQKSSFQEIP	0	>EFC14_HUMAN_114	0
SVASIGNTLNSVHLAVEALQK	0	>EFC14_HUMAN_204	0
ATSELDNKTHSENLKQDILYL	0	>EFC14_HUMAN_260	0
LKQDILYLHNSLEEVNSALVG	0	>EFC14_HUMAN_273	0
YLHNSLEEVNSALVGYQRQND	0	>EFC14_HUMAN_279	0
MSKVEKKANLSFSMMGDRSAT	0	>EFC14_HUMAN_326	0
NLSFSMMGDRSATLKRQSLDQ	0	>EFC14_HUMAN_334	0
SKLREKLQLISALTNKPESNR	0	>EFC14_HUMAN_378	0
VIFLLIIIFLTVLLLKLRKRH	0	>EFNB1_HUMAN_259	0
CWGVLMVLCRTAISKSIVLEP	0	>EFNB2_HUMAN_22	0
MWLLVLAVGGTEHAYRPGRRV	0	>EGFL7_HUMAN_20	0
SPLQISDPFGSFPHSPTMDNY	0	>EGR1_HUMAN_22	0
PNTDIFPEPQSQAFPGSAGTA	0	>EGR1_HUMAN_222	0
DLKALNTSYQSQLIKPSRMRK	0	>EGR1_HUMAN_313	0
EQLGGLLANVSGELGGRLDLL	0	>EMIL1_HUMAN_457	0
VILSFSSLNDSLNELQTTVEG	0	>EMIL1_HUMAN_660	0
FRPRYVTRYKTVTQLEWRCCP	0	>EMIL2_HUMAN_101	0
AAQGPTVTMTTNELYQAYVDS	0	>EMIL2_HUMAN_310	0
GVIELIGEKETSLRKEINNLR	0	>EMIL2_HUMAN_374	0
DQKIERVAEATRMLNGRLDNE	0	>EMIL2_HUMAN_423	0
SLHLLKSLNDTMHRKFQETEQ	0	>EMIL2_HUMAN_589	0
FSFLYSQLNHTENDVTHLQKE	0	>EMIL2_HUMAN_618	0
SQLNHTENDVTHLQKEMSNCR	0	>EMIL2_HUMAN_623	0
KNVSCSVLEGSESFIQAQYNC	0	>EMIL2_HUMAN_64	0
LTRTVLDLQSSLAGVSENLKH	0	>EMIL2_HUMAN_204	0
TKESGMKDIKSELAEVKDTLK	0	>EMIL2_HUMAN_264	0
EPSAQANCCDSEKNGDIGQQI	0	>EMIL2_HUMAN_399	0
LKQLVDQKIQSLEDRLGSVLL	0	>EMIL2_HUMAN_496	0
PNREDRAVRDSLHLLKSLNDT	0	>EMIL2_HUMAN_579	0
CVRQMNGTLRSHSRDISGLKN	0	>EMIL2_HUMAN_750	0
GTLRSHSRDISGLKNSVQQFY	0	>EMIL2_HUMAN_756	0
GLKNSVQQFYSHVFQISTDLQ	0	>EMIL2_HUMAN_767	0
LAHTDFDEMYSTFSGVFLYPF	0	>EMIL2_HUMAN_1039	0
IAHNMSGPNSSSEWSIEGRRL	0	>EMSY_HUMAN_89	0
ASRVAEAGNSSIQEGKEEPQN	0	>EMSY_HUMAN_705	0
QEKRHSPESPSIAVVESELVA	0	>EMSY_HUMAN_823	0
QSQSAKQQKLSQPPLEQTQLQ	0	>EMSY_HUMAN_955	0
QVEQPIITQGSSVTKITFEGR	0	>EMSY_HUMAN_1101	0
EHEIAMETSPTIIYQDVSSES	0	>EMSY_HUMAN_759	0
LVAEYITTERTDEGTEVAFPL	0	>EMSY_HUMAN_841	1
QQALSSHTAFTKHSEELGTEE	0	>EMSY_HUMAN_912	0
KMSLMEAQIDTNVEHMIVDPP	0	>EMSY_HUMAN_1161	0
HMVVAGMANSTPQQQKCRESC	0	>EMSY_HUMAN_1201	0
SVGMLDLGGGSTQIAFLPRVE	0	>ENTP6_HUMAN_256	0
LTRKIDNVETSWALGAIFHYI	0	>ENTP6_HUMAN_463	0
KGIRYETSRKTSYIFQQPQHG	0	>ENTP6_HUMAN_13	0
FYGIMFDAGSTGTRVHVFQFT	0	>ENTP6_HUMAN_111	0
SEVLQNRVHRTEEVKHVDFYA	0	>ENTP6_HUMAN_371	0
KLTRKIDNVETSWALGAIFHY	0	>ENTP6_HUMAN_462	0
TPADAVIGHYSLLLQVSGRKQ	0	>EPB42_HUMAN_118	0
DVIDLSLRLLSKDKQVEKWSQ	0	>EPB42_HUMAN_197	0
FLRLTAMATHSESNLSCFAQE	0	>EPB42_HUMAN_571	0
FGLLLAAATATFAAAQEECVC	0	>EPCAM_HUMAN_19	0
WCVNTAGVRRTDKDTEITCSE	0	>EPCAM_HUMAN_127	0
TAGVRRTDKDTEITCSERVRT	0	>EPCAM_HUMAN_131	0
SLFHSKKMDLTVNGEQLDLDP	0	>EPCAM_HUMAN_234	0
GEQLDLDPGQTLIYYVDEKAP	0	>EPCAM_HUMAN_247	0
LRGQALLVNSSQPWEPLQLHV	0	>EPO_HUMAN_112	0
RSMKKEPLSSTAKKMFLIVAP	0	>ER6L2_HUMAN_206	0
KQRKCEIALTTYETLRLCLDE	0	>ER6L2_HUMAN_261	0
KCEIALTTYETLRLCLDELNS	0	>ER6L2_HUMAN_264	0
CCYKTNSHGETVKTLYLSYLT	0	>ER6L2_HUMAN_451	0
VQKSKDAAFETLSDPKYSGKM	0	>ER6L2_HUMAN_511	0
RDKVLLFSFSTKLLDVLQQYC	0	>ER6L2_HUMAN_545	0
TQDVNICLVSTMAGGLGLNFV	0	>ER6L2_HUMAN_594	1
GANVVVLFDPTWNPANDLQAI	0	>ER6L2_HUMAN_615	0
VKVLRLISLGTVEEIMYLRQI	0	>ER6L2_HUMAN_647	0
FKFRSQGSCLTKDILEREGQV	0	>ER6L2_HUMAN_706	0
GQVEAGIMTATTWLKEGPPAH	0	>ER6L2_HUMAN_724	0
PPLEGSEDSETEHTVKTRNND	0	>ER6L2_HUMAN_944	0
KTRNNDNSRNTDDKRNGIISK	0	>ER6L2_HUMAN_959	0
SSLRFKRIKETKKELHNSPKT	0	>ER6L2_HUMAN_1020	0
LRSMKKEPLSSTAKKMFLIVA	0	>ER6L2_HUMAN_205	0
CLDELNSLEWSAVIVDEAHRI	0	>ER6L2_HUMAN_278	0
TEDVTLILQSSEPCTCRSGQK	0	>ER6L2_HUMAN_427	0
NRDKVLLFSFSTKLLDVLQQY	0	>ER6L2_HUMAN_544	0
CRDVKVLRLISLGTVEEIMYL	0	>ER6L2_HUMAN_644	0
KQQLHCVVVGSENAKRYFEAV	0	>ER6L2_HUMAN_669	1
HNLFKFRSQGSCLTKDILERE	0	>ER6L2_HUMAN_703	0
KSEKILEQNISSKSDEKKIKN	0	>ER6L2_HUMAN_886	0
ILQNVTESEDSDVICPTQYTT	0	>ER6L2_HUMAN_912	0
SIRFKPPLEGSEDSETEHTVK	0	>ER6L2_HUMAN_939	0
HTVKTRNNDNSRNTDDKRNGI	0	>ER6L2_HUMAN_956	0
RTIRDRTSFSSKLPSHNKKNS	0	>ER6L2_HUMAN_1084	0
DRTSFSSKLPSHNKKNSTFIP	0	>ER6L2_HUMAN_1088	0
IRRKQFEEMASYFNSSSVNEF	0	>ER6L2_HUMAN_1244	0
QFEEMASYFNSSSVNEFAKHI	0	>ER6L2_HUMAN_1248	0
EFAKHITNATSEERQKMLRDF	0	>ER6L2_HUMAN_1263	0
RQKMLRDFYASQYPEVKEFFV	0	>ER6L2_HUMAN_1276	0
RKSVKFQNHISYREEVFFNDA	0	>ER6L2_HUMAN_1355	0
NPVLENTSVISLLGDTSILDD	0	>ER6L2_HUMAN_1448	0
PFKRREEPATSLWKSNEKFLW	0	>ER6L2_HUMAN_1532	0
DHNQMFQYFITVVPTKLHTYK	0	>ERGI2_HUMAN_252	0
YDLSSLMVTVTEEHMPFWQFF	0	>ERGI2_HUMAN_305	0
TDEVKNVPCGTSGGVMIYFDR	0	>ERLN2_HUMAN_78	0
PVTTEITSLDTENIDEILNNA	0	>ERP44_HUMAN_36	0
DKCVPLVREITFENGEELTEE	0	>ERP44_HUMAN_249	0
VNFYADWCRFSQMLHPIFEEA	0	>ERP44_HUMAN_61	0
DLAEITTLDRSKRNIIGYFEQ	0	>ERP44_HUMAN_159	0
FQNEVARQLISEKGTINFLHA	0	>ERP44_HUMAN_289	0
PFFQYSVTKSSNRFVSLTEHD	0	>ESM1_HUMAN_143	0
KEEEEKKDETSSSSEANSRCQ	0	>EZH2_HUMAN_405	0
EEKKDETSSSSEANSRCQTPI	0	>EZH2_HUMAN_408	0
NIEPPENVEWSGAEASMFRVL	0	>EZH2_HUMAN_433	0
QRARNMGFWRSRALPRNSILV	0	>F198A_HUMAN_80	0
HVDRVLGLRRSLPAVARRFHS	0	>F198A_HUMAN_343	0
ACAIYLGFLVSQVGRASLQHG	0	>F198B_HUMAN_53	0
RAGGPDFLQPSSRESNIRIYS	0	>F198B_HUMAN_199	0
CGLLKQPLDMSEVFAFHLDRI	0	>F198B_HUMAN_275	0
LGLNRTLPSVSRKAEFIQDGR	0	>F198B_HUMAN_296	0
FIDNKGFFDRSEDNLNFKLLE	0	>F198B_HUMAN_437	0
SCKLSSSFIITQNMFCAGYDT	0	>FA10_HUMAN_399	0
WEYCDLAQCQTPTQAAPPTPV	0	>FA12_HUMAN_297	0
LQDRPAPEDLTVVLGQERRNH	0	>FA12_HUMAN_424	0
LPSGAARPSETTLCQVAGWGH	0	>FA12_HUMAN_497	0
KPMKQTREQETPPDFFYFSDY	0	>FA20C_HUMAN_295	0
DDAVAPGREYTYEWSISEDSG	0	>FA5_HUMAN_149	0
GTLTEGGTQKTFDKQIVLLFA	0	>FA5_HUMAN_206	0
TMIRAVQPGETYTYKWNILEF	0	>FA5_HUMAN_480	0
TQNEILTIHFTGHSFIYGKRH	0	>FA5_HUMAN_627	0
FPMRGESVTVTMDNVGTWMLT	0	>FA5_HUMAN_654	0
TMDNVGTWMLTSMNSSPRSKK	0	>FA5_HUMAN_664	0
QASCPPGLYQTVPPEEHYQTF	0	>FA5_HUMAN_1120	0
IEDSDDIPEDTTYKKVVFRKY	0	>FA5_HUMAN_1613	0
EDSDDIPEDTTYKKVVFRKYL	0	>FA5_HUMAN_1614	0
EKKSRSSWRLTSSEMKKSHEF	0	>FA5_HUMAN_1795	0
GSWIIYVQYSTYTELCRGKDC	0	>FA69A_HUMAN_49	0
CKKIICDKYKTGVIDGPACNS	0	>FA69A_HUMAN_69	0
DGPACNSLCVTETLYFGKCLS	0	>FA69A_HUMAN_83	0
NLSELVNLILTVADGDKDGQV	0	>FA69A_HUMAN_176	0
MVDMRKIVPETNLKELIKDRH	0	>FA69A_HUMAN_320	0
DVTIKCGIEETLDSKARSDAA	0	>FA69B_HUMAN_122	0
DLQEGKIQAISDSDGVNYPWY	0	>FA78A_HUMAN_125	0
LQTLHWRMQLSIEVNPNRPLG	0	>FA78A_HUMAN_216	0
GTLINTIWVVSAAHCFDKIKN	0	>FA7_HUMAN_250	1
SRRVAQVIIPSTYVPGTTNHD	0	>FA7_HUMAN_292	0
SERTLAFVRFSLVSGWGQLLD	0	>FA7_HUMAN_339	0
CLQQSRKVGDSPNITEYMFCA	0	>FA7_HUMAN_380	0
ITEYMFCAGYSDGSKDSCKGD	0	>FA7_HUMAN_393	0
YMFCAGYSDGSKDSCKGDSGG	0	>FA7_HUMAN_396	0
LELDEPLVLNSYVTPICIADK	0	>FA9_HUMAN_329	0
GWGRVFHKGRSALVLQYLRVP	0	>FA9_HUMAN_365	0
LEYNVTVQENSAAKTYVGHPV	0	>FAT1_HUMAN_47	0
PAWEVRYKIVSGDSENLFKAE	0	>FAT1_HUMAN_76	0
DIGTNGEFYYSFKDRTDMFAI	0	>FAT1_HUMAN_187	0
DLLQQFRTVRSFPGSKEYKVK	0	>FAT1_HUMAN_308	0
QFRTVRSFPGSKEYKVKAIGG	0	>FAT1_HUMAN_312	0
FKSTPGKAKFSLNYNTGLISI	0	>FAT1_HUMAN_412	0
AAHFELEVTTSDRKASTKVLV	0	>FAT1_HUMAN_441	0
DEGENGYVTYSIANLNHVPFA	0	>FAT1_HUMAN_501	0
QGEVEDIFFDSHSVNAHIPQF	0	>FAT1_HUMAN_706	0
GFNGKLVYAVSGGNEDSCFMI	0	>FAT1_HUMAN_757	0
VYAVSGGNEDSCFMIDMETGM	0	>FAT1_HUMAN_763	0
VEVSEDKEVHSEIIQVEATDK	0	>FAT1_HUMAN_839	0
PLDRELQHEHSLKIEARDQAR	0	>FAT1_HUMAN_892	0
GEGNFDVDKLSGAVRIVQQLD	0	>FAT1_HUMAN_980	0
FATDQGVVPLSSFIEIYIEVE	0	>FAT1_HUMAN_1120	0
ATDQGVVPLSSFIEIYIEVED	0	>FAT1_HUMAN_1121	0
EIMENSPKDVSVVQIEAFDPD	0	>FAT1_HUMAN_1157	0
ESFFTFTVMESDPVAHMIGVI	0	>FAT1_HUMAN_1370	0
DPVAHMIGVISVEPPGIPLWF	0	>FAT1_HUMAN_1381	0
EKNKLIYTLQSSRDPLSLKKF	0	>FAT1_HUMAN_1495	0
TNDHAPWFTASSYKGRVYESA	0	>FAT1_HUMAN_1565	0
NDHAPWFTASSYKGRVYESAA	0	>FAT1_HUMAN_1566	0
DKGKNAEVLYSIESGNIGNSF	0	>FAT1_HUMAN_1600	0
TVLSLDYEETSIFHFTVQVHD	0	>FAT1_HUMAN_1841	0
ILNPDRRFKISRTSGVLSTTG	0	>FAT1_HUMAN_2026	0
FHVDSSTGLISLLRTLDYEQS	0	>FAT1_HUMAN_2343	0
FEQQIYEARISEHAPHGHFVT	0	>FAT1_HUMAN_2400	0
VTCVKAYDADSSDIDKLQYSI	0	>FAT1_HUMAN_2419	0
IDSATGIITLSNLHRHALKPF	0	>FAT1_HUMAN_2450	0
LHRHALKPFYSLNLSVSDGVF	0	>FAT1_HUMAN_2462	0
KGTSVVKVLASDADEGSNADI	0	>FAT1_HUMAN_2621	0
TVMADDADGPSNSHIHYSIID	0	>FAT1_HUMAN_3366	0
DQDVYDTLTYSLDPQMDNLFS	0	>FAT1_HUMAN_3581	0
NDIQIVSLQSSEPHPHLDVLL	0	>FAT1_HUMAN_3686	0
DVLLFVEKPGSAQISTKQLLH	0	>FAT1_HUMAN_3703	0
GCEDDPCPEGSECVSDPWEEK	0	>FAT1_HUMAN_3803	0
GSGPGIVSVQSIQVNDGQWHA	0	>FAT1_HUMAN_3903	0
PSDSDSIQKPSWDFDYDTKVV	0	>FAT1_HUMAN_4327	0
CDDNGYHWDTSDWMPSVPLPD	0	>FAT1_HUMAN_4386	0
EAPAVESMPMSVYASTASCSD	0	>FAT1_HUMAN_4538	0
VGNFCFLRIRTKSSNTALLNR	0	>FAT2_HUMAN_99	0
PGSRVVMVRVTPAFPNLQYVL	0	>FAT2_HUMAN_387	0
QDWPVGKSIMTMSAIDVDELQ	0	>FAT2_HUMAN_585	0
SDGKNYASPTTLNITVVKDPH	0	>FAT2_HUMAN_653	0
NYASPTTLNITVVKDPHFEVP	0	>FAT2_HUMAN_657	0
EATNFYILNVTVYDLGTPQKS	0	>FAT2_HUMAN_791	0
RYVLMDGAHGTFRVDLMTGAL	0	>FAT2_HUMAN_971	0
PSIQEDAPVGTSVLQLDAWDP	0	>FAT2_HUMAN_1154	0
ENKDEHILEVTVLDNGEPSLK	0	>FAT2_HUMAN_1213	0
KDMDFDIEKTTGSIVIARPLD	0	>FAT2_HUMAN_1399	0
GSIVIARPLDTRRRSNYNLTV	0	>FAT2_HUMAN_1410	0
EDGNLHPPRFTQLHYEASVPD	0	>FAT2_HUMAN_1556	0
LVSAMSPSEVTYELREGNKDG	0	>FAT2_HUMAN_1691	0
NDNAPMFLKSTFVGQISEAAP	0	>FAT2_HUMAN_1762	0
AELAENAMVGTKVIDLLAIDK	0	>FAT2_HUMAN_2498	0
DPVIYSLVRGTTPESNKDGVF	0	>FAT2_HUMAN_2730	0
KDGVFSLDPDTGVIKVRKPMD	0	>FAT2_HUMAN_2746	0
VIQVTAIDKDTGRDGQVSYRL	0	>FAT2_HUMAN_2826	0
ITTLQELDCETCQTYHFHVVA	0	>FAT2_HUMAN_2867	0
EPGELVATLKTLDADISEQNR	0	>FAT2_HUMAN_2930	0
SSRKTLDREHTAKYLLRVTAS	0	>FAT2_HUMAN_2977	0
LEDYLPVFLNTEHSVQVPEDA	0	>FAT2_HUMAN_3221	0
LYVNASLDFETSPKYFLSIEC	0	>FAT2_HUMAN_3283	0
DEDGPLNSDITYSLIGGNQLG	0	>FAT2_HUMAN_3357	0
KGNNGSAFRVTPDGWLVTAEG	0	>FAT2_HUMAN_3478	0
SSLTSVRVHVTEQSHYAPSAL	0	>FAT2_HUMAN_3522	0
ATDRDPQDTLTYSLAEEETLG	0	>FAT2_HUMAN_3565	1
VTVSDGTFTTTAGVHVYVWHV	0	>FAT2_HUMAN_3612	0
QRSCSCNGTATRFSGQSYVRY	0	>FAT2_HUMAN_3776	0
VAAAAPRQDCTGVECPPLENC	0	>FBLN2_HUMAN_34	0
HAGHKYAAGHTVHLPPCRACH	0	>FBLN2_HUMAN_151	0
VQVSKTKCERTTCHDFLECQN	0	>FBLN2_HUMAN_1071	0
RITHYQLNFQTGLLVPAHIFR	0	>FBLN2_HUMAN_1095	0
IGPAPAFTGDTIALNIIKGNE	0	>FBLN2_HUMAN_1116	0
IKGNEEGYFGTRRLNAYTGVV	0	>FBLN2_HUMAN_1132	0
CRTAQRHCCVSYLQEKSCMAG	0	>FBLN2_HUMAN_482	0
GAEDNDSCGISLYKQCCDCCG	0	>FBLN2_HUMAN_513	0
LGLRVRAEGQSCESNPNLGYP	0	>FBLN2_HUMAN_534	0
CKQVCSTVGGSAICSCFPGYA	0	>FBLN2_HUMAN_699	0
TLGSYRCSCASGFLLAADGKR	0	>FBLN2_HUMAN_930	0
TCHDFLECQNSPARITHYQLN	0	>FBLN2_HUMAN_1082	0
IITGLTILNQTIDICKHHANL	0	>FBN2_HUMAN_494	0
VGMDGRVCVDTHMRSTCYGGI	0	>FBN2_HUMAN_700	0
RVCVDTHMRSTCYGGIKKGVC	0	>FBN2_HUMAN_705	0
GSPCERCELDTACPRGLARIK	0	>FBN2_HUMAN_939	0
PRGLARIKGVTCEDVNECEVF	0	>FBN2_HUMAN_952	0
CQLGYSVKKGTTGCTDVDECE	0	>FBN2_HUMAN_1362	0
KCSVPKAFNTTKAKCCCSKMP	0	>FBN2_HUMAN_2122	1
FQDLCPYGHGTVPSLHDTRED	0	>FBN2_HUMAN_2161	1
RGYVLQEDGKTCKDLDECQTK	0	>FBN2_HUMAN_2529	0
LMPGTYTLEITSIPLYKKKEL	0	>FBN2_HUMAN_2873	1
LFEIEIDTLETTCHVLDPTPV	0	>FETUA_HUMAN_87	1
KQYGFCKATLSEKLGGAEVAV	0	>FETUA_HUMAN_235	0
VECTQLDHEFSCVFAGNPTSC	0	>FGFP1_HUMAN_93	0
RVCRKDFPESSLKLVSSTLFG	0	>FGFP1_HUMAN_147	0
EFSCVFAGNPTSCLKLKDERV	0	>FGFP1_HUMAN_101	0
EDPDMANQRKTALEFCGETWS	0	>FGFP1_HUMAN_209	0
GGRDSCTMRPSSLGQGAGEVW	0	>FGFP2_HUMAN_48	0
SKPRARNRGRTRERASGPAAG	0	>FGFP3_HUMAN_176	0
PVRDCDDVLQTHPSGTQSGIF	0	>FIBA_HUMAN_638	0
WLGNDYLHLLTQRGSVLRVEL	0	>FIBA_HUMAN_718	0
VERHQSACKDSDWPFCSDEDW	0	>FIBA_HUMAN_50	0
SDEDWNYKCPSGCRMKGLIDE	0	>FIBA_HUMAN_66	0
MLGEFVSETESRGSESGIFTN	0	>FIBA_HUMAN_546	0
EFVSETESRGSESGIFTNTKE	0	>FIBA_HUMAN_549	0
PGGSYDPRNNSPYEIENGVVW	0	>FIBA_HUMAN_833	0
HTVAIEGNTLTLSEIRHILET	0	>FICD_HUMAN_239	0
HYQINQQWERTYLGNALVCTC	0	>FINC_HUMAN_68	0
EAEETCFDKYTGNTYRVGDTY	0	>FINC_HUMAN_102	0
TCVGNGRGEWTCIAYSQLRDQ	0	>FINC_HUMAN_507	0
IGEWHCQPLQTYPSSSGPVEV	0	>FINC_HUMAN_604	0
VSHGRESKPLTAQQTTKLDAP	0	>FINC_HUMAN_990	0
EVVHADQSSCTFDNLSPGLEY	0	>FINC_HUMAN_1233	0
TKTKTAGPDQTEMTIEGLQPT	0	>FINC_HUMAN_1595	0
SYTITGLQPGTDYKIYLYTLN	0	>FINC_HUMAN_1877	0
TTISWAPFQDTSEYIISCHPV	0	>FINC_HUMAN_2129	0
NSVNEGLNQPTDDSCFDPYTV	0	>FINC_HUMAN_2202	0
RQAQQMVQPQSPVAVSQSKPG	0	>FINC_HUMAN_41	0
GEGSGRITCTSRNRCNDQDTR	0	>FINC_HUMAN_227	0
GDEPQYLDLPSTATSVNIPDL	0	>FINC_HUMAN_770	0
DTTVDQVDDTSIVVRWSRPQA	0	>FINC_HUMAN_826	0
GQPRQYNVGPSVSKYPLRNLQ	0	>FINC_HUMAN_1047	0
SLVAIKGNQESPKATGVFTTL	0	>FINC_HUMAN_1075	0
SVYTVKDDKESVPISDTIIPA	0	>FINC_HUMAN_1256	0
TMRVTWAPPPSIDLTNFLVRY	0	>FINC_HUMAN_1292	0
IDLTNFLVRYSPVKNEEDVAE	0	>FINC_HUMAN_1303	0
IQRTIKPDVRSYTITGLQPGT	0	>FINC_HUMAN_1867	0
ARSSPVVIDASTAIDAPSNLR	0	>FINC_HUMAN_1900	0
NEGLNQPTDDSCFDPYTVSHY	0	>FINC_HUMAN_2205	0
DDSCFDPYTVSHYAVGDEWER	0	>FINC_HUMAN_2213	0
VGDEWERMSESGFKLLCQCLG	0	>FINC_HUMAN_2227	0
KLLCQCLGFGSGHFRCDSSRW	0	>FINC_HUMAN_2240	0
EVERPEEENASANPPSGIEDE	0	>FIP1_HUMAN_57	0
LIPTIESGHSSGYDSRSARAF	0	>FIP1_HUMAN_414	0
HREKEETRHKSSRSNSRRRHE	0	>FIP1_HUMAN_543	0
KEETRHKSSRSNSRRRHESEE	0	>FIP1_HUMAN_546	0
DSHRRHKHKKSKRSKEGKEAG	0	>FIP1_HUMAN_568	0
GTFEDGKKFDSSYDRNTLVAI	0	>FKB10_HUMAN_81	0
VWNKEDTVQVSTLLRPPHCPR	0	>FKB10_HUMAN_159	0
KGGTYDTYVGSGWLIKGMDQG	0	>FKB10_HUMAN_207	0
GFIYCNDRFLTSIPTGIPEDA	0	>FLRT3_HUMAN_50	0
ELHLQENNIRTITYDSLSKIP	0	>FLRT3_HUMAN_118	0
KNPKLTKDHQTTGSPSRKTIT	0	>FLRT3_HUMAN_402	0
PISKEEFVIHTIFPPNGMNLY	0	>FLRT3_HUMAN_613	0
GLCLLGAYADSDDDDNDVSEK	0	>FNBP4_HUMAN_116	0
ADSDDDDNDVSEKLAQSKETN	0	>FNBP4_HUMAN_124	0
AQSKETNGNQSTDIDSTLANF	0	>FNBP4_HUMAN_138	0
TNGNQSTDIDSTLANFLAEID	0	>FNBP4_HUMAN_143	0
NSDKEMEVEESPEKIKVQTTP	0	>FNBP4_HUMAN_508	0
EFLGINRQSISNFHVLLLQTE	0	>FNBP4_HUMAN_552	0
QSSVDSTISSSSSTKGIKRKA	0	>FNBP4_HUMAN_783	0
PDDISVRVMSSQSVLVSWVDP	0	>FNDC1_HUMAN_273	0
DTVYEFAVRISQGERDGKWST	0	>FNDC1_HUMAN_338	0
ADTHPQGKYSSLASKAQDVQQ	0	>FNDC1_HUMAN_944	0
EDAQGSYDDDSTEVEAQDVRA	0	>FNDC1_HUMAN_1083	0
RVIPEEGAISSFPEEEFDLAG	0	>FNDC1_HUMAN_1596	0
ITVVAVEGCHSFVIVDWDKAT	0	>FNDC1_HUMAN_1672	0
ISPSVSFVTESDNPLLVVRPP	0	>FNDC1_HUMAN_1751	0
RKFVGVVLCNSLRYKIYLSDN	0	>FNDC1_HUMAN_1803	0
LKPRHVKLLSTKMGLKVTWDP	0	>FNDC1_HUMAN_51	0
EPGVVYFVLLTAENHSGVSRP	0	>FNDC1_HUMAN_112	0
YTASSRGMLPTALQNQDEDAQ	0	>FNDC1_HUMAN_1066	0
PVRFGNIGFGTPYYYVGWYEC	0	>FNDC1_HUMAN_1876	0
AIESSAEKRLTLSQIYEWMVK	0	>FOXO1_HUMAN_182	0
VMMGPNSVMSTYGSQASHNKM	0	>FOXO1_HUMAN_506	1
AVSADFMSNLSLLEESEDFPQ	0	>FOXO1_HUMAN_75	0
DSNSSAGWKNSIRHNLSLHSK	0	>FOXO1_HUMAN_212	0
SRSRAAKKKASLQSGQEGAGD	0	>FOXO1_HUMAN_276	0
MGLLHQEKLPSDLDGMFIERL	0	>FOXO1_HUMAN_600	0
FIERLDCDMESIIRNDLMDGD	0	>FOXO1_HUMAN_616	0
DGPSEQNFDWSFSSLGSSFVE	0	>FPRP_HUMAN_59	0
NFDWSFSSLGSSFVELASTWE	0	>FPRP_HUMAN_65	0
VGSDAYRLSVSRALSADQGSY	0	>FPRP_HUMAN_235	0
NSWVKSKDVFSKPVNIFWALE	0	>FPRP_HUMAN_536	0
PVNIFWALEDSVLVVKARQPK	0	>FPRP_HUMAN_548	0
GNTFEMTCKVSSKNIKSPRYS	0	>FPRP_HUMAN_574	0
NTFEMTCKVSSKNIKSPRYSV	0	>FPRP_HUMAN_575	0
HGEQWSENACTTCICDRGEVR	0	>FRAS1_HUMAN_240	0
ACMGPAPSHCTGCKKPEEGLQ	0	>FRAS1_HUMAN_671	0
YNCVPGFSVHTSNETCSGKIH	0	>FRAS1_HUMAN_1091	0
SNETCSGKIHTPSLHVNGSLI	0	>FRAS1_HUMAN_1102	0
VEDLLFHVVSTPTNGQLVLSR	0	>FRAS1_HUMAN_1145	0
FEVSSASNAQTRLESHMFNIA	0	>FRAS1_HUMAN_1445	0
LHMTAREDGLTVIQPHSLSFI	0	>FRAS1_HUMAN_1482	0
DHPHSPIRYFTQEDINQGKVM	0	>FRAS1_HUMAN_1530	0
TPDNELIFVLTKKPDHGHVLW	0	>FRAS1_HUMAN_1998	0
QLSAGSVARITEQHLKVTDID	0	>FRAS1_HUMAN_2098	0
ARITEQHLKVTDIDSDDHQVM	0	>FRAS1_HUMAN_2105	0
VLDENSVKKITTLQLSATDQD	0	>FRAS1_HUMAN_2219	0
ADTEAESVTFTIVQPPRHGTI	0	>FRAS1_HUMAN_2350	0
SNSLKDRFTFTVSDGTNPFFI	0	>FRAS1_HUMAN_2402	0
PVDDGTPRIVTNLGLQWLEYM	0	>FRAS1_HUMAN_2444	0
GQVQFDEREDTKSCTIVINDD	0	>FRAS1_HUMAN_2622	0
ASRVIFGPGVTMSTCDVMLID	0	>FRAS1_HUMAN_2745	0
PRGWASLEHHTEMEFSFFYDT	0	>FRAS1_HUMAN_3494	0
TEMEFSFFYDTVLWRTGIQTD	0	>FRAS1_HUMAN_3504	0
EDGRLVIEFKTHAKFRGQFVM	0	>FRAS1_HUMAN_3540	1
RPVPVVYSLNTEFQLCNNEKV	0	>FRAS1_HUMAN_3660	0
VSNMPGVDGFTLKVDALYKVE	0	>FRAS1_HUMAN_3803	0
VEKNVNRHYCTVRNVNILSEP	0	>FRAS1_HUMAN_3968	0
LLASCGKKFCSRGSRCVLSRK	0	>FSTL4_HUMAN_71	0
DLDADGNGHLSSSELAQHVLK	0	>FSTL4_HUMAN_195	0
LDADGNGHLSSSELAQHVLKK	0	>FSTL4_HUMAN_196	0
SQAQEPGVAASLRCHAEGIPM	0	>FSTL4_HUMAN_359	0
RYIYVAQPALSRVLVVDIQAQ	0	>FSTL4_HUMAN_522	0
VDIQAQKVLQSIGVDPLPAKL	0	>FSTL4_HUMAN_537	1
IQTLYDLQINSGISDLAFQRS	0	>FSTL4_HUMAN_732	0
QIGIIKTNKKTGQPMINLYTD	0	>FUS_HUMAN_317	0
RAGDWKCPNPTCENMNFSWRN	0	>FUS_HUMAN_432	0
GKCLQNRELPTARLQDTATAT	0	>FUT11_HUMAN_251	0
LENAICNDYMTEKLWRPMHLG	0	>FUT11_HUMAN_290	0
ALTAMIHNNETEQTKFWDYLH	0	>FUT11_HUMAN_473	0
AMIHNNETEQTKFWDYLHEIF	0	>FUT11_HUMAN_476	0
NWRYATGGWETVFRPVSETCT	0	>FUT8_HUMAN_257	0
VHVRRTDKVGTEAAFHPIEEY	0	>FUT8_HUMAN_372	0
QIAIYAHQPRTADEIPMEPGD	0	>FUT8_HUMAN_517	0
CSPELRFFLCSMYAPVCTVLE	0	>FZD2_HUMAN_94	0
APCEPARPDGSMFFSQEETRF	0	>FZD2_HUMAN_233	0
QERVVCNERFSEDGYRTVVQG	0	>FZD2_HUMAN_311	0
PCPAHYTPRMSPDFTVYMIKY	0	>FZD2_HUMAN_515	0
LAAWAVPAVKTITILAMGQID	0	>FZD2_HUMAN_384	0
TSGFWIWSGKTLHSWRKFYTR	0	>FZD2_HUMAN_544	0
ANLECSPNIETFLCKAFVPTC	0	>FZD6_HUMAN_75	0
VYSDCKKLIDTFGIRWPEELE	0	>FZD6_HUMAN_112	0
SIFCLCATLFTFLTFLIDVRR	0	>FZD6_HUMAN_216	0
GTVWWVILTITWFLAAGRKWS	0	>FZD6_HUMAN_306	0
LALFMIKYLMTLIVGISAVFW	0	>FZD6_HUMAN_483	0
EGRISPKSDITDTGLAQSNNL	0	>FZD6_HUMAN_659	0
AGEICVGQNTSDGSGGPGGGP	0	>FZD7_HUMAN_166	0
RFARLWVGVWSVLCCASTLFT	0	>FZD7_HUMAN_261	0
SQNRKAKDATSDNGKDGLAYS	0	>FZR1_HUMAN_82	0
EGDSVTSVGWSERGNLVAVGT	0	>FZR1_HUMAN_238	0
KTRSTKVKWESVSVLNLFTRI	0	>FZR1_HUMAN_485	0
RVAEDRTRVVSPIIDVINMDN	0	>GALT2_HUMAN_250	0
CLTVVDRAPGSLIKLQGCREN	0	>GALT2_HUMAN_506	0
GGSGTVFARNTRRAAEVWMDE	0	>GALT2_HUMAN_381	0
QKFKRCPPLPTTSVIIVFHNE	0	>GALT3_HUMAN_186	0
DHEKQRRKDETYPIKTPTFAG	0	>GALT3_HUMAN_354	0
IKHRLQCKNFTWYLNNIYPEV	0	>GALT3_HUMAN_486	0
LEPLLERVYLSRKKVACPVIE	0	>GALT5_HUMAN_608	0
GHIFRNDNPYSFPKDRMKTVE	0	>GALT5_HUMAN_732	0
RDLNVTISLSTDRPKQRSQAV	0	>GALT5_HUMAN_224	0
GEAMALNKTKTQSKEVNANKH	0	>GALT5_HUMAN_260	0
VINDKDMSYMTVDNFQRGIFV	0	>GALT5_HUMAN_629	0
GSKELQQFNYTWLRLIKCGEW	0	>GALT5_HUMAN_847	0
NKGLKWLHKSTSVFHPELVNH	0	>GALT5_HUMAN_887	0
INQSCLPGFYTPAELKPFWER	0	>GALT6_HUMAN_95	0
VRQEERKGLITARLLGASVAQ	0	>GALT6_HUMAN_251	0
HSRGNFDWSLTFGWETLPPHE	0	>GALT6_HUMAN_328	0
PEMFVPDLTPTFYGAIKNLGT	0	>GALT6_HUMAN_496	0
PSQSDQLLAESSSARPQLELH	0	>GDF15_HUMAN_173	0
VQHREVQGFESATFLGYFKSG	0	>GELS_HUMAN_154	0
VSKGIRDNERSGRARVHVSEE	0	>GELS_HUMAN_253	0
ATYGQFYGGDSYIILYNYRHG	0	>GELS_HUMAN_473	0
VQGKEPAHLMSLFGGKPMIIY	0	>GELS_HUMAN_537	0
TPSAAYLWVGTGASEAEKTGA	0	>GELS_HUMAN_608	0
SQEEEKTEALTSAKRYIETDP	0	>GELS_HUMAN_725	0
LKFLNFFKDNTCLKNAIQAFG	0	>GFRA1_HUMAN_336	0
LEEKEYFGIVSVRILVHEWPM	0	>GINM1_HUMAN_111	0
TLPLEESMLYSISRDSDILFT	0	>GINM1_HUMAN_178	0
APQDGIRINVTTLKDDGDISK	0	>GINM1_HUMAN_48	0
VNDLPVNSGVTRISCQTLIVK	0	>GINM1_HUMAN_84	0
NLTEWKRQNITNQLEKWMKLN	0	>GL8D1_HUMAN_259	0
LKPWGRTASYTDVWEKWYIPD	0	>GL8D1_HUMAN_343	0
NYMNHVAKQQSEEAFPQEQQK	0	>GLCE_HUMAN_73	0
QLGNTKDFIISFDLKFLTNGS	0	>GLCE_HUMAN_295	0
KNQLFTIHYVSNAQLIAFKER	0	>GLCE_HUMAN_325	0
TAHMAAFFAASDWLVRNQDEK	0	>GLCE_HUMAN_409	0
VTRKLGEGFKSLEPGWYSAMA	0	>GLCE_HUMAN_436	0
WYEEYPTTPSSFVLNGFMYSL	0	>GLCE_HUMAN_506	0
APDVQDCPECTLQENPFFSQP	0	>GLHA_HUMAN_35	0
NEAKGTEFAESADAALQGDPA	0	>GLPC_HUMAN_104	0
PNCNSKRYLETLPNTSIIIPF	0	>GLT10_HUMAN_143	0
LNCKSFKWFMTKIAWDLPKFY	0	>GLT10_HUMAN_440	0
SLTQQWLFEHTNSTVLEKFNR	0	>GLT10_HUMAN_592	0
KRYLETLPNTSIIIPFHNEGW	0	>GLT10_HUMAN_148	0
IIIPFHNEGWSSLLRTVHSVL	0	>GLT10_HUMAN_159	0
CGGRMEDIPCSRVGHIYRKYV	0	>GLT10_HUMAN_366	0
TSPVTLYDCHSMKGNQLWKYR	0	>GLT10_HUMAN_540	0
AIGKAFGSVATRIEQRKKMNC	0	>GLT16_HUMAN_399	0
LLSGDTQTDATSFYDRVWAAI	0	>GLU2B_HUMAN_266	0
LCGKETMVTSTTEPSRCEYLM	0	>GLU2B_HUMAN_494	0
LSGDTQTDATSFYDRVWAAIR	0	>GLU2B_HUMAN_267	0
ESIRNLEQEISFDFGPNGEFA	0	>GLU2B_HUMAN_399	0
VHMEEVVVVTTPDTAVDGSGV	0	>GMEB2_HUMAN_18	0
EEVVVVTTPDTAVDGSGVEGV	0	>GMEB2_HUMAN_21	0
KEFVHLAGKSTLKDWKRAIRM	0	>GMEB2_HUMAN_138	0
QQRAAAQQRRSFLNAHHRSGA	0	>GNAS3_HUMAN_63	0
LEYEEEFDYETESETESEIES	0	>GNAS3_HUMAN_111	0
DSYRDNIAGKSFQNRLCLPMP	0	>GNPTA_HUMAN_64	0
MTIDGKELTISPAYLLWDLSA	0	>GNPTA_HUMAN_298	0
ISPAYLLWDLSAISQSKQDED	0	>GNPTA_HUMAN_307	0
ISQSKQDEDISASRFEDNEEL	0	>GNPTA_HUMAN_319	0
ESHIHRIEGLSQKFIYLNDDV	0	>GNPTA_HUMAN_399	0
IPKGECLPYFSFAEVAKRGVE	0	>GNPTA_HUMAN_567	0
EEVKIPLVNISLLPKDAQLSL	0	>GNPTA_HUMAN_701	0
IAFKMIRTNVSHVVGQLDDIR	0	>GNPTA_HUMAN_1131	0
VKAVLRDFYESMFPIPSQFEL	0	>GNPTA_HUMAN_1174	0
LFKLLQRQTYTCLSHRYGLYV	0	>GNPTA_HUMAN_12	1
FNVAKPKNPSTNVSVVVFDST	0	>GNPTA_HUMAN_178	0
SGLLKGNSRQTVWRGYLTTDK	0	>GNPTA_HUMAN_206	0
ELNKQTKKNMTIDGKELTISP	0	>GNPTA_HUMAN_289	0
SHSKGQKVYLTWPVPNCAEGC	0	>GNPTA_HUMAN_432	0
MNATTIHFNLTFQNTNDEEFK	0	>GNPTA_HUMAN_616	0
TNDEEFKMQITVEVDTREGPK	0	>GNPTA_HUMAN_630	0
LPKDAQLSLNTLDLQLEHGDI	0	>GNPTA_HUMAN_713	0
DITQLNNIPPTQESYYDPNLP	0	>GNPTA_HUMAN_1074	0
LKFWTHCVLATLIMFTIFSFF	0	>GNPTA_HUMAN_1218	0
HCVLATLIMFTIFSFFAEQLI	0	>GNPTA_HUMAN_1223	0
HEWEIANNTFTGMWMRDGDAC	0	>GNPTG_HUMAN_119	0
HRKQGEDFSRTFNDHKQKYLQ	0	>GOLI4_HUMAN_149	0
KRELEHNAEETYGENDENTDD	0	>GOLI4_HUMAN_640	0
EETYGENDENTDDKNNDGEEQ	0	>GOLI4_HUMAN_648	0
VALKYQQHQESLSAQLQVVYE	0	>GOLI4_HUMAN_56	0
AQLQVVYEHRSRLEKSLQKER	0	>GOLI4_HUMAN_69	0
GLGNGRRSMKSPPLVLAALVA	0	>GOLM1_HUMAN_13	0
IVLGFNYWIASSRSVDLQTRI	0	>GOLM1_HUMAN_36	0
[truncated: 2,652 more rows]

## Sheet: yinoyang_list
AA	y_true	Gene	y_pred
LLLAASAWGVTLSPKDCQVFR	1	>A2GL_HUMAN_37	0
SAMSQSLLKTTQEPLARDPVK	1	>A4_HUMAN_353	0
LARDPVKLPTTAASTPDAVDK	1	>A4_HUMAN_367	1
GLTTRPGSGLTNIKTEEISEV	1	>A4_HUMAN_659	0
LDKDSSLSFQSTQVPERRHAS	1	>ABCAC_HUMAN_125	0
LMKILTERGYSFVTTAEREIV	1	>ACTS_HUMAN_201	0
PTTRDWALQFTQQTKKRPRRM	1	>ADA19_HUMAN_191	0
PIYANRFAVPTYAAKQPQQFP	1	>ADAM9_HUMAN_777	1
RGKRELRMSSSYPTGLADVKA	1	>ADML_HUMAN_51	0
RATTASRLPSSAVTPRAPHPS	1	>AGRIN_HUMAN_1282	1
VTPRAPHPSHTSQPVAKTTAA	1	>AGRIN_HUMAN_1294	1
TAAPTTRRPPTTAPSRVPGRR	1	>AGRIN_HUMAN_1312	1
LELGIGPGAATRGSGVGECGD	1	>AGRIN_HUMAN_1540	0
PEHVLRQVDVTSFAGHPCTRA	1	>AGRIN_HUMAN_1815	1
EEMDFRSGSPSDNSGAEEMEV	1	>AKT1_HUMAN_126	0
DFRSGSPSDNSGAEEMEVSLA	1	>AKT1_HUMAN_129	0
LDGKKDARQVTSNSLSGTQED	1	>AMRP_HUMAN_134	1
LEGRTKELGYTVKKHLQDLSG	1	>AMRP_HUMAN_337	0
GKLSELQVEQTSLEPLQESPR	1	>ANFB_HUMAN_62	0
KLSELQVEQTSLEPLQESPRP	1	>ANFB_HUMAN_63	0
ESPRPTGVWKSREVATEGIRG	1	>ANFB_HUMAN_79	0
GFWDCVTCHGSPVDICTAKPR	1	>ANT3_HUMAN_35	0
ARLAEYHAKATEHLSTLSEKA	1	>APOA1_HUMAN_221	0
QGRVRAATVGSLAGQPLQERA	1	>APOE_HUMAN_215	0
STMDYGKKWWTQAQAHDLVIK	1	>APOL1_HUMAN_236	0
CKYIEHLEAVTCKCQQEYFGE	1	>AREG_HUMAN_169	0
AWGPWSECSRTCGGGASYSLR	1	>ATL1_HUMAN_48	0
LAQEWSPCTVTCGQGLRYRVV	1	>ATL1_HUMAN_451	0
DTLLKPSERRTSPVTLSPHKH	1	>ATL1_HUMAN_1127	0
SPHKHVSGFSSSLRTSSTGDA	1	>ATL1_HUMAN_1143	0
PHKHVSGFSSSLRTSSTGDAG	1	>ATL1_HUMAN_1144	0
WAAVRGPCSVSCGAGLRWVNY	1	>ATS13_HUMAN_698	0
CGVVDDEPRPTGKAETEDEDE	1	>ATS1_HUMAN_208	0
DLPRSLVMPTSLVPYHSETPA	1	>ATS3_HUMAN_1088	1
SKTVRLVTVPSSPPTKRVHLS	1	>ATS3_HUMAN_1149	0
KTVRLVTVPSSPPTKRVHLSS	1	>ATS3_HUMAN_1150	0
RLVTVPSSPPTKRVHLSSASQ	1	>ATS3_HUMAN_1153	1
PPRASCETPASTPEAHEHAPA	1	>ATS5_HUMAN_214	0
YRGFYQKTHISYQEYPFKVFP	1	>B3GL1_HUMAN_225	0
QGILIRDNVRTIGAQVYEQVL	1	>B4GT5_HUMAN_59	0
CNYRGLHDVLSPPRGEASGQG	1	>BAMBI_HUMAN_114	0
TTKVGSPATVTFQQNKNFHQT	1	>BPTF_HUMAN_2103	0
KKVEELEGEITTLNHKLQDAS	1	>BST2_HUMAN_121	0
IGGRERWNHVTTTTKRPVTTR	1	>C99L2_HUMAN_99	0
IERETGWLKVTEPLDRERIAT	1	>CADH1_HUMAN_217	0
GGMVKSNFVPTNVGSKAFGRR	1	>CALCB_HUMAN_111	0
PKVTYKAPVPTGEVYFADSFD	1	>CALX_HUMAN_66	0
SSGTSLLTPKSSSSTNTSLLT	1	>CARF_HUMAN_349	1
DQFLEEQKQETQKIQSNDGKE	1	>CASC4_HUMAN_195	0
ATEPTVDSVVTPEAFSESIIT	1	>CASK_HUMAN_157	0
IKKAEATTTTTSAGAEAAEGQ	1	>CBPD_HUMAN_44	0
HTGRSRGIERSTLEEPNLQPL	1	>CCD80_HUMAN_64	0
NPEDIYPSNPTDDDVSSGSSS	1	>CD44_HUMAN_174	0
SGGYIFYTFSTVHPIPDEDSP	1	>CD44_HUMAN_200	0
FDHTKQNQDWTQWNPSHSNPE	1	>CD44_HUMAN_325	0
YRQTPKEDSHSTTGTAAASAH	1	>CD44_HUMAN_422	0
VTGGRRDPNHSEGSTTLLEGY	1	>CD44_HUMAN_550	0
RDPNHSEGSTTLLEGYTSHYP	1	>CD44_HUMAN_555	0
SHYPHTKESRTFIPVTSAKTG	1	>CD44_HUMAN_572	0
KFEHCNFNDVTTRLRENELTY	1	>CD59_HUMAN_76	0
TQLSVVDFLPTTAQPTKKSTL	1	>CD8B_HUMAN_140	0
QLSVVDFLPTTAQPTKKSTLK	1	>CD8B_HUMAN_141	0
VDFLPTTAQPTKKSTLKKRVC	1	>CD8B_HUMAN_145	0
PTTAQPTKKSTLKKRVCRLPR	1	>CD8B_HUMAN_149	0
STHSKTSAVSSQANSQPPVQV	1	>CDK12_HUMAN_597	1
LPGTLAKSIGTFSDPCKDPTR	1	>CDSN_HUMAN_37	0
PLLRPAGRRTTPQTTRPGPGT	1	>CELR1_HUMAN_2307	0
TPVPPTGDSETAPVPPTGDSG	1	>CEL_HUMAN_579	0
GDSGAPPVPPTGDSGAPPVPP	1	>CEL_HUMAN_596	1
GRTEVQLEHLSREQVLLYLFA	1	>CGRE1_HUMAN_69	0
VKQSDLPRKETEQPPAPGSME	1	>CHSTC_HUMAN_88	0
RTTDWTPAGSTGQVVHGSPRE	1	>CILP1_HUMAN_105	1
PRTATLATLATRAQTVATTAN	1	>CK024_HUMAN_212	1
AGRGDENPAGTVEGKEDWEME	1	>CLC11_HUMAN_69	0
GNQSHVDPGPTPIPHNSSSRF	1	>CLN3_HUMAN_80	1
PAGPRGPVGPSGPPGKDGTSG	1	>CO3A1_HUMAN_1145	0
KAGPQGRGGVSAVPGFRGDEG	1	>CO4A2_HUMAN_1446	0
APGEVKGYKVTFHPTGDDRRL	1	>COCA1_HUMAN_1120	0
GSERTLPILTTQAPKSGPRNL	1	>COCA1_HUMAN_1749	1
TEPPTPPPPPTIPPARDVCKG	1	>COCA1_HUMAN_2309	1
TQEATGQAVSTAHPPTGKRLK	1	>COCH_HUMAN_140	0
GQAVSTAHPPTGKRLKKTPEK	1	>COCH_HUMAN_145	0
WVTAHASKMSSYLPAKQELKD	1	>COJA1_HUMAN_273	0
LAGERGTVGPSGEPGVKGEEG	1	>COQA1_HUMAN_343	0
THKDVTENLETQVVESRLREP	1	>CR3L4_HUMAN_349	0
GCLICKCREASASAGPPILSG	1	>CRIM1_HUMAN_596	0
VRPTGQDWNHTPQKTDHPSAL	1	>CSF1_HUMAN_383	0
CSISAPARSPSPSTQPWEHVN	1	>CSF2_HUMAN_24	0
ISAPARSPSPSTQPWEHVNAI	1	>CSF2_HUMAN_26	0
EFPVTETPLVTARMILESKTE	1	>CSPG2_HUMAN_522	0
WEERQTSGRITEEFLGKYLST	1	>CSPG2_HUMAN_632	0
QTEMTHRRERTETLIPEMRTD	1	>CSPG2_HUMAN_687	0
DSTQKQLEEVTDEDIAAHGKF	1	>CSPG2_HUMAN_869	0
KFTIRFQPTTSTGIAEKSTLR	1	>CSPG2_HUMAN_888	0
HSVSYPPGAVTEHKVKTDEVV	1	>CSPG2_HUMAN_1110	0
KVKTDEVVTLTPRIGPKVSLS	1	>CSPG2_HUMAN_1123	0
VQYINGKHLVTTVPKDPEAAE	1	>CSPG2_HUMAN_1418	0
RKSFMSLTTPTQSEREMTDST	1	>CSPG2_HUMAN_1780	0
SGDFREYSTVSHPIAKEETVM	1	>CSPG2_HUMAN_1945	0
GTVNEIDRRSTILPTAEVEGT	1	>CSPG2_HUMAN_2059	0
EIDRRSTILPTAEVEGTKAPV	1	>CSPG2_HUMAN_2063	0
KEEVKVSGTVSTNFPQTIEPA	1	>CSPG2_HUMAN_2085	0
SGTVSTNFPQTIEPAKLWSRQ	1	>CSPG2_HUMAN_2091	0
GFEMAKEFVTSAPKPSDLYYE	1	>CSPG2_HUMAN_2417	0
TQATRQESSTTFVSDGSLEKH	1	>CSPG2_HUMAN_2458	0
QDRFREFEDSTLKPNRKKPTE	1	>CSPG2_HUMAN_2531	0
YTQATHDESMTYEDRSQLDHM	1	>CSPG2_HUMAN_2656	0
EALVDHTPYLSIATTHLMDQS	1	>CSPG2_HUMAN_2781	0
TQAALIRGQDSTIAASEQQVA	1	>CSPG2_HUMAN_3024	0
PTPGDKLSPASELPKESPLEV	1	>CSPG5_HUMAN_165	0
EAKKDESWQGTVTDTRMSDEI	1	>CSTN3_HUMAN_691	0
RLEDTFGPDPTMIRANCLVQT	1	>CTGF_HUMAN_193	0
AMEPDRKAAVSHWQQQSYLDS	1	>CTNB1_HUMAN_23	1
VSRTTKHFHETTPNKGSGTTS	1	>DAF_HUMAN_343	0
SRTTKHFHETTPNKGSGTTSG	1	>DAF_HUMAN_344	0
TPKPATPSTDSTTTTTRRPTK	1	>DAG1_HUMAN_441	0
ATPSTDSTTTTTRRPTKKPRT	1	>DAG1_HUMAN_445	0
VPRVTTKVSITRLETASPPTR	1	>DAG1_HUMAN_469	0
ITRLETASPPTRIRTTTSGVP	1	>DAG1_HUMAN_478	1
GNDHSTLDGYSRRTTLSSKMY	1	>DKK1_HUMAN_169	0
INGSPCQHGGTCVDDEGRASH	1	>DLK1_HUMAN_143	0
LSPQQVTRLPSGYGLAYRLTP	1	>DLK1_HUMAN_260	0
PSGYGLAYRLTPGVHELPVQQ	1	>DLK1_HUMAN_269	0
SPDTWPTSRASTAGSESTLAL	1	>DMBT1_HUMAN_1499	0
WPTSRASTAGSESTLALRLVN	1	>DMBT1_HUMAN_1503	0
CTPNPCHNGGTCEISEAYRGD	1	>EDIL3_HUMAN_88	0
KSGHIQDYQITASSIFRTLNM	1	>EDIL3_HUMAN_336	0
TSKPSALPKFSQFLGDPVEKA	1	>EFC14_HUMAN_412	0
MKVGQDPNAVTPEQLTTSRPS	1	>EFNB1_HUMAN_172	1
NAVTPEQLTTSRPSKEADNTV	1	>EFNB1_HUMAN_179	0
MATQAPGSRGSLGDSDGKHET	1	>EFNB1_HUMAN_201	0
TQRRRLSPPSSSAASSYSFSD	1	>EMD_HUMAN_53	1
PKKEDALLYQSKGYNDDYYEE	1	>EMD_HUMAN_87	0
PGAGPGVGGPSRGPLDGFSVF	1	>EMIL1_HUMAN_622	0
KHATQDDASRTRAPGLSSQHP	1	>EMIL2_HUMAN_223	1
TMKDQQDLTRTGISRKEPLLK	1	>ER6L2_HUMAN_1420	0
EFHHGPDPTDTAPGEQAQDVA	1	>ERP44_HUMAN_369	0
PESSFQKLAPSEYRYTLLRDR	1	>ERP44_HUMAN_393	0
IQPVHILTSVSSLRGTRECSV	1	>EZH2_HUMAN_75	1
RGRPGEPPAASSAAGDAGWPN	1	>FA20C_HUMAN_74	1
GRPGEPPAASSAAGDAGWPNK	1	>FA20C_HUMAN_75	1
RRELVLFDKPTRGTSIKEFRE	1	>FA69B_HUMAN_144	0
RGCSEGHCLVTPEIQRGDWGQ	1	>FAT2_HUMAN_4036	0
TSRSTGPEGVTHAPSLGKAAL	1	>FBLN2_HUMAN_357	1
TGPEGVTHAPSLGKAALVPTQ	1	>FBLN2_HUMAN_361	0
AGFANRGDVLTGRPFYKDINE	1	>FBN2_HUMAN_1066	0
AGTPSLRPKATVKLTEATQLG	1	>FGFP2_HUMAN_155	0
NSISVKWLPSSSPVTGYRVTT	1	>FINC_HUMAN_1566	1
EPSPEGTTGQSYNQYSQRYHQ	1	>FINC_HUMAN_2349	0
KTGLPPSRNSTSSQSQTSTAS	1	>FIP1_HUMAN_275	1
KGIKRKATEISTAVVQRSATI	1	>FNBP4_HUMAN_797	1
PHGGSSRLLPTQPHLSSPLSK	1	>FNDC1_HUMAN_732	0
VLADSLHVGPSARPPPSLSLR	1	>FPRP_HUMAN_150	0
PPSALGAVGVTRSSGTPRPGR	1	>FUT11_HUMAN_59	1
PSYKVREKIETVKYPTYPEAE	1	>FUT8_HUMAN_564	0
HSEDGAPALLTTAPPPGLQPG	1	>FZD2_HUMAN_165	1
WSPAKEKRGWTLNSAGYLLGP	1	>GALA_HUMAN_35	0
NGEEKAQSMETLPPGKVRWPD	1	>GALT2_HUMAN_70	0
VQPDQGKIFYSSIKEMKPPLR	1	>GALT5_HUMAN_69	0
GAWGKENVRKTEESVLKVEVD	1	>GALT5_HUMAN_94	0
VLKVEVDLDQTQRERKMQNAL	1	>GALT5_HUMAN_108	0
VPLWHPAHLQTLPVTPNKQKT	1	>GALT5_HUMAN_134	0
PNKQKTDGRGTKPEASSHQGT	1	>GALT5_HUMAN_149	0
SSHQGTPKQTTAQGAPKTSFI	1	>GALT5_HUMAN_164	0
SSLAPHRVPLSQTNHALTGGL	1	>GALT5_HUMAN_379	1
GTHQVLRIDVTLSPRDPKAPG	1	>GALT5_HUMAN_429	1
PFDAATLHTSTAMAAQHGMDD	1	>GELS_HUMAN_431	0
EGLGASSHITTKSMAAPPSCG	1	>GFRA1_HUMAN_433	0
PNLSKKESVSSLQTTSQYLIR	1	>GINM1_HUMAN_200	0
KESVSSLQTTSQYLIRNVETT	1	>GINM1_HUMAN_205	0
VDGFEKRAAASESNNYMNHVA	1	>GLCE_HUMAN_59	0
EIVSISASSTTGVAMHTSTSS	1	>GLPA_HUMAN_23	1
TSSSVTKSYISSQTNDTHKRD	1	>GLPA_HUMAN_41	0
SQTNDTHKRDTYAATPRAHEV	1	>GLPA_HUMAN_52	0
RSPNSTAWPLSLEPDPGMASA	1	>GLPC_HUMAN_15	0
ASASTTMHTTTIAEPDPGMSG	1	>GLPC_HUMAN_33	0
ALYRERQPDGTPGGSGAAVAP	1	>GLT10_HUMAN_39	0
RDKYRSEALPTDLPAPSAPDL	1	>GLU2B_HUMAN_287	0
PKHSTFGQSLTQRLHALKLRS	1	>GNAS3_HUMAN_160	0
DASPSRAPPSTQEPQSPREGE	1	>GNAS3_HUMAN_182	1
GGNVTKEKPPSLIVPLESQMT	1	>GNPTA_HUMAN_837	0
KSLVTNCKPVTDKIHKAYKDK	1	>GNPTA_HUMAN_1098	0
LLSEHEQLVVTLEDHKSALAA	1	>GOLI4_HUMAN_216	0
QVAHSPQGYNTAREKPTREVQ	1	>GOLI4_HUMAN_270	0
GNVLGNSKSQTPAPSSEVVLD	1	>GOLM1_HUMAN_235	0
GTSAASKPKSTPAVIQGPSGK	1	>GP108_HUMAN_178	1
LRNDVDKRGETTSASLLNAGL	1	>GTR12_HUMAN_432	0
RKFLKGRLLQTHFQSQGQGQS	1	>H6ST2_HUMAN_528	0
TLSSKPQALATPNKEEHGKRK	1	>HBEGF_HUMAN_85	0
IPPSSAPTVLSVPAGTTIVKT	1	>HCFC1_HUMAN_569	0
DGKPTTIITTTQASGAGTKPT	1	>HCFC1_HUMAN_739	1
AVTTLVVKGTTGVTTLGTVTG	1	>HCFC1_HUMAN_878	0
ATLSSQVINPTAITVSAAQTT	1	>HCFC1_HUMAN_927	0
TTPTITMQPVSQPTQVTLITA	1	>HCFC1_HUMAN_955	1
HETGTTNTATTTVVANLGGHP	1	>HCFC1_HUMAN_1031	0
ERRGPATPGPSYRAPEPGAAT	1	>HEG1_HUMAN_81	0
VSKTEGFPKDSRIATTSSSVL	1	>HEG1_HUMAN_363	0
GFPKDSRIATTSSSVLLSPSA	1	>HEG1_HUMAN_368	1
VRGTAIEQRTSSDHTDHTYLS	1	>HEG1_HUMAN_548	0
HHLFSSILPSTRASVHLLKST	1	>HEG1_HUMAN_695	1
LGVTAEYSPASRSLGTSPSPQ	1	>HEG1_HUMAN_941	0
LSPLTVITKETEKAVPPRDIE	1	>HEPH_HUMAN_1079	0
HWLLFEMSRHSLEQKPTDAPP	1	>HG2A_HUMAN_197	0
SESLELEDPSSGLGVTKQDLG	1	>HG2A_HUMAN_282	0
TRSQLANTEPTKGLPDHPSRS	1	>HLPDA_HUMAN_52	0
EESTLTKLGNTISSLFGGGTT	1	>HYOU1_HUMAN_580	0
SVRSTKDPCPSQPPVFPAAKQ	1	>I18BP_HUMAN_53	1
DSQRYKVDYESQSTDTQNFSS	1	>IBP3_HUMAN_192	0
ERDSREHEEPTTSEMAEETYS	1	>IBP5_HUMAN_123	0
EPTTSEMAEETYSPKIFRPKH	1	>IBP5_HUMAN_131	0
NPKESKPQAGTARPQDVNRRD	1	>IBP6_HUMAN_126	0
PGDRDNLAIQTRGGPEKHEVT	1	>IBP7_HUMAN_220	0
KHEVTGWVLVSPLSKEDAGEY	1	>IBP7_HUMAN_236	0
LFVEPILEVSSLPTTNSTTNS	1	>IC1_HUMAN_64	0
EVSSLPTTNSTTNSATKITAN	1	>IC1_HUMAN_71	0
RWPESPKAQASSVPTAQPQAE	1	>IGHD_HUMAN_109	1
QAEGSLAKATTAPATTRNTGR	1	>IGHD_HUMAN_127	0
ESETSCLVTTTDFQIQTEMAA	1	>IL2RA_HUMAN_218	0
SLALVTNSAPTSSSTKKTQLQ	1	>IL2_HUMAN_23	0
KKAKNLDAITTPDPTTNASLL	1	>IL6_HUMAN_166	0
LDAITTPDPTTNASLLTKLQA	1	>IL6_HUMAN_171	1
KTREGAEDKMTSGDVLSNRKM	1	>IMPA3_HUMAN_107	0
KRVEDLHVGATVAPSSRRDFT	1	>IPSP_HUMAN_39	1
SICRPTRAVPSSRGDYMTMQM	1	>IRS1_HUMAN_984	0
YVDTSPAAPVSYADMRTGIAA	1	>IRS1_HUMAN_1011	1
GVPGRVHNGVSLPTFKNTETA	1	>K154L_HUMAN_105	0
AAVTLFLRKSSPPALSAALVA	1	>K154L_HUMAN_651	0
QAMHTGLPNPTNLEMPRASTP	1	>K154L_HUMAN_759	0
FDRIVEKGYYSERDAADAVKQ	1	>KCC4_HUMAN_137	0
CGGPGCGGLVTVAHNAWQKAM	1	>LAMB1_HUMAN_1435	0
NGFKSLAQEATRLAESHVESA	1	>LAMC2_HUMAN_762	0
TRCEQDRPSPTTAPPAPPSPS	1	>LAMP1_HUMAN_199	1
SPTTAPPAPPSPSPSPVPKSP	1	>LAMP1_HUMAN_207	1
APPAPPSPSPSPVPKSPSVDK	1	>LAMP1_HUMAN_211	0
NEFLCDKDKTSTVAPTIHTTV	1	>LAMP2_HUMAN_195	0
PTIHTTVPSPTTTPTPKEKPE	1	>LAMP2_HUMAN_209	0
IHTTVPSPTTTPTPKEKPEAG	1	>LAMP2_HUMAN_211	0
RDYSQPTAAATVQDIKKPVQQ	1	>LAMP3_HUMAN_44	0
EAEAAVATQETSTVRLKVSST	1	>LDLR_HUMAN_724	0
TSTVRLKVSSTAVRTQHTTTR	1	>LDLR_HUMAN_734	0
RLKVSSTAVRTQHTTTRPVPD	1	>LDLR_HUMAN_738	0
VSSTAVRTQHTTTRPVPDTSR	1	>LDLR_HUMAN_741	1
SSTAVRTQHTTTRPVPDTSRL	1	>LDLR_HUMAN_742	0
LGSTTAVQTPTSGEPLVSTSE	1	>LEUK_HUMAN_28	0
GSTTAVQTPTSGEPLVSTSEP	1	>LEUK_HUMAN_29	1
EPLVSTSEPLSSKMYTTSITS	1	>LEUK_HUMAN_41	0
SIKMSSVPQETPHATSHPAVP	1	>LEUK_HUMAN_109	0
SHTVTGGTITTNSPETSSRTS	1	>LEUK_HUMAN_137	1
SRRGPLVKYSSDYFQAPSDYR	1	>LG3BP_HUMAN_444	0
AGMPGQHGQITQQELDTVVKT	1	>LMAN1_HUMAN_385	0
HTPPGNAEVTTNIPKMEAATN	1	>LRC8D_HUMAN_77	1
AVTPDIPLRATYPRTDFALPN	1	>LRC8D_HUMAN_114	0
SRAPDGAALATARASPRQEKD	1	>LRP11_HUMAN_197	0
TVTDTAGQRSSDNVSVTVLRA	1	>LRP11_HUMAN_289	1
HTAASPALPRTTGPSEDAGGD	1	>LRP11_HUMAN_366	1
DSLVEKSQKATAPNKPPALSN	1	>LRP11_HUMAN_386	0
APNKPPALSNTEKRNHSAFWG	1	>LRP11_HUMAN_397	0
GTDEEDCEPPTAHTTHCKDKK	1	>LRP1_HUMAN_3735	0
HNACVPKTCPSSYFHCDNGNC	1	>LRP2_HUMAN_1273	0
ALYAAGKAATSGVPSIYAPST	1	>LSR_HUMAN_317	1
RVERAMSEVTSLHEDDWRSRP	1	>LSR_HUMAN_436	0
DQDDSRDFPRSRDPHYDDFRS	1	>LSR_HUMAN_546	0
AQKGISGEQSTEGSFPLRYVQ	1	>LTBP1_HUMAN_326	0
KLCQIPVHGASVPKLYQHSQQ	1	>LTBP1_HUMAN_438	0
GKALGTHVIHSTHTLPLTVTS	1	>LTBP1_HUMAN_460	0
HSTHTLPLTVTSQQGVKVKFP	1	>LTBP1_HUMAN_469	1
PVQKTQTIHSTYSHQQVIPHV	1	>LTBP1_HUMAN_537	0
KPKNTQPVAKSTHPPPLPAKE	1	>LTBP1_HUMAN_768	0
ATAPPEKEIPSLDQEKTKLEP	1	>LTBP1_HUMAN_810	0
EDTEEERGVTTDSPVSEERSV	1	>LTBP3_HUMAN_514	0
HSLCPDGKGYTQDNNIVNYGI	1	>LTBP3_HUMAN_978	0
HYSASDLRYNTRPLGQEPPRV	1	>LTBP4_HUMAN_476	0
LLVPRELSGSSPVLEETHPAH	1	>LYAG_HUMAN_46	0
RTRTAGSSGVTAGRPRPTARH	1	>LYOX_HUMAN_113	0
KDIIYLHPSTTPYPGGFKCFT	1	>LYPD6_HUMAN_41	0
DPRPEGDPQRTVISWRGAVIE	1	>MA1B1_HUMAN_204	0
IEPEQGTELPSRRAEVPTKPP	1	>MA1B1_HUMAN_223	0
GPVAPSKVATTSVITIVKSTE	1	>MAFK_HUMAN_134	1
LKSVEITMKPSKASELNLDEL	1	>MANEA_HUMAN_86	0
TPLAHHHTDYSKPTDISWRDT	1	>MANS1_HUMAN_161	0
RSISRGRHARTHPQTALLESS	1	>MATN2_HUMAN_40	0
WQSSRPLRRASLSLGSGFWHA	1	>MBTP1_HUMAN_166	0
EGDLPEHKRPSAPVDFSKIDP	1	>MESD_HUMAN_88	0
GALQQKIPGVSTPQTLAGTQK	1	>MGAP_HUMAN_1557	0
LLEPRDPVASSLSPYFGTKTR	1	>MINP1_HUMAN_42	0
PPDTKASDVDTSSSTLRKILM	1	>MINT_HUMAN_2529	0
GSGAGLRVNTSEGVVLLSYSG	1	>MINT_HUMAN_2811	1
KARYNAQCQETIRVTKPCTPK	1	>MK_HUMAN_119	1
QLYGGESGFPTKMPPQPRTTS	1	>MMP14_HUMAN_291	0
FPTKMPPQPRTTSRPSVPDKP	1	>MMP14_HUMAN_299	1
PPQPRTTSRPSVPDKPKNPTY	1	>MMP14_HUMAN_304	0
GSSTRGSQGTTHLLTRATASS	1	>MUC16_HUMAN_624	0
RGSQGTTHLLTRATASSETSA	1	>MUC16_HUMAN_628	0
SAQFSSSHLVSELRATSSTSV	1	>MUC16_HUMAN_918	0
ADTSAIRNTDSTTLDQHLGIR	1	>MUC16_HUMAN_1514	0
TSAIRNTDSTTLDQHLGIRSL	1	>MUC16_HUMAN_1516	0
ATDRSLNTGVTRASRLENGSD	1	>MUC16_HUMAN_1870	1
KSKHKTETWVSTTAIPSTVLN	1	>MUC16_HUMAN_3395	1
SKHKTETWVSTTAIPSTVLNN	1	>MUC16_HUMAN_3396	0
PAAMARSSGVTFSRPDPTSKK	1	>MUC16_HUMAN_3799	0
GVTFSRPDPTSKKAEQTSTQL	1	>MUC16_HUMAN_3807	1
DPTSKKAEQTSTQLPTTTSAH	1	>MUC16_HUMAN_3814	1
EQTSTQLPTTTSAHPGQVPRS	1	>MUC16_HUMAN_3821	1
ESTRARTEPNSFLTIELRDVS	1	>MUC16_HUMAN_4011	0
TEITSSKRISSSFLAQSMRSS	1	>MUC16_HUMAN_4059	1
AIHHSADTAVTNMEATSSEYS	1	>MUC16_HUMAN_4250	1
ADTAVTNMEATSSEYSPIPGH	1	>MUC16_HUMAN_4255	0
SSEYSPIPGHTKPSKATSPLV	1	>MUC16_HUMAN_4266	0
SETTNIKREPTYFLTPRLRET	1	>MUC16_HUMAN_5185	0
NIKREPTYFLTPRLRETSTSQ	1	>MUC16_HUMAN_5189	0
TGVNSSSKISTPDHDKSTVPP	1	>MUC16_HUMAN_5235	0
ISTGMITRLFTSPIMTKSAEM	1	>MUC16_HUMAN_5553	0
AFFETRIQTESTSSLIPGLRD	1	>MUC16_HUMAN_5776	0
FETRIQTESTSSLIPGLRDTR	1	>MUC16_HUMAN_5778	0
QKIGSSSDTSTVFDKAFTAAT	1	>MUC16_HUMAN_6385	0
MSPDTSTRSVTMLSTFAGLTK	1	>MUC16_HUMAN_6429	0
DTSTRSVTMLSTFAGLTKSEE	1	>MUC16_HUMAN_6432	0
TSTRSVTMLSTFAGLTKSEER	1	>MUC16_HUMAN_6433	0
KSEERTIATQTGPHRATSQGT	1	>MUC16_HUMAN_6449	0
GSTSHKIPTTSEDIKDTEKMY	1	>MUC16_HUMAN_6577	0
LTTGATETSRTEVASSRRTSI	1	>MUC16_HUMAN_6691	0
ATETSRTEVASSRRTSIPGPD	1	>MUC16_HUMAN_6695	1
SSETTKIKRESTYSLTPGLRE	1	>MUC16_HUMAN_6945	0
KIKRESTYSLTPGLRETSISQ	1	>MUC16_HUMAN_6950	0
TQRLPHSEITTLVSRGAGDVP	1	>MUC16_HUMAN_7369	0
IQSEPASSLTTRLRETSTSEE	1	>MUC16_HUMAN_7542	0
IPRISASSVLTESAKMTITTQ	1	>MUC16_HUMAN_7614	0
GRGPGGVSWPSPPFVKETSPP	1	>MUC16_HUMAN_7677	0
TRRIQTELASSLTPGLRESSG	1	>MUC16_HUMAN_7828	0
RIQTEPTSSLTLGLRKTSSSE	1	>MUC16_HUMAN_8120	0
TQRFSHSEMTTLVSRSPGDML	1	>MUC16_HUMAN_8243	0
FSHSEMTTLVSRSPGDMLWPS	1	>MUC16_HUMAN_8246	1
ETSRIQIEPTSSLTSGLRETS	1	>MUC16_HUMAN_8412	1
IQIEPTSSLTSGLRETSSSER	1	>MUC16_HUMAN_8416	0
ASPGFSHSEMTTLMSRTPGDV	1	>MUC16_HUMAN_8537	0
FSHSEMTTLMSRTPGDVPWPS	1	>MUC16_HUMAN_8541	0
VTKDREKIHPSSNTPVVNVGT	1	>MUC16_HUMAN_8642	0
SSLTSGLREISTSQETSSATE	1	>MUC16_HUMAN_8714	0
HSGASSQGTFTLDTSSRASWP	1	>MUC16_HUMAN_8803	0
TPMSRGPEDVSWPSRPSVEKT	1	>MUC16_HUMAN_8840	0
MSRGPESLSWTSPRFVETTRS	1	>MUC16_HUMAN_9716	0
PAFSETRRIPTEPTFSLTPGF	1	>MUC16_HUMAN_9869	0
RIPTEPTFSLTPGFRETSTSE	1	>MUC16_HUMAN_9876	0
FLHSEMTTLMSRSPENPSWKS	1	>MUC16_HUMAN_10001	0
IRPVKGPQTSTSPASPKGLHT	1	>MUC16_HUMAN_10456	1
TLTKSPHETETRTTWLTHPAE	1	>MUC16_HUMAN_10679	0
TKSPHETETRTTWLTHPAETS	1	>MUC16_HUMAN_10681	0
TISPAVSRLVTSMVTSLAAKT	1	>MUC16_HUMAN_10794	0
AVSRLVTSMVTSLAAKTSTTN	1	>MUC16_HUMAN_10798	1
GSDTAPSMVTSPGVDTRSGVP	1	>MUC16_HUMAN_11609	0
TGTSRVDLSPTASPGVSAKTA	1	>MUC16_HUMAN_11838	0
TSRVDLSPTASPGVSAKTAPL	1	>MUC16_HUMAN_11840	0
PGTPTVYLGASKTPASIFGPS	1	>MUC16_HUMAN_13774	0
DVLNRQCQQLSQHVRTGSAAN	1	>MUC17_HUMAN_56	0
STPFSIPSHHSDTPTTLASHS	1	>MUC1_HUMAN_999	0
YVKVSGAAPVSIEAGSAVGKT	1	>MUC20_HUMAN_553	1
NPTPPTTTPITTTTTVTPTPT	1	>MUC2_HUMAN_1902	0
PTPPTTTPITTTTTVTPTPTP	1	>MUC2_HUMAN_1903	1
PTTTPITTTTTVTPTPTPTGT	1	>MUC2_HUMAN_1906	0
PITTTTTVTPTPTPTGTQTPT	1	>MUC2_HUMAN_1910	0
PTPTGTQTPTTTPITTTTTVT	1	>MUC2_HUMAN_1921	1
PITTTTTVTPTPTPTGTQTGP	1	>MUC2_HUMAN_4187	0
LSPSSLPPKISTAFHTQQSEG	1	>MUC4_HUMAN_453	1
FHTQQSEGAETTGRPHERSSF	1	>MUC4_HUMAN_466	0
RQLDEKEALISQLTRGKLTYT	1	>MYH7_HUMAN_1299	0
KHHKSLEPLASPAVPFPGGQG	1	>MYRF_HUMAN_960	0
GHLPRGSPVTTREPTPRLQEG	1	>NCOR2_HUMAN_1570	0
QPTQENPKENTLVSKSPSSSS	1	>NEC1_HUMAN_640	0
AERGPPVRLFTEEELARYGGE	1	>NENF_HUMAN_48	0
LAVKGVVFDVTSGKEFYGRGA	1	>NENF_HUMAN_76	0
LGNPSAYRRVTETRSSFSRVS	1	>NFM_HUMAN_18	1
ADTYSVPSVLSPRRAATERPL	1	>NID1_HUMAN_333	0
ERPLGPPTERTRSFQLAVETF	1	>NID1_HUMAN_350	0
SKVDTKPLEESSTLDPHTKEG	1	>NID2_HUMAN_358	0
STLDPHTKEGTSLGEVGGPDL	1	>NID2_HUMAN_369	0
VEPWDERETRSPAPPEVDRDS	1	>NID2_HUMAN_393	0
PPQCPGRCPATPPTCAPGVRA	1	>NOV_HUMAN_46	0
GGITVDNRVQTDPQKPRGDVF	1	>NPNT_HUMAN_376	0
PETSTSPKFHTTTYSTERSEH	1	>NRG3_HUMAN_276	0
NPEIKIDETGSTPGYEGEGEG	1	>NRP1_HUMAN_829	0
STEANVLPPSSIGFTFSVPVA	1	>NU153_HUMAN_544	1
SGTAKIETAVTSTPSASGQFS	1	>NU214_HUMAN_1201	1
PNKEETPATESPDTGLYYHRY	1	>NUCB1_HUMAN_44	0
RDLELLIQTATRDLAQYDAAH	1	>NUCB1_HUMAN_162	0
LVTLEEFLASTQRKEFGDTGE	1	>NUCB1_HUMAN_321	0
AELNAKAQRLSQETEALGRSQ	1	>NUCB1_HUMAN_369	0
TDLDMLIKAATSDLEHYDKTR	1	>NUCB2_HUMAN_163	0
SFYSTRSAPASQASLRATSST	1	>NUMA1_HUMAN_1844	1
ATRQGHSTAVTSDLNARTAPW	1	>OLM2B_HUMAN_361	1
QPTRSALRFPSASPGSLKAKQ	1	>P5I13_HUMAN_224	0
DFISYLQREATNPPVIQEEKP	1	>PDIA3_HUMAN_485	0
FDSDTLREFVTAFKKGKLKPV	1	>PDIA4_HUMAN_503	0
SQAQELPNLPSPLPKMNLVEP	1	>PDXL2_HUMAN_144	0
PQVRDFSLTSSSQTPGATKSR	1	>PDXL2_HUMAN_211	0
QVRDFSLTSSSQTPGATKSRH	1	>PDXL2_HUMAN_212	0
GLTKEVLAAHTQKEEQSFLQK	1	>PER2_HUMAN_734	0
IPRQPCACPATRATPPSAMGR	1	>PER2_HUMAN_965	1
SRPPRVHGPPTETLPTPRERN	1	>PGCB_HUMAN_540	0
LFDFMLEDEASGIGPEVPDDR	1	>PGS2_HUMAN_34	0
TKVPSRSPENSLDPKMSLTGA	1	>PI16_HUMAN_336	0
SPVSTEQLAPTAPPELTPVVQ	1	>PLMN_HUMAN_365	0
EKNRPADVRASTAPTPSTAAV	1	>PLTP_HUMAN_483	1
DPPARGGPSPSPPTAPKALAT	1	>PLXB1_HUMAN_693	0
KSFLANQKPTSEEILLIAEQL	1	>PO2F2_HUMAN_324	0
PMLPSPGKPASYSPHMVTPQG	1	>PO2F2_HUMAN_372	0
NSGGKSSHSVTTDLTSTKAEH	1	>PODXL_HUMAN_167	0
TSPLSPRQPTSTHPVATPTSS	1	>PODXL_HUMAN_194	1
SPLSPRQPTSTHPVATPTSSG	1	>PODXL_HUMAN_195	1
QPTSPATALRTPTLPETMSSS	1	>PODXL_HUMAN_307	0
TSPATALRTPTLPETMSSSPT	1	>PODXL_HUMAN_309	0
LRTPTLPETMSSSPTAASTTH	1	>PODXL_HUMAN_315	1
MSSSPTAASTTHRYPKTPSPT	1	>PODXL_HUMAN_324	0
AASTTHRYPKTPSPTVAHESN	1	>PODXL_HUMAN_330	1
THRYPKTPSPTVAHESNWAKC	1	>PODXL_HUMAN_334	0
AQDKCGIRLASVPGSQTVVVK	1	>PODXL_HUMAN_401	0
QQPGPGEAPHTQAFGEWPWGQ	1	>PPN_HUMAN_872	0
LFPVQKPKLLTTEEKPRGQGR	1	>PRAP1_HUMAN_72	0
SALHLRSETSTFETPLGAKTL	1	>PRG2_HUMAN_25	0
RELEEEEEWGSGSEDASKKDG	1	>PRG2_HUMAN_62	0
TIKQHTVTTTTKGENFTETDV	1	>PRIO_HUMAN_193	0
TWGPWTPCSASCHGGPHEPKE	1	>PROP_HUMAN_208	0
KAKTKSRVPPTSPSDHQGPPH	1	>PRRT3_HUMAN_199	1
SPSDHQGPPHTLVSHSGTVKR	1	>PRRT3_HUMAN_210	1
DHQGPPHTLVSHSGTVKRPVL	1	>PRRT3_HUMAN_213	0
PPHTLVSHSGTVKRPVLEGQG	1	>PRRT3_HUMAN_217	0
LYQEVHRLSATLGGLLQDHGS	1	>PTPR2_HUMAN_398	0
RIGTKYNEAKTNRSPTRGSEF	1	>PTPRZ_HUMAN_479	0
YNEAKTNRSPTRGSEFSGKGD	1	>PTPRZ_HUMAN_484	0
LIHSDEILTSTKSSVTGKVFA	1	>PTPRZ_HUMAN_1340	0
SVTSTKLLFPSKATSELSHSA	1	>PTPRZ_HUMAN_1396	1
VKQEMGKQSLSLGRDDIVQLK	1	>PUS10_HUMAN_173	0
EAAQTTVAPTTANKIAPTVWK	1	>QSOX1_HUMAN_282	0
LHHSLDGKLQSLDGPGAHKEV	1	>QSOX2_HUMAN_635	0
PPQAPPKPLVTIPAPTSTKTV	1	>RAPH1_HUMAN_784	1
GAAYRAQPSASLGVGYRTQPM	1	>RBM14_HUMAN_256	0
SQRNCSKDGPTSSTNPEVTHD	1	>RGMB_HUMAN_127	0
PLHGVLKTPTSSPASSPLVAK	1	>RRP1B_HUMAN_731	1
FKTSLQILDKSTKGKTDLSVQ	1	>RXLT1_HUMAN_91	0
REVPEENKPPSRHAGGKAPGV	1	>S38AA_HUMAN_524	0
PAPSQDLNQRSLEHSEGPVGR	1	>S38AA_HUMAN_802	0
QDLNQRSLEHSEGPVGRDPAG	1	>S38AA_HUMAN_806	0
PGKEVAATGTSILKEANWLVA	1	>S38AA_HUMAN_905	0
NWLVAGPGAETGDPRMKPKQV	1	>S38AA_HUMAN_921	0
VLRQPELRVISDGEQGGQQGH	1	>S38AA_HUMAN_965	0
TIVMTKTPPVTTNRQTITLTK	1	>SBNO1_HUMAN_112	1
EEKKAPPPPPTSMPKTVQAAP	1	>SC16A_HUMAN_1980	1
SSASHLHTSASQPYSSFVNHY	1	>SC24B_HUMAN_149	1
PSTWKDTQLLTAIPTSPEPTG	1	>SDC1_HUMAN_72	0
PSQADLHTPHTEDGGPSATER	1	>SDC1_HUMAN_180	1
TEAPTPRLVSTATSRPRALPR	1	>SDC3_HUMAN_251	0
VAVGGAAAKASSPPGTLPKGA	1	>SDC3_HUMAN_344	1
NHIPERAGSGSQVPTEPKKLE	1	>SDC4_HUMAN_97	0
ERAGSGSQVPTEPKKLEENEV	1	>SDC4_HUMAN_101	0
KAMEGIFIKPSVEPSAGHDEL	1	>SDF2L_HUMAN_211	0
RGLFIPFSVSSVTHKGIPMAA	1	>SELPL_HUMAN_290	0
LFIPFSVSSVTHKGIPMAASN	1	>SELPL_HUMAN_292	0
IPEITPKVIDTWRPKLTSSRK	1	>SEM6D_HUMAN_613	0
KEFALTNPEKSSTKETERKET	1	>SIL1_HUMAN_46	0
EFALTNPEKSSTKETERKETK	1	>SIL1_HUMAN_47	0
HRLVTKPPKTTNPSKISGIVA	1	>SLIK4_HUMAN_307	1
TKAPGLIPYITKPSTQLPGPY	1	>SLIK6_HUMAN_318	0
GLIPYITKPSTQLPGPYCPIP	1	>SLIK6_HUMAN_322	0
HRTTGPRFLISDRDPQCNLHC	1	>SMOC1_HUMAN_37	0
LDSFAAAPVPTTTLVLKSSEP	1	>SON_HUMAN_252	1
RHRVILENIASHEPRIQEITE	1	>SPTA1_HUMAN_844	0
TILGETAERLSESHPDATEDL	1	>SPTA1_HUMAN_1250	0
EAPQRWTSHTTATLTPQAPRE	1	>SRCRL_HUMAN_697	0
RWTSHTTATLTPQAPRERTTK	1	>SRCRL_HUMAN_701	0
FTVTNLPGTTSTIQTAPSTST	1	>SRF_HUMAN_277	1
LAPVSASVSPSAVSSANGTVL	1	>SRF_HUMAN_313	0
PATIMTSSVPTTVGGHMMYPS	1	>SRF_HUMAN_401	0
FPTDSKTVQRTQDNSCSFGLH	1	>ST14_HUMAN_209	1
GDGDLTKYQSTLPWRFITEES	1	>SUSD5_HUMAN_471	0
TMGGKRQVAGSVGGNTGVRGK	1	>T132A_HUMAN_800	0
GRVYPVSVPYSSAQSTSKTSV	1	>TAB1_HUMAN_395	1
PKNARTLVRPSEHALVDNDGL	1	>TACD2_HUMAN_93	0
SSPGSPGTPGSRSRTPSLPTP	1	>TAU_HUMAN_525	1
AEIVYKSPVVSGDTSPRHLSN	1	>TAU_HUMAN_717	1
ATDSEKAVEKTLQDMEKNPEL	1	>TGO1_HUMAN_161	0
SDFSDSIKIQTPELGEVFQNK	1	>TGO1_HUMAN_838	0
ELNVQVPEEPTHLDQRVIGDT	1	>TGO1_HUMAN_1083	0
GVRPSAGNVSTHPSLSQRPGG	1	>TGON2_HUMAN_42	0
LSQRPGGSTKSHPEPQTPKDS	1	>TGON2_HUMAN_56	0
GSEAQTTKDSTSKSHPELQTP	1	>TGON2_HUMAN_123	0
AEEQGPIDGPSKSGAEEQTSK	1	>TGON2_HUMAN_236	0
PSKSGAEEQTSKDSPNKVVPE	1	>TGON2_HUMAN_245	0
VPEQPSRKDHSKPISNPSDNK	1	>TGON2_HUMAN_263	0
PQEEVKSSEPTEDVEPKEAED	1	>TGON2_HUMAN_318	0
VTIPSTFAAVTIKETLNANIN	1	>TM154_HUMAN_53	0
AGGLRSHLKITDSAGHILYSK	1	>TMEDA_HUMAN_77	0
ISPLAQAVRSSSRTPSDKPVA	1	>TNFA_HUMAN_80	0
KGLELRKTVTTVETQNLEGLH	1	>TNR6_HUMAN_43	0
ITVGLAIGAASAITGYLSYND	1	>TOR1B_HUMAN_38	0
TSQHLLNRTVTDNMLCAGDTR	1	>TPA_HUMAN_487	0
GQGQAVRKGATLEPAQLGMAR	1	>TPSNR_HUMAN_254	0
SVHSMISRKVTIAGFDLNSYR	1	>TPST1_HUMAN_199	0
EDLIGKPGGVSLSKIERSTDQ	1	>TPST2_HUMAN_278	0
TTLQDSIRKVTEENKELANEL	1	>TSP1_HUMAN_302	0
TETLRLGPHVTTEYVGPSSER	1	>TSP2_HUMAN_251	1
TETQEKNTLPTKETIEQEKRS	1	>TYB10_HUMAN_31	0
KKRLEPTAPPTMAPGLAQPKA	1	>ULBP3_HUMAN_213	0
AARTQQLLLATLQEAATTQEN	1	>UQCC3_HUMAN_63	0
LLLATLQEAATTQENVAWRKN	1	>UQCC3_HUMAN_69	0
RVGLQRYLQGSSVQLRSLRLT	1	>VASN_HUMAN_487	0
AETETRTHTLTRVNLESPGPE	1	>VGF_HUMAN_193	0
KFGEGVSSPKTHLGEALAPLS	1	>VGF_HUMAN_256	0
RPSTSRSLYASSPGGVYATRS	1	>VIME_HUMAN_55	0
GSDEKNCVKKTCAESDFVCNN	1	>VLDLR_HUMAN_71	0
QEPGGLVVPPTDAPVSPTTLY	1	>VWF_HUMAN_1248	1
VPPTDAPVSPTTLYVEDISEP	1	>VWF_HUMAN_1255	0
PPTDAPVSPTTLYVEDISEPP	1	>VWF_HUMAN_1256	0
KVNCTTQPCPTAKAPTCGLCE	1	>VWF_HUMAN_2298	0
PNKVPLEDTETDELWASLEAA	1	>WDR74_HUMAN_345	0
TKPTQAAGPSSPQKPPTPEET	1	>XRCC1_HUMAN_447	0
PLDPGEGSKDTDSSAGRRGST	1	>XYLT2_HUMAN_64	0
RHGRWRGRAESPGVPVAKVVR	1	>XYLT2_HUMAN_87	0
AMLPAARLPTTVLNATAKAVA	1	>YIPF3_HUMAN_334	0
KIGGDLTAAVTKTVGTALSSS	1	>YTHD3_HUMAN_205	1
YQDSYSYVRSTAPAVAYDSKQ	1	>ZFR_HUMAN_149	0
AGYSQGATQYTQAQQTRQVTA	1	>ZFR_HUMAN_202	1
DNWCEQKLKASNGDTPTHEDL	0	>41_HUMAN_56	0
FGLAIWDNATSKTWLDSAKEI	0	>41_HUMAN_261	0
QDIVAGRLPCSFATLALLGSY	0	>41_HUMAN_321	1
LALLGSYTIQSELGDYDPELH	0	>41_HUMAN_335	0
PLVKTQTVTISDNANAVKSEI	0	>41_HUMAN_740	0
TYEAAQTDDNSGDLDPGVLLT	0	>41_HUMAN_776	0
VHLAVEFFNLTHLPANLLQGA	0	>A2GL_HUMAN_81	0
QKDKMFSQNDTRCAGPEAVKG	0	>A2GL_HUMAN_327	0
LHQERMDVCETHLHWHTVAKE	0	>A4_HUMAN_146	0
AANERQQLVETHMARVEAMLN	0	>A4_HUMAN_456	0
RRRLALENYITALQAVPPRPR	0	>A4_HUMAN_478	0
DELLQKEQNYSDDVLANMISE	0	>A4_HUMAN_573	0
YSDDVLANMISEPRISYGNDA	0	>A4_HUMAN_582	0
TDLIKDLDSQTMMVLVNYIFF	0	>AACT_HUMAN_203	0
TLLSALVETRTIVRFNRPFLM	0	>AACT_HUMAN_391	0
TCYLAPRNLPSTGFFPFLQTL	0	>ABCAC_HUMAN_64	0
FCLSNMTLLESSLQELNKQFS	0	>ABCAC_HUMAN_220	0
QELNKQFSQLSSDPNNQKIVF	0	>ABCAC_HUMAN_233	0
IVFQEIVRMLSFFSQVQEQKA	0	>ABCAC_HUMAN_251	0
YTLDSPAQGDSDNITHVWNED	0	>ABCAC_HUMAN_331	0
ENFEDALLNISANSPYIPYLA	0	>ABCAC_HUMAN_369	0
EDALLNISANSPYIPYLACVR	0	>ABCAC_HUMAN_372	0
GSPENLRLLQSTIRFKKSFLR	0	>ABCAC_HUMAN_401	0
KEDLRRTTGMSNRTIDKLLAI	0	>ABCAC_HUMAN_576	0
SVIFKLPSNRSWHRGYDSGNV	0	>ABCAC_HUMAN_965	0
AIIELQTGRNSQEIAVQVQAI	0	>ABCAC_HUMAN_1041	0
PNGAGKTTTISMLTGLFGASA	0	>ABCAC_HUMAN_1389	0
TTKEHLLLYGSIKVPHWTKKQ	0	>ABCAC_HUMAN_1444	0
STGVDPCSRRSIWDVISKNKT	0	>ABCAC_HUMAN_1516	0
GDLNIGCYGISDTTVEEVFLN	0	>ABCAC_HUMAN_1653	0
EHLTQKKIGNSNANGISTPDD	0	>ABCAC_HUMAN_1687	0
PITNFGVCSCSENVQECPKFN	0	>ABCAC_HUMAN_1850	0
YSPPHRRTYSSQVIYNLTGQR	0	>ABCAC_HUMAN_1871	0
GYHSLPAYLNSLNNFLLRVNM	0	>ABCAC_HUMAN_1943	0
IAIFKLPAFYSENNLGAVSLL	0	>ABCAC_HUMAN_2063	0
FFGINSIVSLSVVYFLSKEKP	0	>ABCAC_HUMAN_2118	0
YGLIELSQQQSVLDFLKAYGV	0	>ABCAC_HUMAN_2164	0
GNILIRNKTGSLGHVDSHSSL	0	>ABCAC_HUMAN_2322	0
HLMPFKDRATSMCSYGTKRKL	0	>ABCAC_HUMAN_2388	0
MCSYGTKRKLSTALALIGKPS	0	>ABCAC_HUMAN_2399	0
MVNGKFQCIGSLQHIKSRFGR	0	>ABCAC_HUMAN_2472	0
WLGVKRQPLWTLVLILWPVII	0	>ABCAC_HUMAN_26	0
PVIIFIILAITRTKFPPTAKP	0	>ABCAC_HUMAN_43	0
CYLAPRNLPSTGFFPFLQTLL	0	>ABCAC_HUMAN_65	0
PSTGFFPFLQTLLCDTDSKCK	0	>ABCAC_HUMAN_73	0
GYIVDDAFSWTFLGRNVFNKF	0	>ABCAC_HUMAN_200	0
VVQKVYPRFATNEGFRTLQKS	0	>ABCAC_HUMAN_305	0
SQVFWLHSCDTNITTPKLEDA	0	>ABCAC_HUMAN_607	0
IDQLNTLSSLTVNISSCVLYD	0	>ABCAC_HUMAN_918	0
IRMSLKTAQTTRSLRTKIWAP	0	>ABCAC_HUMAN_995	0
YPCFMKDNFLTSVSYSLPIVL	0	>ABCAC_HUMAN_1063	0
LIESVGFLLVTIVILIIILKF	0	>ABCAC_HUMAN_1125	0
ILKFGNILPKTNGFILFLYFS	0	>ABCAC_HUMAN_1142	0
GIGLQWENMYTSPVQDDTTSF	0	>ABCAC_HUMAN_1240	0
AWYVRNVFPGTYGMAAPWYFP	0	>ABCAC_HUMAN_1278	0
LGPNGAGKTTTISMLTGLFGA	0	>ABCAC_HUMAN_1387	0
LTGLFGASAGTIFVYGKDIKT	0	>ABCAC_HUMAN_1401	0
MQHDVLFSYLTTKEHLLLYGS	0	>ABCAC_HUMAN_1434	0
NKTARTIILSTHHLDEAEVLS	0	>ABCAC_HUMAN_1534	0
TAFYANYHPSTEALVSAMWDF	0	>ABCAC_HUMAN_1800	1
KFNYSPPHRRTYSSQVIYNLT	0	>ABCAC_HUMAN_1868	0
YGGWSFGLPLTKDLRFDITGV	0	>ABCAC_HUMAN_1908	0
SGIGVTCYWVTNFIYDMVFYL	0	>ABCAC_HUMAN_2033	0
LFHETGMAFITYVCVNLFFGI	0	>ABCAC_HUMAN_2101	0
EFDLVQLYCLTKTYQLIHKKI	0	>ABCAC_HUMAN_2260	0
LLGVNGAGKTTIFKMLTGDII	0	>ABCAC_HUMAN_2298	0
PQEDALDDLVTVEEHLYFYAR	0	>ABCAC_HUMAN_2347	0
HSMEECEALCTRLAIMVNGKF	0	>ABCAC_HUMAN_2457	0
TKFMQLHFPKTYLKDQHLSML	0	>ABCAC_HUMAN_2511	0
DYCPRGRVCNSVDPFVAHPQD	0	>ABLM1_HUMAN_77	0
QWHLGCFKCKSCGKVLTGEYI	0	>ABLM1_HUMAN_255	0
KHYHPSCARCSRCNQMFTEGE	0	>ABLM1_HUMAN_312	0
RKDLYANNVMSGGTTMYPGIA	0	>ACTS_HUMAN_302	0
VLLRVLILLLSWAAGMGGQYG	0	>ADA10_HUMAN_12	0
QKHQRAKRAVSHEDQFLRLDF	0	>ADA10_HUMAN_54	0
HFNLRMKRDTSLFSDEFKVET	0	>ADA10_HUMAN_80	0
GTREAVIAQISSHVKAIDTIY	0	>ADA10_HUMAN_247	1
SKLYSDGKKKSLNTGIITVQN	0	>ADA10_HUMAN_357	0
KFSLCSIRNISQVLEKKRNNC	0	>ADA10_HUMAN_441	0
EKKRNNCFVESGQPICGNGMV	0	>ADA10_HUMAN_455	0
KSKSEKCRDDSDCAREGICNG	0	>ADA10_HUMAN_528	0
HDDYCLAYVFTDRDFDDGVLG	0	>ADA10_HUMAN_319	0
KKKSLNTGIITVQNYGSHVPP	0	>ADA10_HUMAN_364	0
QCSPSQGPCCTAQCAFKSKSE	0	>ADA10_HUMAN_512	0
MCEVSENPYSTLWSFLSWRRK	0	>ADA19_HUMAN_278	0
PLESNAVPIDTTIIMNGRQIQ	0	>ADA19_HUMAN_594	0
HICFEGQCRNTSFFETEGCGK	0	>ADA19_HUMAN_646	0
GHANPTFKLQTPQGKRKVINT	0	>ADA19_HUMAN_769	0
EAPRPYSKQVSYVIQAEGKEH	0	>ADAM9_HUMAN_67	0
CCEGSTCKLKSFAECAYGDCC	0	>ADAM9_HUMAN_451	0
CDVPEYCNGSSQFCQPDVFIQ	0	>ADAM9_HUMAN_490	0
KGDRFGNCGFSGNEYKKCATG	0	>ADAM9_HUMAN_556	0
FVVYTYNKEGTLITDHPNIQN	0	>ADAM9_HUMAN_102	0
YTYNKEGTLITDHPNIQNHCH	0	>ADAM9_HUMAN_105	0
RIVLVGLEIWTNGNLINIVGG	0	>ADAM9_HUMAN_266	0
QLVLKKGFGGTAGMAFVGTVC	0	>ADAM9_HUMAN_312	0
ENGWAPPNCETKGYGGSVDSG	0	>ADAM9_HUMAN_675	0
DSGPTYNEMNTALRDGLLVFF	0	>ADAM9_HUMAN_693	0
RSYFRKKRSQTYESDGKNQAN	0	>ADAM9_HUMAN_735	0
MKGASRSPEDSSPDAARIRVK	0	>ADML_HUMAN_83	0
KDNVAPRSKISPQGYGRRRRR	0	>ADML_HUMAN_142	0
YIPEVQFANVSTMEPIVLQSV	0	>AF10_HUMAN_118	0
CYICDEQGRESKAATGACMTC	0	>AF10_HUMAN_147	0
SYDQSLSDSSSHSQDKHHEKE	0	>AF10_HUMAN_221	0
LNAIHNGIYNSNDVAVSFPNV	0	>AF10_HUMAN_571	0
TNSASGLGLLSDQQRQILIHQ	0	>AF10_HUMAN_961	0
DNASQKVARLSDKTGPVAQEK	0	>AF10_HUMAN_1057	0
VSFEEDRINATVWKLQPTAGL	0	>AGRG1_HUMAN_236	0
VVQILRLRPHTQKWSHVLTLL	0	>AGRG1_HUMAN_603	1
ALIFFSFASGTFQLVVLYLFS	0	>AGRG1_HUMAN_634	0
HVGRTEEVLLTFKIFLVIICL	0	>AGRG2_HUMAN_20	0
IGLQLNFSNTTISLTSPSLAL	0	>AGRG2_HUMAN_440	0
LNFSNTTISLTSPSLALAVIR	0	>AGRG2_HUMAN_444	0
IRVNASSFNTTTFVAQDPANL	0	>AGRG2_HUMAN_463	0
RVNASSFNTTTFVAQDPANLQ	0	>AGRG2_HUMAN_464	0
ETQAPENSIGTITLPSSLMNN	0	>AGRG2_HUMAN_488	0
YVISSSVANLTVRNLTRNVTV	0	>AGRG2_HUMAN_544	0
SSIFLSVTLVTYIAFEKIRRD	0	>AGRG2_HUMAN_649	0
IAGLTFLLGITWGFAFFAWGP	0	>AGRG2_HUMAN_845	0
AFFAWGPVNVTFMYLFAIFNT	0	>AGRG2_HUMAN_859	0
RLAENSDWSKTATNGLKKQTV	0	>AGRG2_HUMAN_910	0
NGKGRMALRRTSKRGSLHFIE	0	>AGRG2_HUMAN_1005	0
IICLHVVLVTSLEEDTDNSSL	0	>AGRG2_HUMAN_37	0
KIRPMEHCCCSVRIPCPSSPE	0	>AGRG2_HUMAN_220	0
NFSNTTISLTSPSLALAVIRV	0	>AGRG2_HUMAN_445	0
VSLETQAPENSIGTITLPSSL	0	>AGRG2_HUMAN_485	0
NLPAHDMELASRVQFNFFETP	0	>AGRG2_HUMAN_508	0
AFEKIRRDYPSKILIQLCAAL	0	>AGRG2_HUMAN_662	0
ASTERNGVSFSVQNGDVCLHD	0	>AGRG2_HUMAN_969	0
YRPVCAQDGRTYDSDCWRQQA	0	>AGRIN_HUMAN_435	0
GIVTDGRSGCTPCSCDPQGAV	0	>AGRIN_HUMAN_845	0
GCEADASAPATCAEMRCEFGA	0	>AGRIN_HUMAN_900	0
SALGCCSDGKTPSLDAEGSNC	0	>AGRIN_HUMAN_1118	0
RRPEMLLRPESCPARQAPVCG	0	>AGRIN_HUMAN_348	0
TYENDCVMGRSGAARGLLLQK	0	>AGRIN_HUMAN_373	0
CLSRRGRPRCSCDRVTCDGAY	0	>AGRIN_HUMAN_415	1
ECELKKARCESQRGLYVAAQG	0	>AGRIN_HUMAN_738	0
NFRGIVTDGRSGCTPCSCDPQ	0	>AGRIN_HUMAN_842	0
GRVQLRFDTGSGPAVLTSAVP	0	>AGRIN_HUMAN_1438	0
MLLAPIIHAFSRAPIPMAVVR	0	>AGRL3_HUMAN_21	0
VWNNYHVVKYSLDFGPLDSRS	0	>AGRL3_HUMAN_388	0
LTTNKTHTTCSCNHLTNFAVL	0	>AGRL3_HUMAN_837	0
FTFCFFRGLQSDRNTIHKNLC	0	>AGRL3_HUMAN_894	0
RNTIHKNLCISLFVAELLFLI	0	>AGRL3_HUMAN_906	0
IMAYLFTIFNSLQGMFIFIFH	0	>AGRL3_HUMAN_1091	0
CGDAEDVYYKSMPNLGSRNHV	0	>AGRL3_HUMAN_1395	0
REGAKDIDISSPEFKIKIPRH	0	>AHNK_HUMAN_177	0
QAPQLEVSVPSANIEGLEGKL	0	>AHNK_HUMAN_360	0
PEMIIQKPKISMQDVDLSLGS	0	>AHNK_HUMAN_501	0
PEMNIKVPKISMPDVDLHLKG	0	>AHNK_HUMAN_819	0
GPKLKGDVDVSLPEVEGEMKV	0	>AHNK_HUMAN_1344	0
PDMHFKAPKISMPDVDLHLKG	0	>AHNK_HUMAN_1923	0
PDMNIKAPKISMPDIDLNLKG	0	>AHNK_HUMAN_3544	0
GPKMKGDVDVSLPKVEGDLKG	0	>AHNK_HUMAN_4150	0
PDVHFKSPQISMSDIDLNLKG	0	>AHNK_HUMAN_4520	0
KGPKFKMPEMSIKAPKISMPD	0	>AHNK_HUMAN_4715	0
PEMSIKAPKISMPDIDLNLKG	0	>AHNK_HUMAN_4722	0
VSLPKADIDVSGPKVDVDIPD	0	>AHNK_HUMAN_4812	1
PDAALKVDVKSPKTKKTMFGK	0	>AHNK_HUMAN_5077	0
SVSGPQGHLESGSGKVTFPKM	0	>AHNK_HUMAN_5651	0
PKMKIPKFTFSGRELVGREMG	0	>AHNK_HUMAN_5669	0
AGAGDGEWEESEVKLKKSKIK	0	>AHNK_HUMAN_5703	0
KDPKQRLGGGSEDAKEIMQHR	0	>AKT1_HUMAN_396	0
FSVAQCQLMKTERPRPNTFII	0	>AKT1_HUMAN_65	0
VSLAKPKHRVTMNEFEYLKLL	0	>AKT1_HUMAN_146	0
MLDKDGHIKITDFGLCKEGIK	0	>AKT1_HUMAN_291	0
FKPQVTSETDTRYFDEEFTAQ	0	>AKT1_HUMAN_435	0
LVNEVTEFAKTCVADESAENC	0	>ALBU_HUMAN_76	0
PCFSALEVDETYVPKEFNAET	0	>ALBU_HUMAN_520	0
VPKEFNAETFTFHADICTLSE	0	>ALBU_HUMAN_532	0
SEKERQIKKQTALVELVKHKP	0	>ALBU_HUMAN_551	0
PWLKKIMDRMTVSTLVLGEGA	0	>AMBP_HUMAN_64	0
TEKECLQTCRTVAACNLPIVR	0	>AMBP_HUMAN_283	0
GATEAEISMTSTRWRKGVCEE	0	>AMBP_HUMAN_83	0
GDLLAARCVFTGEGRTEATHI	0	>AMD_HUMAN_291	0
GRTEATHIGGTSSDEMCNLYI	0	>AMD_HUMAN_304	0
MVMMHEHHKETEYKDKIPLLQ	0	>AMD_HUMAN_365	0
RENGRIQCFKTDTKEFVREIK	0	>AMD_HUMAN_713	0
GSGVPVVLITTLLVIPVVVLL	0	>AMD_HUMAN_871	0
SLLVLLVFPSSCLAFRSPLSV	0	>AMD_HUMAN_17	0
GTTRPVVPIDSSDFALDIRMP	0	>AMD_HUMAN_54	0
VGFRVGGETGSKYFVLQVHYG	0	>AMD_HUMAN_159	0
PLIAGMYLMMSVDTVIPAGEK	0	>AMD_HUMAN_204	0
VIPAGEKVVNSDISCHYKNYP	0	>AMD_HUMAN_218	0
MYYMEAKHAVSFMTCTQNVAP	0	>AMD_HUMAN_325	0
KNLFYLPHGLSIDKDGNYWVT	0	>AMD_HUMAN_585	0
HFDMPHDIVASEDGTVYIGDA	0	>AMD_HUMAN_788	0
FTLTEKLEHRSVKKAGIEVQE	0	>AMD_HUMAN_816	0
GDSEHKLETSSGRVLGRFRGK	0	>AMD_HUMAN_906	0
GSDQEKEDDGSESEEEYSAPL	0	>AMD_HUMAN_955	0
YNVLLETLSRTEEIHENVISP	0	>AMRP_HUMAN_196	0
LWDLAQSANLTDKELEAFREE	0	>AMRP_HUMAN_270	0
EEIHENVISPSDLSDIKGSVL	0	>AMRP_HUMAN_207	0
HENVISPSDLSDIKGSVLHSR	0	>AMRP_HUMAN_210	0
SQLLACALLLTLLSLRPSEAK	0	>ANFC_HUMAN_14	0
KESRNMNSRVTQLYMQLLHEI	0	>ANGL2_HUMAN_135	0
VAQLLLNRGASVNFTPQNGIT	0	>ANK1_HUMAN_231	0
VLLDKGAKPNSRALNGFTPLH	0	>ANK1_HUMAN_366	1
VMELLLKTGASIDAVTESGLT	0	>ANK1_HUMAN_396	0
AKQNQVEVARSLLQYGGSANA	0	>ANK1_HUMAN_620	0
VSEDEGEELISFKAERRDSRD	0	>ANK1_HUMAN_826	0
VIRSEEQEQASKEYDEDSLIP	0	>ANK1_HUMAN_881	0
RGDRELVVLRSENGSVWKEHR	0	>ANK1_HUMAN_1011	0
WKEHRSRYGESYLDQILNGMD	0	>ANK1_HUMAN_1027	0
QHENFVEVARSRDIEVLEGMS	0	>ANK1_HUMAN_1282	0
EQAEMKMAVISEHLGLSWAEL	0	>ANK1_HUMAN_1411	0
WAELARELQFSVEDINRIRVE	0	>ANK1_HUMAN_1428	0
PDRRHTDRDYSLSPSQMNGYS	0	>ANK1_HUMAN_1505	1
RRHTDRDYSLSPSQMNGYSSL	0	>ANK1_HUMAN_1507	0
ATEHDTMLEMSDMQVWSAGLT	0	>ANK1_HUMAN_1564	0
VTAEDSSLECSKAEDSDATGH	0	>ANK1_HUMAN_1588	0
DLLEQEEGQRSEEKLPGSKRQ	0	>ANK1_HUMAN_1646	0
QDWDADGSIVSYLQDAAQGSW	0	>ANK1_HUMAN_1711	0
VTVEGPLEDPSELEVDIDYFM	0	>ANK1_HUMAN_1859	0
QVVSLLLENDTKGKVRLPALH	0	>ANK3_HUMAN_197	0
SPNTTNVRGETALHMAARSGQ	0	>ANK3_HUMAN_468	0
AKKNQMDIATTLLEYGADANA	0	>ANK3_HUMAN_649	0
KVNAKTKNGYTPLHQAAQQGH	0	>ANK3_HUMAN_765	0
PRKCTAPTRITCRLVKRHKLA	0	>ANK3_HUMAN_1021	0
LRLLCSITGGTSPAQWEDITG	0	>ANK3_HUMAN_1252	0
WEDITGTTPLTFIKDCVSFTT	0	>ANK3_HUMAN_1267	0
LTFIKDCVSFTTNVSARFWLA	0	>ANK3_HUMAN_1276	0
TFIKDCVSFTTNVSARFWLAD	0	>ANK3_HUMAN_1277	0
WLADCHQVLETVGLATQLYRE	0	>ANK3_HUMAN_1294	0
EVPIPPVITETRTEVVHVIRS	0	>ANK3_HUMAN_2165	0
SSIRLKFEQGTHAKSKDMSQE	0	>ANK3_HUMAN_2726	0
SVTERERKLLTNGSLSEIKEM	0	>ANK3_HUMAN_2909	0
VKKIISQECKTVQETRGTFYT	0	>ANK3_HUMAN_3124	0
ECKTVQETRGTFYTTRQQKQP	0	>ANK3_HUMAN_3131	0
AMEIKKDIWNTEGILKPADRS	0	>ANK3_HUMAN_3448	0
EFATPFKTVATKGLDFDPWSN	0	>ANK3_HUMAN_3537	0
KQKVLGEQQKTKELIGIRQKS	0	>ANK3_HUMAN_3853	0
NIIAVRKACATQKQGQPEKGK	0	>ANK3_HUMAN_3932	0
IVADHLGLSWTELARELNFSV	0	>ANK3_HUMAN_4106	0
NDVGKQSTKETLKPKIHGSGH	0	>ANK3_HUMAN_4282	0
EETSKLIIEETKPCVPVSMKK	0	>ANK3_HUMAN_4318	0
KKGNTALHIASLAGQAEVVKV	0	>ANK3_HUMAN_115	0
LQNDNNADVESKSGFTPLHIA	0	>ANK3_HUMAN_232	0
IVSQLMHHGASPNTTNVRGET	0	>ANK3_HUMAN_458	0
PETMNEVLDMSDDEVRKANAP	0	>ANK3_HUMAN_847	0
SDRSYTLNRSSYARDSMMIEE	0	>ANK3_HUMAN_929	0
DTLDNVNLVSSPIHSGFLVSF	0	>ANK3_HUMAN_978	0
NVNLVSSPIHSGFLVSFMVDA	0	>ANK3_HUMAN_982	0
TPLTFIKDCVSFTTNVSARFW	0	>ANK3_HUMAN_1274	0
GATRSLPTTYSYKPFFSTRPY	0	>ANK3_HUMAN_1493	0
RSSITMTPPASPKSNINMYSS	0	>ANK3_HUMAN_1646	0
PALKKLPDSNSFTKSAAALLS	0	>ANK3_HUMAN_1844	0
VCVDNKGSPKSPKSDKGHSPE	0	>ANK3_HUMAN_1976	0
DNKGSPKSPKSDKGHSPEDDW	0	>ANK3_HUMAN_1979	0
PKSPKSDKGHSPEDDWIEFSS	0	>ANK3_HUMAN_1984	0
RQQAAASQSPSLPERVQVKAK	0	>ANK3_HUMAN_2011	0
PLSDSGFETRSEKTPSAPQSA	0	>ANK3_HUMAN_2134	0
ITTTTRMVYHSPPGGEGASER	0	>ANK3_HUMAN_2256	0
YHSPPGGEGASERIEETMSVH	0	>ANK3_HUMAN_2264	0
LPEKHDAFPCSEEQGQQEEEE	0	>ANK3_HUMAN_2386	0
VSQEEDSRPSSAQLISDDSYK	0	>ANK3_HUMAN_2426	0
YKTLKLLSQHSIEYHDDELSE	0	>ANK3_HUMAN_2445	0
KMLLSEKLDVSHSDTEESVTD	0	>ANK3_HUMAN_2476	0
VRENHIGHPESKSVDQKNEFM	0	>ANK3_HUMAN_2888	0
EIKEMTVKSPSKKVLYREYVV	0	>ANK3_HUMAN_2925	0
FPKHELSQKLSQSSMSKETVE	0	>ANK3_HUMAN_2995	0
REMPNDVSKDSNQRPKNNRVA	0	>ANK3_HUMAN_3240	0
EIAQNGNNDQSITECSIATTA	0	>ANK3_HUMAN_3391	0
SHDTDATEIDSLDGYDLQDED	0	>ANK3_HUMAN_3414	0
PDEDKPPSKSSSSEKTPDKTD	0	>ANK3_HUMAN_3485	0
ATKGLDFDPWSNNRGDDEVFD	0	>ANK3_HUMAN_3546	0
GLENETITMISNTANSQMGVR	0	>ANK3_HUMAN_3764	0
DNFNNNNNLDSSTIQTDNIMS	0	>ANK3_HUMAN_3794	0
NFNNNNNLDSSTIQTDNIMSN	0	>ANK3_HUMAN_3795	0
RLSEEEKKMQSELSDEEESTS	0	>ANK3_HUMAN_4023	0
VENPNSLISQSFMLLKKWVTR	0	>ANK3_HUMAN_4134	0
EAKTKSYFPESQNDVGKQSTK	0	>ANK3_HUMAN_4270	0
TSGKRKVYLLSLLLIGFWDCV	0	>ANT3_HUMAN_20	0
SKNDNDNIFLSPLSISTAFAM	0	>ANT3_HUMAN_111	0
LMEVFKFDTISEKTSDQIHFF	0	>ANT3_HUMAN_144	0
NCRLYRKANKSSKLVSANRLF	0	>ANT3_HUMAN_169	0
LTFNETYQDISELVYGAKLQP	0	>ANT3_HUMAN_194	0
TEGRITDVIPSEAINELTVLV	0	>ANT3_HUMAN_236	0
MPRFRIEDGFSLKEQLQDMGL	0	>ANT3_HUMAN_362	0
LQDMGLVDLFSPEKSKLPGIV	0	>ANT3_HUMAN_377	0
CIYRSPEKKATEDEGSEQKIP	0	>ANT3_HUMAN_63	0
LSKANSRFATTFYQHLADSKN	0	>ANT3_HUMAN_93	0
AAINKWVSNKTEGRITDVIPS	0	>ANT3_HUMAN_226	0
LVFIREVPLNTIIFMGRVANP	0	>ANT3_HUMAN_451	0
LDVGWGLGSVTHELAPGIDCP	0	>AOC1_HUMAN_382	0
DCPETATFLDTFHYYDADDPV	0	>AOC1_HUMAN_400	0
WSPRHRVVQPTLEQTQYSWER	0	>AOC1_HUMAN_553	0
HRVVQPTLEQTQYSWERQAAF	0	>AOC1_HUMAN_557	0
KRKLPKYLLFTSPQENPWGHK	0	>AOC1_HUMAN_580	0
PHSEDIPNTATPGNSVGFLLR	0	>AOC1_HUMAN_687	0
IQTGKWEPDPTGTKSCFETKE	0	>APLP2_HUMAN_75	0
ENPTEPGSDGTMSDKEITHDV	0	>APLP2_HUMAN_296	0
SDGTMSDKEITHDVKAVCSQE	0	>APLP2_HUMAN_303	0
ACLTQGMTLYSYGMLLPCGVD	0	>APLP2_HUMAN_183	0
MVKALEKEAASEKQQLVETHL	0	>APLP2_HUMAN_447	0
VIEERRNQSLSLLYKVPYVAQ	0	>APLP2_HUMAN_545	0
SYFEKSKEQLTPLIKKAGTEL	0	>APOA2_HUMAN_73	0
LDDLWEDITHSLHDQGHSHLG	0	>APOA5_HUMAN_354	0
ATRFKHLRKYTYNYEAESSSG	0	>APOB_HUMAN_53	0
CSFILKTSQCTLKEVYGFNPE	0	>APOB_HUMAN_98	0
ILRVIGNMGQTMEQLTPELKS	0	>APOB_HUMAN_498	0
KSSILKCVQSTKPSLMIQKAA	0	>APOB_HUMAN_517	0
KDKDQEVLLQTFLDDASPGDK	0	>APOB_HUMAN_547	0
EGAKQTEATMTFKYNRQSMTL	0	>APOB_HUMAN_1050	0
MTFKYNRQSMTLSSEVQIPDF	0	>APOB_HUMAN_1059	0
KASGSLPYTQTLQDHLNSLKE	0	>APOB_HUMAN_1250	0
RDLKMLETVRTPALHFKSVGF	0	>APOB_HUMAN_1318	1
SSYLQGTNQITGRYEDGTLSL	0	>APOB_HUMAN_1534	0
ASLKYENYELTLKSDTNGKYK	0	>APOB_HUMAN_1569	0
ENYELTLKSDTNGKYKNFATS	0	>APOB_HUMAN_1574	0
DTNGKYKNFATSNKMDMTFSK	0	>APOB_HUMAN_1583	0
NFATSNKMDMTFSKQNALLRS	0	>APOB_HUMAN_1590	0
FLLKAEPLAFTFSHDYKGSTS	0	>APOB_HUMAN_1941	0
NFNEKLSQLQTYMIQFDQYIK	0	>APOB_HUMAN_2176	0
VKKLNELSFKTFIEDVNKFLD	0	>APOB_HUMAN_2411	0
DETNDKIREVTQRLNGEIQAL	0	>APOB_HUMAN_2447	0
YLSLVGQVYSTLVTYISDWWT	0	>APOB_HUMAN_2545	0
LVGQVYSTLVTYISDWWTLAA	0	>APOB_HUMAN_2548	0
DSQHVGHSVLTAKGMALFGEG	0	>APOB_HUMAN_3003	0
NLKVRFPLRLTGKIDFLNNYA	0	>APOB_HUMAN_3065	0
YDFNSSMLYSTAKGAVDHKLS	0	>APOB_HUMAN_3472	0
LGQEVALNANTKNQKIRWKNE	0	>APOB_HUMAN_3626	0
VLGTHKIEDGTLASKTKGTFA	0	>APOB_HUMAN_3940	0
TELLKKLQSTTVMNPYMKLAP	0	>APOB_HUMAN_4546	0
QVAQQARGWVTDGFSSLKDYW	0	>APOC3_HUMAN_64	1
AYKSELEEQLTPVAEETRARL	0	>APOE_HUMAN_101	0
KTFYEPGEEITYSCKPGYVSR	0	>APOH_HUMAN_48	0
VRYTTFEYPNTISFSCNTGFY	0	>APOH_HUMAN_105	1
YPNTISFSCNTGFYLNGADSA	0	>APOH_HUMAN_112	0
AMFGNDTITCTTHGNWTKLPE	0	>APOH_HUMAN_189	0
YTEDAQCIDGTIEVPKCFKEH	0	>APOH_HUMAN_319	0
VSTQNLLLLLTDNEAWNGFVA	0	>APOL1_HUMAN_89	0
ISNFLSLAGNTYQLTRGIGKD	0	>APOL1_HUMAN_272	0
GGSAPLAIGLSVALGHLLAID	0	>AQP1_HUMAN_175	1
CGINPARSFGSAVITHNFSNH	0	>AQP1_HUMAN_199	0
RCGEKSMKTHSMIDSSLSKIA	0	>AREG_HUMAN_190	0
PVRALGLGHRSDELVRFRFCS	0	>ARTN_HUMAN_141	0
ELVRFRFCSGSCRRARSPHDL	0	>ARTN_HUMAN_153	0
CSLKCQAKGTTLVVELAPKVL	0	>ATL1_HUMAN_129	0
VELAPKVLDGTRCYTESLDMC	0	>ATL1_HUMAN_142	0
LKGPDHLYLETKTLQGTKGEN	0	>ATL1_HUMAN_229	0
SHLLSREMNETVILADELCRQ	0	>ATL1_HUMAN_704	0
GQHLISSTHVTVAPFGYLKIH	0	>ATL1_HUMAN_925	1
HHLHEGSLLLTNVSSSDQGLY	0	>ATL1_HUMAN_1341	0
FHGGQPIVTATGLTHHILAAG	0	>ATL1_HUMAN_1441	0
CGGGVQTRRVTCQKLKASGIS	0	>ATL1_HUMAN_1571	0
EGRNIRYRTCSNVDCPPEAGD	0	>ATL1_HUMAN_77	0
CYTESLDMCISGLCQIVGCDH	0	>ATL1_HUMAN_154	0
QIVGCDHQLGSTVKEDNCGVC	0	>ATL1_HUMAN_168	0
TRDVFCSHLLSREMNETVILA	0	>ATL1_HUMAN_698	0
ADELCRQPKPSTVQACNRFNC	0	>ATL1_HUMAN_718	0
GYLKIHRLKPSDAGVYTCSAG	0	>ATL1_HUMAN_940	1
CNATNALGYDSVSIAVTLAGK	0	>ATL1_HUMAN_1260	0
QQLCVEWAFSSWGQCNGPCIG	0	>ATL1_HUMAN_1614	0
SEACSVHWRVSLWTLCTATCG	0	>ATL1_HUMAN_1673	0
KVKQLKLCQLSQFKSRCCGTC	0	>ATL1_HUMAN_1749	0
VLSGHSLQTPTEEGQGPEGVW	0	>ATL4_HUMAN_37	0
PRGFRFYVRHTEKVQDGTLCQ	0	>ATL4_HUMAN_434	0
GPCERTWRWYTGPWGECSSEC	0	>ATL4_HUMAN_916	0
DGCGVCGGDDSTCRLVSGNLT	0	>ATL4_HUMAN_482	0
MGPCTTAWFHSDWSSKCSAEC	0	>ATL4_HUMAN_848	1
AECGTGIQRRSVVCLGSGAAL	0	>ATL4_HUMAN_866	0
SQRPDDQCKDSSPHCPLVVQA	0	>ATL4_HUMAN_1036	0
NIGAELLRDPSLGAQFRVHLV	0	>ATS13_HUMAN_119	0
ITANLTSSLLSVCGWSQTINP	0	>ATS13_HUMAN_153	0
WSPCSRRQLLSLLSAGRARCV	0	>ATS13_HUMAN_272	0
REHLDMCQALSCHTDPLDQSS	0	>ATS13_HUMAN_336	0
PNRRLVVPGSSVEWQEDFREL	0	>ATS14_HUMAN_133	0
LIMVGYRQSLSLIERGNPSRS	0	>ATS14_HUMAN_321	0
SLEQVCRWAHSQQRQDPSHAE	0	>ATS14_HUMAN_341	1
GQGNGCADETSLGSVMAPLVQ	0	>ATS14_HUMAN_420	0
VQAAFHRFHWSRCSKLELSRY	0	>ATS14_HUMAN_439	0
AFHRFHWSRCSKLELSRYLPS	0	>ATS14_HUMAN_442	0
SYYVHQNAKHSWVPYEPDDDA	0	>ATS14_HUMAN_633	0
IHEDLLPLIGSNNVLLEEMDT	0	>ATS14_HUMAN_838	0
NCDGLAGLIRTDSTDFFIEPL	0	>ATS14_HUMAN_180	0
GLAGLIRTDSTDFFIEPLERG	0	>ATS14_HUMAN_183	0
SGYQTCLAFRTFEPCKQLWCS	0	>ATS14_HUMAN_498	0
ADAAEPPGKPTGSEDHQHGRA	0	>ATS14_HUMAN_1138	0
GSEDHQHGRATQLPGALDTSS	0	>ATS14_HUMAN_1149	0
GPEVTSNAALTLRNFCNWQKQ	0	>ATS1_HUMAN_328	0
AASTCSTLWCTGTSGGVLVCQ	0	>ATS1_HUMAN_512	0
LEDCPDNNGKTFREEQCEAHN	0	>ATS1_HUMAN_620	0
VDGTPCSPDSTSVCVQGQCVK	0	>ATS1_HUMAN_688	1
KTKKGPPLDGTMCAPGKHCFK	0	>ATS2_HUMAN_537	0
VSMKRMVHDGTRCSYKDAFSL	0	>ATS2_HUMAN_678	0
DNSHCKVVKGTFTRSPKKHGY	0	>ATS2_HUMAN_728	0
SKPCGGGSQFTKYGCRRRLDH	0	>ATS2_HUMAN_877	0
VPLNASSTNATEDHPETNAVD	0	>ATS2_HUMAN_1152	0
STNATEDHPETNAVDEPYKIH	0	>ATS2_HUMAN_1158	0
YRIRRTEPLQTNCAYVGDIVD	0	>ATS3_HUMAN_144	0
SDLEGLDDLGTVYGNIHQQLN	0	>ATS3_HUMAN_232	0
GKEHVQNYLLTLMNIVNEIYH	0	>ATS3_HUMAN_283	0
KTKKGPPLDGTECAAGKWCYK	0	>ATS3_HUMAN_527	0
GVNFEYQLCNTEECQKHFEDF	0	>ATS3_HUMAN_602	0
QRNSHFEYQNTKHHWLPYEHP	0	>ATS3_HUMAN_629	0
CCESCSKRSSTLPPPYLLEAA	0	>ATS3_HUMAN_1056	0
HKKRSARDVSSNPEQLFFNIT	0	>ATS3_HUMAN_75	0
VDIPGTSVAISNCDGLAGMIK	0	>ATS3_HUMAN_163	0
NCDGLAGMIKSDNEEYFIEPL	0	>ATS3_HUMAN_174	0
MIMLGYAKSISLIERGNPSRS	0	>ATS3_HUMAN_318	0
SISLIERGNPSRSLENVCRWA	0	>ATS3_HUMAN_326	0
VCRWASQQQRSDLNHSEHHDH	0	>ATS3_HUMAN_342	0
NRCGDETAMGSVMAPLVQAAF	0	>ATS3_HUMAN_423	0
CNDEPCLGDKSIFCQMEVLAR	0	>ATS3_HUMAN_1025	0
CQMEVLARYCSIPGYNKLCCE	0	>ATS3_HUMAN_1038	0
LSPAGGSGPQTWWRRRRRSIS	0	>ATS5_HUMAN_254	0
TSETIIDINGTVMNYSGWSHR	0	>ATS5_HUMAN_804	0
AGFVPAGGGTSAPWRHRSHCF	0	>ATS5_HUMAN_121	0
LGMADVGTICSPERSCAVIED	0	>ATS5_HUMAN_389	0
DSKFCEETFGSTEDKRLMSSI	0	>ATS5_HUMAN_432	0
WPRALRKRDVSVRRDAPAFYE	0	>ATS7_HUMAN_73	1
PELEGGLAAISACDGLKGVFQ	0	>ATS7_HUMAN_147	0
ITHHADNTLKSFCKWQKSINM	0	>ATS7_HUMAN_316	0
AFTVAHELGHSFGIQHDGSGN	0	>ATS7_HUMAN_393	0
KNVGCDFEIDSGAMEDRCGVC	0	>ATS7_HUMAN_680	0
GRPDDQQRKCSEQPCPARWWA	0	>ATS7_HUMAN_875	0
NFHEDLSYGPSEEPDLDLAGT	0	>ATS7_HUMAN_1081	0
QCGHEAWPESSRPCGTEDCEP	0	>ATS7_HUMAN_1620	0
YRGRELRFNLTANQHLLAPGF	0	>ATS7_HUMAN_96	0
LEDEEEDLKITHHADNTLKSF	0	>ATS7_HUMAN_307	0
PQLLYDAAPLTWSRCSRQYIT	0	>ATS7_HUMAN_427	1
VCHTLWCSVGTTCHSKLDAAV	0	>ATS7_HUMAN_501	0
CHTLWCSVGTTCHSKLDAAVD	0	>ATS7_HUMAN_502	0
WNGDYQVAGTTFTYARRGNWE	0	>ATS7_HUMAN_767	0
PCNRHVPCPATWAVGNWSQCS	0	>ATS7_HUMAN_945	1
DLDLAGTGDRTPPPHSHPAAP	0	>ATS7_HUMAN_1095	0
CGGGEQQRLVTCPEPGLCEEA	0	>ATS7_HUMAN_1546	0
LCEEALRPNTTRPCNTHPCTQ	0	>ATS7_HUMAN_1562	0
SYTVPLEKDNSEEFRQRELRA	0	>ATX2L_HUMAN_286	0
GGADDRIREFSLAGGIWHGRA	0	>ATX2L_HUMAN_1050	0
KDWSFYLLYYTEFTPTEKDEY	0	>B2MG_HUMAN_88	0
QLGRAAATLMSERVFRIDAYM	0	>B3AT_HUMAN_290	0
RELLRRRYQSSPAKPDSSFYK	0	>B3AT_HUMAN_350	1
YYLSDITDAFSPQVLAAVIFI	0	>B3AT_HUMAN_402	0
FISRYTQEIFSFLISLIFIYE	0	>B3AT_HUMAN_525	0
FIQDTYTQKLSVPDGFKVSNS	0	>B3AT_HUMAN_633	0
VPDGFKVSNSSARGWVIHPLG	0	>B3AT_HUMAN_644	0
FLVILVTSHPSDVKARQAIRV	0	>B3GL1_HUMAN_89	0
AIRVTWGEKKSWWGYEVLTFF	0	>B3GL1_HUMAN_106	0
AEKEDKMLALSLEDEHLLYGD	0	>B3GL1_HUMAN_132	0
YPFKVFPPYCSGLGYIMSRDL	0	>B3GL1_HUMAN_239	0
DFERRQAVRQTWGAEGRVQGA	0	>B3GN9_HUMAN_138	0
GGGGFVLSGATLHRLAGACAQ	0	>B3GN9_HUMAN_298	0
DIDQGVSSNSSYLKWNKPVPW	0	>B4GN3_HUMAN_104	0
TAPGEFGKFRSQISKPVSLSA	0	>B4GN3_HUMAN_229	0
QISKPVSLSASHRYYFEVLHK	0	>B4GN3_HUMAN_240	0
DPGAKFTIIDSLSLSLFTNET	0	>B4GN3_HUMAN_277	0
EVGHIPQTAASHVDSSNALPR	0	>B4GN3_HUMAN_303	1
RYQGLRFVHLSFVYPNDYTRL	0	>B4GN3_HUMAN_373	0
QENAYYQDRFSFQEYIKIDQP	0	>B4GN3_HUMAN_405	0
PHFNIVITDYSSEDMDVEMAL	0	>B4GN3_HUMAN_828	0
NGFGLLGIYKSDLDRIGGMNT	0	>B4GN3_HUMAN_936	0
VAVAMNKFGYSLPYPQYFGGV	0	>B4GT3_HUMAN_227	0
AGMKISRPPTSVGHYKMVKHR	0	>B4GT3_HUMAN_282	1
FVYVAPGIVNTYLFMMQAQGI	0	>B4GT5_HUMAN_41	0
FAFYVVEQVGTQPFNRAMLFN	0	>B4GT5_HUMAN_205	0
LNNLNYFANITYDALYKNITV	0	>B4GT5_HUMAN_366	0
HCVATGYMCKSELSACFSRLL	0	>BAMBI_HUMAN_46	0
LYGNVHSWMNSERVRMCGASE	0	>BCOR_HUMAN_17	0
KQSPLNINGASYLRLPWVNPY	0	>BCOR_HUMAN_185	0
PSKLAKRIANSAGYVGDRFKC	0	>BCOR_HUMAN_969	0
AYCERAMMRFSELEMKEREGG	0	>BCOR_HUMAN_1024	0
REGGHPATKDSEMCKFSPADW	0	>BCOR_HUMAN_1041	0
EKYFVERQPVSEPPADQVASD	0	>BCOR_HUMAN_1113	1
DRKRKVSGDSSHTETTAEEVP	0	>BCOR_HUMAN_1143	0
PLLKAKRRRVSKDDWPEREMT	0	>BCOR_HUMAN_1166	0
RSWSEESLKPSDNEQGLPVFS	0	>BCOR_HUMAN_1278	0
DLQGRNDDDASGTWDFYGSSV	0	>BCOR_HUMAN_1595	0
QWYQRKICGKSTVISYECCPG	0	>BGH3_HUMAN_77	0
PTNEAFEKIPSETLNRILGDP	0	>BGH3_HUMAN_290	0
LFELAAESDVSTAIDLFRQAG	0	>BGH3_HUMAN_389	0
KSLQGDKLEVSLKNNVVSVNK	0	>BGH3_HUMAN_600	0
DSALEIFKQASAFSRASQRSV	0	>BGH3_HUMAN_658	0
EEEDKKEDVGTVVGIDLGTTY	0	>BIP_HUMAN_29	0
EELNMDLFRSTMKPVQKVLED	0	>BIP_HUMAN_338	0
IDEIVLVGGSTRIPKIQQLVK	0	>BIP_HUMAN_366	0
ILRVTAEDKGTGNKNKITITN	0	>BIP_HUMAN_518	0
GTGNKNKITITNDQNRLTPEE	0	>BIP_HUMAN_527	0
RKGLYIFNLTSLTKSENILSA	0	>BMP3_HUMAN_120	0
YFCIGELGNISLSCPVSGGCS	0	>BMP3_HUMAN_143	0
AWTLKFSRNQSQLLGHLSVDM	0	>BMP3_HUMAN_177	0
KSHRDIMSWLSKDITQLLRKA	0	>BMP3_HUMAN_199	0
EEFLIGFNITSKGRQLPKRRL	0	>BMP3_HUMAN_223	0
ANDAAISEPESVVSSLQGHRN	0	>BMP3_HUMAN_254	0
KWDSHIRAALSIERRKKRSTG	0	>BMP3_HUMAN_282	0
VRSFRAAAAETLERKGLYIFN	0	>BMP3_HUMAN_107	0
DIMSWLSKDITQLLRKAKENE	0	>BMP3_HUMAN_203	0
NEEFLIGFNITSKGRQLPKRR	0	>BMP3_HUMAN_222	0
QRKGPHRKSQTLQFDEQTLKK	0	>BMP3_HUMAN_348	0
DGASEGERQQSWPHEAASSSQ	0	>BMP6_HUMAN_160	0
VNLVEYDKEFSPRQRHHKEFK	0	>BMP6_HUMAN_229	0
GSFKNQTFLISIYQVLQEHQH	0	>BMP6_HUMAN_275	0
QVLQEHQHRDSDLFLLDTRVV	0	>BMP6_HUMAN_288	0
CCAPTKLNAISVLYFDDNSNV	0	>BMP6_HUMAN_487	0
GSLYDYLKSTTLDAKSMLKLA	0	>BMR1B_HUMAN_295	0
DTNEVDIPPNTRVGTKRYMPP	0	>BMR1B_HUMAN_370	0
WPEVLRVYCESDKEYHHVLPY	0	>BPTF_HUMAN_336	0
LGDLLCCETCSAVYHLECVKP	0	>BPTF_HUMAN_409	0
TEDLTNKARGSNKSFLAAANE	0	>BPTF_HUMAN_544	0
LAAANEEILESIRAKKGDIDN	0	>BPTF_HUMAN_559	0
SVHGSKVLTISTLRLTITQLE	0	>BPTF_HUMAN_904	0
TITQLENNIPSSFLHPNWASH	0	>BPTF_HUMAN_919	0
VTGYGGWSWISKTHVYRFVPK	0	>BPTF_HUMAN_1038	0
PGNTNVNYRKSLEGTKNNMDE	0	>BPTF_HUMAN_1060	0
RTSYKKKTKSSKLDGLLERRI	0	>BPTF_HUMAN_1184	0
SIENDIEEKVSDLASRGQEPS	0	>BPTF_HUMAN_1320	0
KNKKPLIQEESDTIVSSSKSA	0	>BPTF_HUMAN_1368	0
IVSSSKSALHSSVPKSTNDRD	0	>BPTF_HUMAN_1381	0
EDMIVQNSNESISEQFRTREQ	0	>BPTF_HUMAN_1440	0
NDIKSLTVKESAIRPFINGDV	0	>BPTF_HUMAN_1586	0
IMEDFNERNSSETKSHLLSSS	0	>BPTF_HUMAN_1607	0
SETKSHLLSSSDAEGNYRDSL	0	>BPTF_HUMAN_1617	0
NQVEDMEIETSEVKKVTSSPI	0	>BPTF_HUMAN_1665	0
LPSYRKFVTKSSKKSIFVLPN	0	>BPTF_HUMAN_1841	0
TFATWVKQGQSNSGVVQVQQK	0	>BPTF_HUMAN_2123	0
GTGEQRQSKLSPQMQVHQDKT	0	>BPTF_HUMAN_2370	0
IQNVVTVQAASVQEQLQRVQQ	0	>BPTF_HUMAN_2622	0
KRSKQNATKLSALLFKHKEQL	0	>BPTF_HUMAN_2738	0
YHGRCVGILQSEAELIDEYVC	0	>BPTF_HUMAN_2902	0
QKLKGFKASRSHNNKLQSTAS	0	>BPTF_HUMAN_3036	0
EDDDDDASYCTESSFRSHSTY	0	>BPTF_HUMAN_190	0
VCVAHKVPGVTDCVAEIQKNK	0	>BPTF_HUMAN_443	0
ENEKKIWYYSTKVQLAELIDC	0	>BPTF_HUMAN_496	0
PEETEKDKNETENDSKDAEKN	0	>BPTF_HUMAN_583	0
KYRVYHNQYSTNSFALNKHQH	0	>BPTF_HUMAN_857	0
DQNEMDISKITEKKDQDVKEL	0	>BPTF_HUMAN_1118	0
FHLRTSYKKKTKSSKLDGLLE	0	>BPTF_HUMAN_1181	0
SRGQEPSKSKTKGNDFFIDDS	0	>BPTF_HUMAN_1334	0
SKLASADDIGTLICKNKKPLI	0	>BPTF_HUMAN_1354	0
KKPLIQEESDTIVSSSKSALH	0	>BPTF_HUMAN_1370	0
IIPENDIKSLTVKESAIRPFI	0	>BPTF_HUMAN_1582	0
VNQVEDMEIETSEVKKVTSSP	0	>BPTF_HUMAN_1664	0
TSMTVSKEYSTRDKVKLMKFS	0	>BPTF_HUMAN_1810	0
LTVVIQGQGQTTGQLQLIPQG	0	>BPTF_HUMAN_2301	0
SPQMQVHQDKTLPPAQSSSVG	0	>BPTF_HUMAN_2380	0
VEQKRSKQNATKLSALLFKHK	0	>BPTF_HUMAN_2735	0
KSKKKKMISTTSKETKKDTKL	0	>BPTF_HUMAN_2858	0
KDTKLYCICKTPYDESKFYIG	0	>BPTF_HUMAN_2874	0
PQCQSTEDAMTVLTPLTEKDY	0	>BPTF_HUMAN_2923	0
PPKKTKKNNSSNSNVSKKEPA	0	>BRD4_HUMAN_579	0
KPQQVIQHHHSPRHHKSDPYS	0	>BRD4_HUMAN_1045	0
QHHHSPRHHKSDPYSTGHLRE	0	>BRD4_HUMAN_1051	1
VPAGLGATEQTQEGLTGKLFG	0	>BSN_HUMAN_342	0
KSPANYNTCTTCRLQVCNLCG	0	>BSN_HUMAN_487	0
PQPPARAAELTDEDFMRRQIL	0	>BSN_HUMAN_838	0
LNAQEHTFLATATTVSITMAS	0	>BSN_HUMAN_1728	0
FSLATLVQRGSGDFDDFNLED	0	>C99L2_HUMAN_24	0
EFLSFLHPEHSRGMLRFMVKE	0	>CAB45_HUMAN_230	0
DGIVTAEELESYMDPMNEYNA	0	>CAB45_HUMAN_305	0
ASARPANHSSTRERVANREEN	0	>CAB45_HUMAN_44	0
GHVMEGSPTGTTVMRMTAFDA	0	>CAD13_HUMAN_262	0
VGSVLLTVNATDPDSLQHQTI	0	>CAD13_HUMAN_502	0
ATDPDSLQHQTIRYSVYKDPA	0	>CAD13_HUMAN_511	0
IHFLVYAWDSTYRKFSTKVTL	0	>CADH1_HUMAN_106	0
STYRKFSTKVTLNTVGHHHRP	0	>CADH1_HUMAN_115	0
TATDADDDVNTYNAAIAYTIL	0	>CADH1_HUMAN_295	0
VNTYNAAIAYTILSQDPELPD	0	>CADH1_HUMAN_303	0
DPELPDKNMFTINRNTGVISV	0	>CADH1_HUMAN_318	0
DKNMFTINRNTGVISVVTTGL	0	>CADH1_HUMAN_323	0
KQQYILHVAVTNVVPFEVSLT	0	>CADH1_HUMAN_457	1
DFEHVKNSTYTALIIATDNGS	0	>CADH1_HUMAN_562	0
PNTSPFTAELTHGASANWTIQ	0	>CADH1_HUMAN_631	0
LMDNQNKDQVTTLEVSVCDCE	0	>CADH1_HUMAN_679	0
EGNLNYGLSNTATAIITVTDV	0	>CADH4_HUMAN_375	0
QMSFQSTAGVTISIMDINEAP	0	>CADH4_HUMAN_495	0
AAVLDRESLYTKNNVYEATFL	0	>CADH4_HUMAN_576	0
PAAVRKNWTITRLNGDYAQLS	0	>CADH4_HUMAN_665	0
TDSGNPPLSNTSIIKVKVCPC	0	>CADH4_HUMAN_703	0
IGAVAAAGLGTGAIVAILICI	0	>CADH4_HUMAN_732	0
WMKRREKERHTKQLLIDPEDD	0	>CADH4_HUMAN_765	0
HVNFEDNDNRSVLKGGPFSDS	0	>CAH1_HUMAN_78	0
RLFQFHFHWGSTNEHGSEHTV	0	>CAH1_HUMAN_100	0
PAEIHVVHLSTAFARVDEALG	0	>CAH9_HUMAN_257	0
ALVFGLLFAVTSVAFLVQMRR	0	>CAH9_HUMAN_427	1
VQMRRQHRRGTKGGVSYRPAE	0	>CAH9_HUMAN_443	0
SSAAQKRACNTATCVTHRLAG	0	>CALCB_HUMAN_85	0
WLLCMLLVLGTAIVEAHDGHD	0	>CALX_HUMAN_15	0
RPWLWVVYILTVALPVFLVIL	0	>CALX_HUMAN_490	0
KQTSGMEYKKTDAPQPDVKEE	0	>CALX_HUMAN_517	0
RASAQQENSSTCIGSAIKSES	0	>CARF_HUMAN_177	0
LLKSSVNSHMTQSTDSRQQSG	0	>CARF_HUMAN_257	0
KQPFFNRLYKTVAWKLVAVGG	0	>CARF_HUMAN_446	0
YPQKVMDKILSMAEGIKVTDA	0	>CARF_HUMAN_102	0
TERASAQQENSSTCIGSAIKS	0	>CARF_HUMAN_175	1
PDKHGSASFVSLLKSSVNSHM	0	>CARF_HUMAN_246	0
FVSLLKSSVNSHMTQSTDSRQ	0	>CARF_HUMAN_254	0
IEDLVLLDEESRPVNLPPALK	0	>CARF_HUMAN_564	0
VIVVLAFNYWSISSRHVLLQE	0	>CASC4_HUMAN_34	0
VLAFNYWSISSRHVLLQEEVA	0	>CASC4_HUMAN_37	0
DDKVKLQNNISYQMADIHHLK	0	>CASC4_HUMAN_117	0
TYLVKRLEYESFQCGQQMKEL	0	>CASC4_HUMAN_162	0
QPLSPNMPPDSHINHNGNPGT	0	>CASC4_HUMAN_302	0
IAINNPYVPRTYYANPAVVRP	0	>CASK_HUMAN_79	0
DGHRHMNGYGSHTFKLVNANG	0	>CATA_HUMAN_217	0
QGGAPNYYPNSFGAPEQQPSA	0	>CATA_HUMAN_408	0
NSFGAPEQQPSALEHSIQYSG	0	>CATA_HUMAN_417	0
AYASNHPIMKTGEPHCPGDED	0	>CBPD_HUMAN_304	0
ISVAGINHNITTGRFGDFYRL	0	>CBPD_HUMAN_412	0
CLNYKKNPAVTQLVDRTRIVI	0	>CBPD_HUMAN_1022	0
KPVQTVENKETLKHLASLYAN	0	>CBPD_HUMAN_1118	0
SVTYGHCPEITVYTSCCYFPS	0	>CBPD_HUMAN_1179	1
DNSRGRDLNRSFPDQFSTGEP	0	>CBPD_HUMAN_219	0
EWIRRNKFVLSGNLHGGSVVA	0	>CBPD_HUMAN_253	0
HIGVKGFVKDSITGSGLENAT	0	>CBPD_HUMAN_391	0
KGASSSTNDASDPTTKEFETL	0	>CBPD_HUMAN_895	0
HITNLTNLGQSTEYRHIWSLE	0	>CBPD_HUMAN_962	0
GQSTEYRHIWSLEISNKPNVS	0	>CBPD_HUMAN_970	0
FSLSVALDGGSMLVTYPYDKP	0	>CBPD_HUMAN_1099	0
TVYTSCCYFPSAARLPSLWAD	0	>CBPD_HUMAN_1189	0
IRMMSTGSKKSLLSHEFQDET	0	>CBPD_HUMAN_1358	0
MMEEIENAINTFKEEQRLIYE	0	>CC112_HUMAN_85	0
IDTWALGNSETEKAFRAISSK	0	>CC112_HUMAN_125	0
KDAFSHVVENTAFFGDVVLRF	0	>CC134_HUMAN_112	0
RIVHYYFDHNSNWNLLIRWGI	0	>CC134_HUMAN_134	0
NWNLLIRWGISFCNQTGVFNQ	0	>CC134_HUMAN_145	0
PAWQPILTAGTVLPIFFIIGL	0	>CC50A_HUMAN_49	0
NNIREIEIDYTGTEPSSPCNK	0	>CC50A_HUMAN_83	0
MLLAMWLVCGSEPHPHATIRG	0	>CCD80_HUMAN_21	0
RVWVISAPHASEGYYRLMMSL	0	>CCD80_HUMAN_160	0
ASEGYYRLMMSLLKDDVYCEL	0	>CCD80_HUMAN_169	0
LLKSEKQMKKSEKKSKQEKEK	0	>CCD80_HUMAN_572	0
VITIFGPVNNSTMKIDHFQLD	0	>CCD80_HUMAN_669	0
FRWRRRLLVISAPNDEDWAYS	0	>CCD80_HUMAN_785	0
NYFQVSPEYFSMLLVGKDGNV	0	>CCD80_HUMAN_865	0
GYQKPTNKHFTQSPKKSVADL	0	>CCD80_HUMAN_605	0
EYLESFCKMATRKISVITIFG	0	>CCD80_HUMAN_654	0
LSLAQIDLNITCRFAGVFHVE	0	>CD44_HUMAN_27	0
ITITIVNRDGTRYVQKGEYRT	0	>CD44_HUMAN_153	0
PIPDEDSPWITDSTDRIPATT	0	>CD44_HUMAN_213	0
DEDSPWITDSTDRIPATTLMS	0	>CD44_HUMAN_216	0
STSATATETATKRQETWDWFS	0	>CD44_HUMAN_236	0
RMTDVDRNGTTAYEGNWNPEA	0	>CD44_HUMAN_353	0
TPSSTTEETATQKEQWFGNRW	0	>CD44_HUMAN_398	0
VHLVNKESSETPDQFMTADET	0	>CD44_HUMAN_720	0
TPDQFMTADETRNLQNVDMKI	0	>CD44_HUMAN_730	0
HVVIPRIHPNSICAANNTGVY	0	>CD44_HUMAN_95	0
TTHGSESDGHSHGSQEGGANT	0	>CD44_HUMAN_627	0
CCPRYGERRQTESDWGKRCVD	0	>CDK12_HUMAN_715	0
RSVVNMKEIVTDKQDALDFKK	0	>CDK12_HUMAN_794	0
AGDAIGLADITQQLNQSELAV	0	>CDK12_HUMAN_1108	0
GSMKDRISGSSKRSNEETDDY	0	>CDK12_HUMAN_151	0
YKTVDSPKRRSRSPHRKWSDS	0	>CDK12_HUMAN_220	0
PRYGERRQTESDWGKRCVDKF	0	>CDK12_HUMAN_717	0
IKILRQLIHRSVVNMKEIVTD	0	>CDK12_HUMAN_785	0
IKCSNILLNNSGQIKLADFGL	0	>CDK12_HUMAN_870	0
GLARLYNSEESRPYTNKVITL	0	>CDK12_HUMAN_889	0
NLELAQLELISRLCGSPCPAV	0	>CDK12_HUMAN_949	0
ELAVLLNLLQSQTDLSIPQMA	0	>CDK12_HUMAN_1125	0
QQLEALNQSISALTEATSQQQ	0	>CDK12_HUMAN_1158	0
AVTAALLQLLSQPEAEPPGHL	0	>CDK12_HUMAN_1306	0
EKHCRDMEEASQRKWNFDFQN	0	>CDN1B_HUMAN_56	0
QGTLTILSLNSSLLGYYQCLA	0	>CDON_HUMAN_89	0
AGFIGCRVPESNPKAEVRYKI	0	>CDON_HUMAN_146	0
YKIRGKWLEHSTENYLILPSG	0	>CDON_HUMAN_164	0
APGSNWRRLYSHLATDSVDPA	0	>CDON_HUMAN_273	0
MVNVLEHASISKGLQDQIVSL	0	>CDON_HUMAN_315	0
SQVLRSKSRKSQLSRPEGLNL	0	>CDON_HUMAN_460	0
VYFVLSQAGASSLHIQAVTQE	0	>CDON_HUMAN_483	0
KLDDGVGMLGSWHTVRVPGSE	0	>CDON_HUMAN_627	0
SVEVRSLEPGSTYKFRVIAIN	0	>CDON_HUMAN_789	0
SDYKRDVVEGSKQWHMIGHLQ	0	>CDON_HUMAN_885	0
GGFLTNGGLSSGYSHLHHKVP	0	>CDON_HUMAN_1044	0
LTNGGLSSGYSHLHHKVPNAV	0	>CDON_HUMAN_1047	0
LAKSCVWEGDSCAHSETEINI	0	>CDON_HUMAN_1236	0
GLPGKPCPPITSVDKSYGGYE	0	>CDSN_HUMAN_287	1
GHPCMSVSSLTLTGGPDGSPH	0	>CDSN_HUMAN_466	0
LNTAVLRVQATDRDQGQNAAI	0	>CELR1_HUMAN_484	0
ARDRDANSVITYQLTGGNTRN	0	>CELR1_HUMAN_721	0
HVLINVTDANTHRPVFQSSHY	0	>CELR1_HUMAN_784	0
RIDPDSGTMYTMMELDYENQV	0	>CELR1_HUMAN_846	0
KEDSEMKHLVTMTLDYGMDQN	0	>CELR1_HUMAN_1795	0
NRCDNPFAEVTTLGCEVIYNG	0	>CELR1_HUMAN_2044	0
GWLPPELFNCTTISFVDLRAM	0	>CELR1_HUMAN_2105	0
FSNVARNVRRTYLRPFVIVTA	0	>CELR1_HUMAN_2234	0
FAVALVIIYRTLGQLLPERYD	0	>CELR1_HUMAN_2346	0
RTHVACQCSHTASFAVLMDIS	0	>CELR1_HUMAN_2448	0
INQTENPFLCTVVAILLHYIY	0	>CELR1_HUMAN_2532	0
PDFCWLSLQDTLIWSFAGPIG	0	>CELR1_HUMAN_2610	0
GKKGIVSLLRTAFLLLLLISA	0	>CELR1_HUMAN_2656	0
GRLQLVVLGLTCCWAVASAAK	0	>CEL_HUMAN_12	0
IQYVFGKPFATPTGYRPQDRT	0	>CEL_HUMAN_469	0
TPTGYRPQDRTVSKAMIAYWT	0	>CEL_HUMAN_479	0
SLRTNFLRYWTLTYLALPTVT	0	>CEL_HUMAN_543	0
ASDHGEKKLISVDTEHSNIYL	0	>CERU_HUMAN_46	0
KKLISVDTEHSNIYLQNGPDR	0	>CERU_HUMAN_52	0
FQVQECNKSSSKDNIRGKHVR	0	>CERU_HUMAN_362	0
TFHNKGAYPLSIEPIGVRFNK	0	>CERU_HUMAN_474	0
DPVCLAKMYYSAVDPTKDIFT	0	>CERU_HUMAN_541	0
EDFQESNKMHSMNGFMYGNQP	0	>CERU_HUMAN_622	0
NEADVHGIYFSGNTYLWRGER	0	>CERU_HUMAN_661	0
DSACIPWAYYSTVDQVKDLYS	0	>CERU_HUMAN_881	0
TGQAAPKDGVTRPDSEVQHQL	0	>CGRE1_HUMAN_26	0
VILIVDKVLETQDLNGDGLMT	0	>CGRE1_HUMAN_125	0
KEDLQLGIPPSFMRFQPRQRE	0	>CHSS1_HUMAN_361	0
NQESGSLSFLSNSLKKLVPFQ	0	>CHSS1_HUMAN_508	0
VVQAGLKTFRSQEVGVVHVHH	0	>CHSS1_HUMAN_737	0
LYKKHKGKKMTVPVRRHAYLQ	0	>CHSS1_HUMAN_464	0
FVRFMGNFEKTCLIPNQNVKL	0	>CHSS1_HUMAN_557	0
FFCDVDLVFTTEFLQRCRANT	0	>CHSS1_HUMAN_638	0
RYRTIQLHRESALMSKLSNTE	0	>CHSS3_HUMAN_428	0
WEFLTGKLLYSAAENQPPRQS	0	>CHSS3_HUMAN_476	0
DVNSLVESINSETQSFSFISN	0	>CHSS3_HUMAN_589	0
FISNSLKILSSFQGAKEMGGH	0	>CHSS3_HUMAN_606	0
FSRGLGLEMASAQFDNDTLLL	0	>CHSS3_HUMAN_705	0
NPPTDDYFIFSKKTGFWRDYG	0	>CHSS3_HUMAN_769	0
YGYGITCIYKSDLLGAGGFDT	0	>CHSS3_HUMAN_788	0
DVDLYNKVILSGLRPFRSQEV	0	>CHSS3_HUMAN_817	0
LSLIRAPRNLTFPRFKDRHSQ	0	>CHST8_HUMAN_369	0
GPGTLDGRWVSLHRSQQERKR	0	>CHST8_HUMAN_148	1
FDRQGILHRLSTYTKMLFVRE	0	>CHST8_HUMAN_249	0
LDSFDLKGIYTRLNTYTKAVF	0	>CHST9_HUMAN_268	0
INYDFVGKFETLEEDANYFLQ	0	>CHST9_HUMAN_372	0
FKDRHSSDERTNAQVVRQYLK	0	>CHST9_HUMAN_405	0
HLMKVKLKKYTKFLFVRDPFV	0	>CHSTC_HUMAN_239	0
DTLESPGEWTTWFNIDYPGGK	0	>CILP1_HUMAN_58	0
IKMLRRKKPITLEAMETNIIP	0	>CILP1_HUMAN_578	0
RNISTATAAQTDLNFINDEGD	0	>CILP1_HUMAN_640	0
PFNEDDPMSWTEDYLAWWPKP	0	>CILP1_HUMAN_938	0
DPLGHNYGIYTVTDQDPRTAK	0	>CILP1_HUMAN_1078	0
VFSFLVLEVTSVLGRQTMLTQ	0	>CILP1_HUMAN_18	0
YTVRFLCPPGSLRRDTERIWS	0	>CILP1_HUMAN_143	0
ICLAEMVSLCSEASEEGQHCM	0	>CILP1_HUMAN_186	0
RIPGLCPDGKSILKITKVKFA	0	>CILP1_HUMAN_273	0
APIVLTMPKTSLKAATIKAEF	0	>CILP1_HUMAN_293	0
LLDPSLYKHESKLVLRKLQQH	0	>CILP1_HUMAN_359	0
GHVYMGNSRVSMTGYKGTFTL	0	>CILP1_HUMAN_518	0
PEHISTVKLWSLNPDTGLWEE	0	>CILP1_HUMAN_700	0
AKPRPNSAEESNGPIYAFENL	0	>CILP1_HUMAN_889	0
VIPQGSCRRASVNPMLHEYLV	0	>CILP1_HUMAN_1037	0
RVPSRRQQRASRGGQRQGGVV	0	>CILP1_HUMAN_1159	0
RPRCPGCSLDTCECPDHILLG	0	>CILP2_HUMAN_203	0
NVTFCCKASGTPMPKKYSWFH	0	>CILP2_HUMAN_318	0
ILLGQEPIGFTAYQGDFTIEV	0	>CILP2_HUMAN_503	0
DSDGELAPLRTYGMFSVDLRA	0	>CILP2_HUMAN_639	0
SLRECQGAPVTASHFRFARVE	0	>CILP2_HUMAN_893	1
SHNAGGSHPRTRGQLYGLRDA	0	>CILP2_HUMAN_965	0
RSVRDPERPGTSAACVEFKCS	0	>CILP2_HUMAN_986	1
DPLGHNYGVYTVTDQSPRLAK	0	>CILP2_HUMAN_1063	0
LGHNYGVYTVTDQSPRLAKEI	0	>CILP2_HUMAN_1065	0
QYMVVTTEPLTQAVVDKTLLL	0	>CK024_HUMAN_393	0
LLLVVLLLGVTLFITVLVLFA	0	>CK024_HUMAN_411	0
NTVEERLTELTKSINDNIAIF	0	>CKAP4_HUMAN_245	0
KSINDNIAIFTEVQKRSQKEI	0	>CKAP4_HUMAN_256	0
SLVAYSVKIETNENNLESAKG	0	>CKAP4_HUMAN_569	0
QLHVRLHALDTRVVELTQGLR	0	>CLC11_HUMAN_134	0
LINFKFHDFETWKWRFEDSFG	0	>CLCC1_HUMAN_169	0
LVNPIWLVPPTKALAVTFTTF	0	>CLCC1_HUMAN_297	1
RIVQEFYDPMTPVNARYEFGQ	0	>CLD1_HUMAN_153	0
ARYEFGQALFTGWAAASLCLL	0	>CLD1_HUMAN_167	0
MYEGLWMSCVSQSTGQIQCKV	0	>CLD1_HUMAN_56	1
EGLWMSCVSQSTGQIQCKVFD	0	>CLD1_HUMAN_58	0
AAVLLADILPTLVIKLLAPLG	0	>CLN3_HUMAN_108	0
DKMNTDDLENSSVTSKQTPQL	0	>CN037_HUMAN_58	1
TDDLENSSVTSKQTPQLVVSE	0	>CN037_HUMAN_62	0
ETTVSVSVYESEADQLLGNTM	0	>CN037_HUMAN_445	0
RRWEPLATTISTTVVPLSFEV	0	>CN037_HUMAN_525	1
AEKGQSDKMNTDDLENSSVTS	0	>CN037_HUMAN_52	0
NTDDLENSSVTSKQTPQLVVS	0	>CN037_HUMAN_61	0
LTVDEKEELLTSTNFQPIVEE	0	>CN037_HUMAN_165	0
LLGNTMKDIITQEMTTAVQEP	0	>CN037_HUMAN_460	0
TKSDLRLIEVTETICKRLLDY	0	>CNPY3_HUMAN_100	0
MDIPYELWNETSAEVADLKKQ	0	>CNPY3_HUMAN_155	0
WYRNHQEEDLTEFLCANHVLK	0	>CNPY3_HUMAN_190	0
AEQWSGKKGDTAALGGKKSKK	0	>CNPY3_HUMAN_218	0
EIRAEGNSRFTYSVTVDGCTS	0	>CO1A1_HUMAN_1407	0
AWGKTVIEYKTTKTSRLPIID	0	>CO1A1_HUMAN_1431	0
SLNNQIETLLTPEGSRKNPAR	0	>CO1A2_HUMAN_1151	0
EWGKTIIEYKTNKPSRLPFLD	0	>CO1A2_HUMAN_1333	0
PCQICVCDSGSVLCDDIICDD	0	>CO3A1_HUMAN_59	0
ESCPTGPQNYSPQYDSYDVKS	0	>CO3A1_HUMAN_152	0
SVNGQIESLISPDGSRKNPAR	0	>CO3A1_HUMAN_1250	0
VPRKHWWTDSSAEKKHVWFGE	0	>CO3A1_HUMAN_1320	0
AEKKHVWFGESMDGGFQFSYG	0	>CO3A1_HUMAN_1331	0
FDVPCGGRDCSGGCQCYPEKG	0	>CO4A2_HUMAN_48	0
GLPGMPGRSVSIGYLLVKHSQ	0	>CO4A2_HUMAN_1487	0
DEIKPYISRCSVCEAPAIAIA	0	>CO4A2_HUMAN_1591	0
IAIAVHSQDVSIPHCPAGWRS	0	>CO4A2_HUMAN_1608	0
PFIECNGGRGTCHYYANKYSF	0	>CO4A2_HUMAN_1664	0
GDHQSPNTAITQMTFLRLLSK	0	>CO5A2_HUMAN_1385	0
IRFRYIVLQDTCSKRNGNVGK	0	>CO5A2_HUMAN_1449	0
FCEQICSKQETRECNWQRCPI	0	>CO6_HUMAN_70	0
RDCGRTKAVCTRKYNPIPSVQ	0	>CO6_HUMAN_181	0
PNNGRPTLSGTECLCVCQSGT	0	>CO6_HUMAN_537	0
TCDATYKRSRTRECNNPAPQR	0	>CO6_HUMAN_586	0
EGEKRQEEDCTFSIMENNGQP	0	>CO6_HUMAN_612	0
VEISCLTGFETVGYQYFRCLP	0	>CO6_HUMAN_678	0
VFDTDSNDYFTSPACKFLAEK	0	>CO6_HUMAN_812	0
GRQLEWGLERTRLSSNSTKKE	0	>CO6_HUMAN_850	0
LERTRLSSNSTKKESCGYDTC	0	>CO6_HUMAN_857	0
CYDWEKCSASTSKCVCLLPPQ	0	>CO6_HUMAN_877	0
QLYCVKMGSSTSEKTLNICEV	0	>CO6_HUMAN_904	0
VPVIGQLTIQTGSSTKPVEKK	0	>COCA1_HUMAN_114	0
IKKIPYKGGNTMTGDAIDYLV	0	>COCA1_HUMAN_217	0
PHTEFTLKKFTKVEDIIEAIN	0	>COCA1_HUMAN_498	0
GKVKQYLVTYTPVAGGETQEV	0	>COCA1_HUMAN_849	0
SWKSLYDDVDTGEKNLPEDAI	0	>COCA1_HUMAN_948	0
TVLKRLQPQTTYDITVLPIYK	0	>COCA1_HUMAN_1060	1
RLQPQTTYDITVLPIYKMGEG	0	>COCA1_HUMAN_1064	0
SLNIYDVGPTTMHVQWQPVGG	0	>COCA1_HUMAN_1489	0
HVQWQPVGGATGYILSYKPVK	0	>COCA1_HUMAN_1501	0
TLVFENLNPNTIYEVSITAIY	0	>COCA1_HUMAN_1718	0
PSTGEGNEQTTTIGGRQNSVV	0	>COCA1_HUMAN_1799	0
KLKPDTPYTITVSSLYPDGEG	0	>COCA1_HUMAN_1822	0
PEELVPIPGNTNYAILRNLQP	0	>COCA1_HUMAN_1895	0
PVYTEGDGGRTSDTGRTLMRG	0	>COCA1_HUMAN_1925	0
DGGRTSDTGRTLMRGLARNVQ	0	>COCA1_HUMAN_1931	0
PSESIVVPGNTRMVHLERLIP	0	>COCA1_HUMAN_1986	0
MVHLERLIPDTLYSVNLVALY	0	>COCA1_HUMAN_1998	0
NVILQPLQPDTPYKITVIAVY	0	>COCA1_HUMAN_2089	0
PLQPDTPYKITVIAVYEDGDG	0	>COCA1_HUMAN_2094	0
YTLHNLNPSTTYDVNVYAQYD	0	>COCA1_HUMAN_2179	0
DLKTYQIGWDTFCVKWSPHRA	0	>COCA1_HUMAN_2219	0
SHCFTGLSPDTDYGVTVFVQT	0	>COCA1_HUMAN_2266	0
EDNLITFVCETATSSCPLIYL	0	>COCA1_HUMAN_2503	0
PSDPFAIWQITDRDYKPQVGV	0	>COCA1_HUMAN_2600	0
TVTFDTEEVKTLFYGSFHKVH	0	>COCA1_HUMAN_2642	0
GKVALMLGIGTEGPHVGLVQA	0	>COCH_HUMAN_199	0
NIRYMSGGTATGDAISFTVRN	0	>COCH_HUMAN_446	0
GTATGDAISFTVRNVFGPIRE	0	>COCH_HUMAN_453	0
SPNKNFLVIVTDGQSYDDVQG	0	>COCH_HUMAN_474	1
YSLPGRENYSSVDANGIQSQM	0	>COCH_HUMAN_103	0
EGPHVGLVQASEHPKIEFYLK	0	>COCH_HUMAN_210	0
VVVVFIDGWPSDDIEEAGIVA	0	>COCH_HUMAN_279	0
QMMCSKTCYNSVNIAFLIDGS	0	>COCH_HUMAN_365	0
LIDGSSSVGDSNFRLMLEFVS	0	>COCH_HUMAN_381	0
SNFRLMLEFVSNIAKTFEISD	0	>COCH_HUMAN_391	0
VTAFDVGSEKTRIGLAQYSGD	0	>COEA1_HUMAN_195	0
VEKYRVVYYPTRGGKPDEVVV	0	>COEA1_HUMAN_390	0
STVLKNLMSLTEYQIAVFAIY	0	>COEA1_HUMAN_416	0
LKGLTPLTEYTIAIFSIYDEG	0	>COEA1_HUMAN_600	0
SHVIEGLEPGTEYEVSLLAVL	0	>COEA1_HUMAN_687	0
SDSDVQQFRVTYMTAQGDPEE	0	>COEA1_HUMAN_768	1
QGDPEEEVIGTVMVPGSQNNL	0	>COEA1_HUMAN_783	0
VGADINTILITNLLSGMDYNV	0	>COEA1_HUMAN_887	0
TNLQAKHVEMTSLCAHWQVHR	0	>COEA1_HUMAN_933	0
KQESTVGGGTTRHCFYGLQPD	0	>COEA1_HUMAN_970	0
STVGALNKIGTDGTQVAMVQF	0	>COEA1_HUMAN_1067	0
FKLNAYKTKETLLDAIKHISY	0	>COEA1_HUMAN_1095	0
IKHISYKGGNTKTGKAIKYVR	0	>COEA1_HUMAN_1110	0
HISYKGGNTKTGKAIKYVRDT	0	>COEA1_HUMAN_1112	0
VGVILDNGGKTLTYFNYDQSG	0	>COEA1_HUMAN_1327	0
QLIQSHMARYTAILNQIPSHS	0	>COEA1_HUMAN_1636	0
RVRLQSASPSTRWTELDDVKR	0	>COHA1_HUMAN_153	0
SFRSELISYLTSPDVRSFIVG	0	>COHA1_HUMAN_1255	0
SKVFSAYSNVTADLMDFFQTY	0	>COHA1_HUMAN_1423	0
FNNEDTSHAATTIPEPQGPLP	0	>COIA1_HUMAN_43	0
GARAWGGLLQTHCHPFLAWFF	0	>COIA1_HUMAN_379	0
LLGDPPPQQVTQTDDPDVGLA	0	>COIA1_HUMAN_472	0
NSVGPGLANNSALLGADPEAP	0	>COIA1_HUMAN_320	0
LAYVFGPDANSGQVARYHFPS	0	>COIA1_HUMAN_491	0
HFPSLFFRDFSLLFHIRPATE	0	>COIA1_HUMAN_508	0
FVGQWTHLALSVAGGFVALYV	0	>COIA1_HUMAN_583	0
TEAPSATGQASSLLGGRLLGQ	0	>COIA1_HUMAN_1721	0
SLLGGRLLGQSAASCHHAYIV	0	>COIA1_HUMAN_1732	0
TGPWKLWLWMSIFLLPASTSV	0	>COJA1_HUMAN_14	0
IFPKGLPEEYSVAAMFRVRRN	0	>COJA1_HUMAN_101	0
GIPFNERNGMSSLYKIKGGVN	0	>COJA1_HUMAN_826	0
GIPGIPADAVSFEEIKKYINQ	0	>COJA1_HUMAN_1014	0
IFEERMAVFLSQLKLPAAMLA	0	>COJA1_HUMAN_1039	0
YASRRHWCHHTVTRTVSCQVQ	0	>COQA1_HUMAN_59	0
PTYRVSYRTVTVLEWRCCPGF	0	>COQA1_HUMAN_111	0
QGALYSLQPPTDKDNGDSRLA	0	>COQA1_HUMAN_282	0
QPPTDKDNGDSRLASAIVDTV	0	>COQA1_HUMAN_289	0
KIRNKQSAQDSRRRKKEYIDG	0	>CR3L4_HUMAN_234	0
HKKACVHGGKTYSHGEVWHPA	0	>CRDL2_HUMAN_258	0
PRHFRPKGAGSTTVKIVLKEK	0	>CRDL2_HUMAN_237	0
RTCSNPFEFPSQDMCLSALKR	0	>CRIM1_HUMAN_156	0
RCKKCPELSCSKICPLGFQQD	0	>CRIM1_HUMAN_573	0
AESWKPDVCTSCICIDSVISC	0	>CRIM1_HUMAN_774	0
TSCICIDSVISCFSESCPSVS	0	>CRIM1_HUMAN_783	0
TIPKKVVCHFSGKAYADEERW	0	>CRIM1_HUMAN_822	0
CWYRTPTKPSSLNNQLVSVDC	0	>CRIM1_HUMAN_981	0
KPSSLNNQLVSVDCKKGTRVQ	0	>CRIM1_HUMAN_988	0
SITEEVSEYCSHMIGSGHLQS	0	>CSF1_HUMAN_40	0
NCNNSFAECSSQDVVTKPDCN	0	>CSF1_HUMAN_180	1
LVCLLASRSITEEVSEYCSHM	0	>CSF1_HUMAN_32	0
LEKVKNVFNETKNLLDKDWNI	0	>CSF1_HUMAN_156	0
PLEQPEGSPLTQDDRQVELPV	0	>CSF1_HUMAN_544	0
LYKQGLRGSLTKLKGPLTMMA	0	>CSF2_HUMAN_88	0
GSLTKLKGPLTMMASHYKQHC	0	>CSF2_HUMAN_95	1
TLQLDVADFATTIWQQMEELG	0	>CSF3_HUMAN_148	0
LQLDVADFATTIWQQMEELGM	0	>CSF3_HUMAN_149	0
GFDQCDYGWLSDASVRHPVTV	0	>CSPG2_HUMAN_300	0
TTEEKVPPITSTEGQVYATME	0	>CSPG2_HUMAN_911	0
PDIIEIDLYHSEENEEEEEEC	0	>CSPG2_HUMAN_1386	0
GLTTLPRSPASVFMEQGSGEA	0	>CSPG2_HUMAN_1830	0
AAADPETTTVSSFSLNVEYAI	0	>CSPG2_HUMAN_1850	0
FSTEPTGLVLSTVMDRVVAEN	0	>CSPG2_HUMAN_1888	0
VTDSPIKKEESTKHFPKGMRP	0	>CSPG2_HUMAN_2232	0
ITEQDSNKNSSTAEINETTTS	0	>CSPG2_HUMAN_2387	0
LDDMFESSTLSDGQAIADQSE	0	>CSPG2_HUMAN_2726	0
LSDGQAIADQSEIIPTLGQFE	0	>CSPG2_HUMAN_2735	0
ECRLQGAHLTSILSHEEQMFV	0	>CSPG2_HUMAN_3206	0
ILWMCSTLIVTHALHKVKVGK	0	>CSPG2_HUMAN_18	0
VDKNGKDLKETTVLVAQNGNI	0	>CSPG2_HUMAN_81	0
DGVVFHYRAATSRYTLNFEAA	0	>CSPG2_HUMAN_158	0
ELVTTGHYGFTLGEEDDEDRT	0	>CSPG2_HUMAN_551	0
GDKILVEGISTVIYPSLQTEM	0	>CSPG2_HUMAN_670	0
NGKDKDIPSFTEDGADEFTLI	0	>CSPG2_HUMAN_847	0
LIDREPGEETTSDMVIIGEST	0	>CSPG2_HUMAN_1245	0
VYIIEVRENKTGRMSDLSVIG	0	>CSPG2_HUMAN_1334	1
VPFHEEFESGTAKKGAESVTE	0	>CSPG2_HUMAN_1514	0
AIQAEKEVAGTLSPHVETTFS	0	>CSPG2_HUMAN_1869	0
AEINETTTSSTDFLARAYGFE	0	>CSPG2_HUMAN_2399	0
STILEILPELTSDKNTIIDID	0	>CSPG2_HUMAN_2571	0
DILGMQTDIDTEVPSEPHDSN	0	>CSPG2_HUMAN_2599	0
ARILDSNDQATVNPVEFNTEV	0	>CSPG2_HUMAN_3045	0
SYVGALCEQDTETCDYGWHKF	0	>CSPG2_HUMAN_3166	0
DKMFEHDFRWTDGSTLQYENW	0	>CSPG2_HUMAN_3240	0
EHDFRWTDGSTLQYENWRPNQ	0	>CSPG2_HUMAN_3244	0
GQPPVVENAKTFGKMKPRYEI	0	>CSPG2_HUMAN_3307	0
PDTEGETPSWSLLDLYDDFTP	0	>CSPG5_HUMAN_249	0
LYDDFTPFDESDFYPTTSFYD	0	>CSPG5_HUMAN_263	0
RKLCNTPRTSSPHARALAHYD	0	>CSPG5_HUMAN_498	0
WSLLDLYDDFTPFDESDFYPT	0	>CSPG5_HUMAN_258	0
ENIGAFCRCNTQDYIWHKGMR	0	>CSPG5_HUMAN_401	0
HKGMRCESIITDFQVMCVAVG	0	>CSPG5_HUMAN_417	0
SHPNVRKLCNTPRTSSPHARA	0	>CSPG5_HUMAN_493	0
FVERLYRAAVTEGKLYDRILR	0	>CSTN3_HUMAN_155	0
LIDNDGNIENTEKLQYSGERL	0	>CSTN3_HUMAN_203	0
DAEVEIQVKPTCKPSWQGWNK	0	>CSTN3_HUMAN_241	0
CDEPLWNIQATIELQTSHVAK	0	>CSTN3_HUMAN_283	0
WNIQATIELQTSHVAKGCDRD	0	>CSTN3_HUMAN_288	0
TPNKGKKEEETIVCNTVQNED	0	>CSTN3_HUMAN_395	0
KKEEETIVCNTVQNEDGFSHY	0	>CSTN3_HUMAN_400	0
HHYALNLEFPTVTLYTDGISF	0	>CSTN3_HUMAN_458	0
NKEKEKGDNSTDTTQGDPLSI	0	>CSTN3_HUMAN_509	0
EKEKGDNSTDTTQGDPLSIHH	0	>CSTN3_HUMAN_511	0
VHVNPSQSLLTLEGDDVETFN	0	>CSTN3_HUMAN_577	0
GVPLFPDLQITCSISHQVEAK	0	>CSTN3_HUMAN_673	0
HRNSMIPSAATLIIVVCVGFL	0	>CSTN3_HUMAN_849	0
ESYQNRQSCVTGAVGGQQEDE	0	>CSTN3_HUMAN_920	1
CSKTCGMGISTRVTNDNASCR	0	>CTGF_HUMAN_219	0
NIKKGKKCIRTPKISKPIKFE	0	>CTGF_HUMAN_259	0
QVLYEWEQGFSQSFTQEQVAD	0	>CTNB1_HUMAN_71	0
PTNVQRLAEPSQMLKHAVVNL	0	>CTNB1_HUMAN_129	0
RVLKVLSVCSSNKPAIVEAGG	0	>CTNB1_HUMAN_352	0
RAHQDTQRRTSMGGTQQQFVE	0	>CTNB1_HUMAN_552	0
KKRLSVELTSSLFRTEPMAWN	0	>CTNB1_HUMAN_681	0
DLMDGLPPGDSNQLAWFDTDL	0	>CTNB1_HUMAN_771	0
VLGVLEDLGPSGPSEENFDME	0	>CUED2_HUMAN_45	0
RPEMLKEETRSSAAAAADTQD	0	>CUED2_HUMAN_126	0
SMTDKYRLHLSVADLLFVITL	0	>CXCR4_HUMAN_81	0
VHVIYTVNLYSSVLILAFISL	0	>CXCR4_HUMAN_122	0
YCIIISKLSHSKGHQKRKALK	0	>CXCR4_HUMAN_229	0
LPYYIGISIDSFILLEIIKQG	0	>CXCR4_HUMAN_263	0
RTSFPEDTVITYKCEESFVKI	0	>DAF_HUMAN_62	0
VGRSFRVTIPTDLIASSGDII	0	>DAG1_HUMAN_84	0
KGKLTLEDQATFIKKGVPIIF	0	>DAG1_HUMAN_790	0
PEYPNQSVPETTPLNQDTMGE	0	>DAG1_HUMAN_839	0
VRDWENQLEASMHSVLSDLHE	0	>DAG1_HUMAN_49	0
LPSWLHWDSQSHTLEGLPLDT	0	>DAG1_HUMAN_114	0
GALLSWKLGCSLNQNSVPDIH	0	>DAG1_HUMAN_265	0
VGTYFEVKIPSDTFYDHEDTT	0	>DAG1_HUMAN_520	0
NSQLMYGLPDSSHVGKHEYFM	0	>DAG1_HUMAN_567	0
ELDDSKPPPSSSMPLILQEEK	0	>DAG1_HUMAN_813	1
PRNSNDLKNTTAPPKIAKGRA	0	>DCBD2_HUMAN_476	0
LVPVLVMVLTTLILILVCAWH	0	>DCBD2_HUMAN_543	0
SCSSAQAQYDTPKAGKPGLPA	0	>DCBD2_HUMAN_734	0
YFVICGLDTETGLEPDELSAL	0	>DEN5A_HUMAN_28	0
TSKQICSAMQTLYHMHNAEYD	0	>DEN5A_HUMAN_152	0
SMEDGEDTPVTKLQRFNSYDI	0	>DEN5A_HUMAN_186	1
LYVSKCICLITPMSFMKACRS	0	>DEN5A_HUMAN_211	0
LGVENVFQLFTCALLEFQILL	0	>DEN5A_HUMAN_303	0
HYQRLMTVAETITALMFPFQW	0	>DEN5A_HUMAN_327	0
YIQEARTMGSTIRQPKLSNLS	0	>DEN5A_HUMAN_729	0
RHIQNIGEIKTDVGKARAWVR	0	>DEN5A_HUMAN_879	0
VMVRNEITGHTYKFPCGRWLG	0	>DEN5A_HUMAN_1039	0
WIALLADCPITAHMYEDVALI	0	>DEN5A_HUMAN_1244	0
ARDGASPFISSTTEGENFEQT	0	>DEN5A_HUMAN_57	0
LPPPGRSLKFSGVYGPIICQR	0	>DEN5A_HUMAN_263	0
APVPYLMGLHSNGLDDRSKLE	0	>DEN5A_HUMAN_365	0
GLHSNGLDDRSKLELPQEANL	0	>DEN5A_HUMAN_372	0
EGNLHCSESASKLKRLRASEL	0	>DEN5A_HUMAN_433	0
SASKLKRLRASELVSDKRNGN	0	>DEN5A_HUMAN_441	0
RQPKLSNLSPSVIAQTNWKFV	0	>DEN5A_HUMAN_741	0
ILYPGGNKYQTIDNYQPYPCA	0	>DKK1_HUMAN_76	0
SGLCCARHFWSKICKPVLKEG	0	>DKK1_HUMAN_207	0
KVSMKELNKKTPLLTEGQAIC	0	>DLK1_HUMAN_296	0
VGIVFLNKCETWVSNLRYNHM	0	>DLK1_HUMAN_332	0
EMCLLWGQVLSTGGWIPRTTD	0	>DMBT1_HUMAN_19	0
LDDVRCSGHESYLWSCPHNGW	0	>DMBT1_HUMAN_176	0
LWSCPHNGWLSHNCQHSEDAG	0	>DMBT1_HUMAN_449	0
SSLTLRLVNGSDRCQGRVEVL	0	>DMBT1_HUMAN_739	0
RGRVEVLYQGSWGTVCDDYWD	0	>DMBT1_HUMAN_1529	0
YVEIFDGSLNSSLLLGKICND	0	>DMBT1_HUMAN_1833	0
RMTIHFRSDISFQNTGFLAWY	0	>DMBT1_HUMAN_1864	0
SSNFMSIRFISDHSITRRGFR	0	>DMBT1_HUMAN_2101	0
LLCLPNHMQASVSRSYLQSLG	0	>DMBT1_HUMAN_2135	1
CLPNHMQASVSRSYLQSLGFS	0	>DMBT1_HUMAN_2137	1
PNLVIFTIPYSGCGTFKQADN	0	>DMBT1_HUMAN_2178	0
DLYVQAEILHSDAVLTLFVDT	0	>DMBT1_HUMAN_2291	0
VEVLYRGSWGTVCDDSWDTSD	0	>DMBT1_HUMAN_386	0
VEVLYRGSWGTVCDDSWDTND	0	>DMBT1_HUMAN_517	0
DIEVQNNYRVTVIFRDVQLEG	0	>DMBT1_HUMAN_2047	0
WVDTMYIANDTIHVANNTIQV	0	>DMBT1_HUMAN_2235	0
NNHFIGFVNDSVTKSIVALRL	0	>DNER_HUMAN_288	0
IDSEFSNAIASIRHARFGKKS	0	>DNER_HUMAN_696	0
NTSVKIRQDATASLILLWKVT	0	>DNER_HUMAN_233	0
WKSGHMAESLTNMPRHSLYII	0	>DNER_HUMAN_632	0
PTLDMALFDWTDYEDLKPDGW	0	>DRAXI_HUMAN_236	0
TCCDLREHLCTPHNRGLNNKC	0	>DRAXI_HUMAN_294	0
LSSELLRFQVTDLDEEYTDNW	0	>DSG3_HUMAN_291	0
SRYRVQSTPVTIQVINVREGI	0	>DSG3_HUMAN_371	1
DSTFIVNKTITAEVLAIDEYT	0	>DSG3_HUMAN_463	0
FMESSEVCTNTYARGTAVEGT	0	>DSG3_HUMAN_706	0
LIYDNEGADATGSPVGSVGCC	0	>DSG3_HUMAN_824	0
PSTAGFDPLLTQNVIVTERVI	0	>DSG3_HUMAN_956	0
EIEEVQALDDTERGSGGFGST	0	>DUT_HUMAN_239	0
LELPFPPGVPTLDNIKNICHL	0	>ECM1_HUMAN_305	0
HTCTWKAWEDTLDKYCDREYA	0	>ECM1_HUMAN_365	0
KYCDREYAVKTHHHLCCRHPP	0	>ECM1_HUMAN_378	0
QACCAEEEKLTFINDLCGPRR	0	>ECM1_HUMAN_467	0
KTWAMYKVKGTNEDMVFRGNI	0	>EDIL3_HUMAN_265	0
IFRTLNMDMFTWEPRKARLDK	0	>EDIL3_HUMAN_350	0
DIIWVNTPEQTAPYGLGNPPR	0	>EDN2_HUMAN_76	0
HLRLRRCSCSSWLDKECVYFC	0	>EDN2_HUMAN_53	0
LGNPPRRRRRSLPRRCQCSSA	0	>EDN2_HUMAN_91	0
EEEFGVVGNRSRFAKGDYLRC	0	>EFC14_HUMAN_58	0
ALKEKFRTMESNQKSSFQEIP	0	>EFC14_HUMAN_114	0
SVASIGNTLNSVHLAVEALQK	0	>EFC14_HUMAN_204	0
ATSELDNKTHSENLKQDILYL	0	>EFC14_HUMAN_260	0
LKQDILYLHNSLEEVNSALVG	0	>EFC14_HUMAN_273	0
YLHNSLEEVNSALVGYQRQND	0	>EFC14_HUMAN_279	0
MSKVEKKANLSFSMMGDRSAT	0	>EFC14_HUMAN_326	0
NLSFSMMGDRSATLKRQSLDQ	0	>EFC14_HUMAN_334	0
SKLREKLQLISALTNKPESNR	0	>EFC14_HUMAN_378	0
VIFLLIIIFLTVLLLKLRKRH	0	>EFNB1_HUMAN_259	0
CWGVLMVLCRTAISKSIVLEP	0	>EFNB2_HUMAN_22	0
MWLLVLAVGGTEHAYRPGRRV	0	>EGFL7_HUMAN_20	0
SPLQISDPFGSFPHSPTMDNY	0	>EGR1_HUMAN_22	0
PNTDIFPEPQSQAFPGSAGTA	0	>EGR1_HUMAN_222	1
DLKALNTSYQSQLIKPSRMRK	0	>EGR1_HUMAN_313	0
EQLGGLLANVSGELGGRLDLL	0	>EMIL1_HUMAN_457	0
VILSFSSLNDSLNELQTTVEG	0	>EMIL1_HUMAN_660	0
FRPRYVTRYKTVTQLEWRCCP	0	>EMIL2_HUMAN_101	0
AAQGPTVTMTTNELYQAYVDS	0	>EMIL2_HUMAN_310	0
GVIELIGEKETSLRKEINNLR	0	>EMIL2_HUMAN_374	0
DQKIERVAEATRMLNGRLDNE	0	>EMIL2_HUMAN_423	0
SLHLLKSLNDTMHRKFQETEQ	0	>EMIL2_HUMAN_589	0
FSFLYSQLNHTENDVTHLQKE	0	>EMIL2_HUMAN_618	0
SQLNHTENDVTHLQKEMSNCR	0	>EMIL2_HUMAN_623	0
KNVSCSVLEGSESFIQAQYNC	0	>EMIL2_HUMAN_64	0
LTRTVLDLQSSLAGVSENLKH	0	>EMIL2_HUMAN_204	0
TKESGMKDIKSELAEVKDTLK	0	>EMIL2_HUMAN_264	0
EPSAQANCCDSEKNGDIGQQI	0	>EMIL2_HUMAN_399	0
LKQLVDQKIQSLEDRLGSVLL	0	>EMIL2_HUMAN_496	0
PNREDRAVRDSLHLLKSLNDT	0	>EMIL2_HUMAN_579	0
CVRQMNGTLRSHSRDISGLKN	0	>EMIL2_HUMAN_750	0
GTLRSHSRDISGLKNSVQQFY	0	>EMIL2_HUMAN_756	0
GLKNSVQQFYSHVFQISTDLQ	0	>EMIL2_HUMAN_767	0
LAHTDFDEMYSTFSGVFLYPF	0	>EMIL2_HUMAN_1039	0
IAHNMSGPNSSSEWSIEGRRL	0	>EMSY_HUMAN_89	1
ASRVAEAGNSSIQEGKEEPQN	0	>EMSY_HUMAN_705	0
QEKRHSPESPSIAVVESELVA	0	>EMSY_HUMAN_823	0
QSQSAKQQKLSQPPLEQTQLQ	0	>EMSY_HUMAN_955	0
QVEQPIITQGSSVTKITFEGR	0	>EMSY_HUMAN_1101	0
EHEIAMETSPTIIYQDVSSES	0	>EMSY_HUMAN_759	0
LVAEYITTERTDEGTEVAFPL	0	>EMSY_HUMAN_841	0
QQALSSHTAFTKHSEELGTEE	0	>EMSY_HUMAN_912	0
KMSLMEAQIDTNVEHMIVDPP	0	>EMSY_HUMAN_1161	0
HMVVAGMANSTPQQQKCRESC	0	>EMSY_HUMAN_1201	0
SVGMLDLGGGSTQIAFLPRVE	0	>ENTP6_HUMAN_256	0
LTRKIDNVETSWALGAIFHYI	0	>ENTP6_HUMAN_463	1
KGIRYETSRKTSYIFQQPQHG	0	>ENTP6_HUMAN_13	0
FYGIMFDAGSTGTRVHVFQFT	0	>ENTP6_HUMAN_111	0
SEVLQNRVHRTEEVKHVDFYA	0	>ENTP6_HUMAN_371	0
KLTRKIDNVETSWALGAIFHY	0	>ENTP6_HUMAN_462	0
TPADAVIGHYSLLLQVSGRKQ	0	>EPB42_HUMAN_118	0
DVIDLSLRLLSKDKQVEKWSQ	0	>EPB42_HUMAN_197	0
FLRLTAMATHSESNLSCFAQE	0	>EPB42_HUMAN_571	0
FGLLLAAATATFAAAQEECVC	0	>EPCAM_HUMAN_19	0
WCVNTAGVRRTDKDTEITCSE	0	>EPCAM_HUMAN_127	0
TAGVRRTDKDTEITCSERVRT	0	>EPCAM_HUMAN_131	0
SLFHSKKMDLTVNGEQLDLDP	0	>EPCAM_HUMAN_234	0
GEQLDLDPGQTLIYYVDEKAP	0	>EPCAM_HUMAN_247	0
LRGQALLVNSSQPWEPLQLHV	0	>EPO_HUMAN_112	0
RSMKKEPLSSTAKKMFLIVAP	0	>ER6L2_HUMAN_206	0
KQRKCEIALTTYETLRLCLDE	0	>ER6L2_HUMAN_261	0
KCEIALTTYETLRLCLDELNS	0	>ER6L2_HUMAN_264	0
CCYKTNSHGETVKTLYLSYLT	0	>ER6L2_HUMAN_451	0
VQKSKDAAFETLSDPKYSGKM	0	>ER6L2_HUMAN_511	0
RDKVLLFSFSTKLLDVLQQYC	0	>ER6L2_HUMAN_545	0
TQDVNICLVSTMAGGLGLNFV	0	>ER6L2_HUMAN_594	0
GANVVVLFDPTWNPANDLQAI	0	>ER6L2_HUMAN_615	0
VKVLRLISLGTVEEIMYLRQI	0	>ER6L2_HUMAN_647	0
FKFRSQGSCLTKDILEREGQV	0	>ER6L2_HUMAN_706	0
GQVEAGIMTATTWLKEGPPAH	0	>ER6L2_HUMAN_724	0
PPLEGSEDSETEHTVKTRNND	0	>ER6L2_HUMAN_944	0
KTRNNDNSRNTDDKRNGIISK	0	>ER6L2_HUMAN_959	0
SSLRFKRIKETKKELHNSPKT	0	>ER6L2_HUMAN_1020	0
LRSMKKEPLSSTAKKMFLIVA	0	>ER6L2_HUMAN_205	0
CLDELNSLEWSAVIVDEAHRI	0	>ER6L2_HUMAN_278	0
TEDVTLILQSSEPCTCRSGQK	0	>ER6L2_HUMAN_427	0
NRDKVLLFSFSTKLLDVLQQY	0	>ER6L2_HUMAN_544	0
CRDVKVLRLISLGTVEEIMYL	0	>ER6L2_HUMAN_644	0
KQQLHCVVVGSENAKRYFEAV	0	>ER6L2_HUMAN_669	0
HNLFKFRSQGSCLTKDILERE	0	>ER6L2_HUMAN_703	0
KSEKILEQNISSKSDEKKIKN	0	>ER6L2_HUMAN_886	0
ILQNVTESEDSDVICPTQYTT	0	>ER6L2_HUMAN_912	0
SIRFKPPLEGSEDSETEHTVK	0	>ER6L2_HUMAN_939	0
HTVKTRNNDNSRNTDDKRNGI	0	>ER6L2_HUMAN_956	0
RTIRDRTSFSSKLPSHNKKNS	0	>ER6L2_HUMAN_1084	0
DRTSFSSKLPSHNKKNSTFIP	0	>ER6L2_HUMAN_1088	0
IRRKQFEEMASYFNSSSVNEF	0	>ER6L2_HUMAN_1244	0
QFEEMASYFNSSSVNEFAKHI	0	>ER6L2_HUMAN_1248	0
EFAKHITNATSEERQKMLRDF	0	>ER6L2_HUMAN_1263	0
RQKMLRDFYASQYPEVKEFFV	0	>ER6L2_HUMAN_1276	0
RKSVKFQNHISYREEVFFNDA	0	>ER6L2_HUMAN_1355	0
NPVLENTSVISLLGDTSILDD	0	>ER6L2_HUMAN_1448	0
PFKRREEPATSLWKSNEKFLW	0	>ER6L2_HUMAN_1532	0
DHNQMFQYFITVVPTKLHTYK	0	>ERGI2_HUMAN_252	0
YDLSSLMVTVTEEHMPFWQFF	0	>ERGI2_HUMAN_305	0
TDEVKNVPCGTSGGVMIYFDR	0	>ERLN2_HUMAN_78	0
PVTTEITSLDTENIDEILNNA	0	>ERP44_HUMAN_36	0
DKCVPLVREITFENGEELTEE	0	>ERP44_HUMAN_249	0
VNFYADWCRFSQMLHPIFEEA	0	>ERP44_HUMAN_61	0
DLAEITTLDRSKRNIIGYFEQ	0	>ERP44_HUMAN_159	0
FQNEVARQLISEKGTINFLHA	0	>ERP44_HUMAN_289	0
PFFQYSVTKSSNRFVSLTEHD	0	>ESM1_HUMAN_143	0
KEEEEKKDETSSSSEANSRCQ	0	>EZH2_HUMAN_405	0
EEKKDETSSSSEANSRCQTPI	0	>EZH2_HUMAN_408	0
NIEPPENVEWSGAEASMFRVL	0	>EZH2_HUMAN_433	0
QRARNMGFWRSRALPRNSILV	0	>F198A_HUMAN_80	0
HVDRVLGLRRSLPAVARRFHS	0	>F198A_HUMAN_343	0
ACAIYLGFLVSQVGRASLQHG	0	>F198B_HUMAN_53	0
RAGGPDFLQPSSRESNIRIYS	0	>F198B_HUMAN_199	1
CGLLKQPLDMSEVFAFHLDRI	0	>F198B_HUMAN_275	0
LGLNRTLPSVSRKAEFIQDGR	0	>F198B_HUMAN_296	0
FIDNKGFFDRSEDNLNFKLLE	0	>F198B_HUMAN_437	0
SCKLSSSFIITQNMFCAGYDT	0	>FA10_HUMAN_399	0
WEYCDLAQCQTPTQAAPPTPV	0	>FA12_HUMAN_297	1
LQDRPAPEDLTVVLGQERRNH	0	>FA12_HUMAN_424	0
LPSGAARPSETTLCQVAGWGH	0	>FA12_HUMAN_497	0
KPMKQTREQETPPDFFYFSDY	0	>FA20C_HUMAN_295	0
DDAVAPGREYTYEWSISEDSG	0	>FA5_HUMAN_149	0
GTLTEGGTQKTFDKQIVLLFA	0	>FA5_HUMAN_206	0
TMIRAVQPGETYTYKWNILEF	0	>FA5_HUMAN_480	0
TQNEILTIHFTGHSFIYGKRH	0	>FA5_HUMAN_627	0
FPMRGESVTVTMDNVGTWMLT	0	>FA5_HUMAN_654	0
TMDNVGTWMLTSMNSSPRSKK	0	>FA5_HUMAN_664	1
QASCPPGLYQTVPPEEHYQTF	0	>FA5_HUMAN_1120	0
IEDSDDIPEDTTYKKVVFRKY	0	>FA5_HUMAN_1613	0
EDSDDIPEDTTYKKVVFRKYL	0	>FA5_HUMAN_1614	0
EKKSRSSWRLTSSEMKKSHEF	0	>FA5_HUMAN_1795	0
GSWIIYVQYSTYTELCRGKDC	0	>FA69A_HUMAN_49	0
CKKIICDKYKTGVIDGPACNS	0	>FA69A_HUMAN_69	0
DGPACNSLCVTETLYFGKCLS	0	>FA69A_HUMAN_83	0
NLSELVNLILTVADGDKDGQV	0	>FA69A_HUMAN_176	0
MVDMRKIVPETNLKELIKDRH	0	>FA69A_HUMAN_320	0
DVTIKCGIEETLDSKARSDAA	0	>FA69B_HUMAN_122	0
DLQEGKIQAISDSDGVNYPWY	0	>FA78A_HUMAN_125	0
LQTLHWRMQLSIEVNPNRPLG	0	>FA78A_HUMAN_216	0
GTLINTIWVVSAAHCFDKIKN	0	>FA7_HUMAN_250	0
SRRVAQVIIPSTYVPGTTNHD	0	>FA7_HUMAN_292	0
SERTLAFVRFSLVSGWGQLLD	0	>FA7_HUMAN_339	0
CLQQSRKVGDSPNITEYMFCA	0	>FA7_HUMAN_380	0
ITEYMFCAGYSDGSKDSCKGD	0	>FA7_HUMAN_393	0
YMFCAGYSDGSKDSCKGDSGG	0	>FA7_HUMAN_396	0
LELDEPLVLNSYVTPICIADK	0	>FA9_HUMAN_329	0
GWGRVFHKGRSALVLQYLRVP	0	>FA9_HUMAN_365	0
LEYNVTVQENSAAKTYVGHPV	0	>FAT1_HUMAN_47	0
PAWEVRYKIVSGDSENLFKAE	0	>FAT1_HUMAN_76	0
DIGTNGEFYYSFKDRTDMFAI	0	>FAT1_HUMAN_187	0
DLLQQFRTVRSFPGSKEYKVK	0	>FAT1_HUMAN_308	0
QFRTVRSFPGSKEYKVKAIGG	0	>FAT1_HUMAN_312	0
FKSTPGKAKFSLNYNTGLISI	0	>FAT1_HUMAN_412	0
AAHFELEVTTSDRKASTKVLV	0	>FAT1_HUMAN_441	0
DEGENGYVTYSIANLNHVPFA	0	>FAT1_HUMAN_501	0
QGEVEDIFFDSHSVNAHIPQF	0	>FAT1_HUMAN_706	0
GFNGKLVYAVSGGNEDSCFMI	0	>FAT1_HUMAN_757	0
VYAVSGGNEDSCFMIDMETGM	0	>FAT1_HUMAN_763	0
VEVSEDKEVHSEIIQVEATDK	0	>FAT1_HUMAN_839	0
PLDRELQHEHSLKIEARDQAR	0	>FAT1_HUMAN_892	0
GEGNFDVDKLSGAVRIVQQLD	0	>FAT1_HUMAN_980	0
FATDQGVVPLSSFIEIYIEVE	0	>FAT1_HUMAN_1120	0
ATDQGVVPLSSFIEIYIEVED	0	>FAT1_HUMAN_1121	0
EIMENSPKDVSVVQIEAFDPD	0	>FAT1_HUMAN_1157	0
ESFFTFTVMESDPVAHMIGVI	0	>FAT1_HUMAN_1370	0
DPVAHMIGVISVEPPGIPLWF	0	>FAT1_HUMAN_1381	0
EKNKLIYTLQSSRDPLSLKKF	0	>FAT1_HUMAN_1495	0
TNDHAPWFTASSYKGRVYESA	0	>FAT1_HUMAN_1565	0
NDHAPWFTASSYKGRVYESAA	0	>FAT1_HUMAN_1566	0
DKGKNAEVLYSIESGNIGNSF	0	>FAT1_HUMAN_1600	0
TVLSLDYEETSIFHFTVQVHD	0	>FAT1_HUMAN_1841	0
ILNPDRRFKISRTSGVLSTTG	0	>FAT1_HUMAN_2026	0
FHVDSSTGLISLLRTLDYEQS	0	>FAT1_HUMAN_2343	0
FEQQIYEARISEHAPHGHFVT	0	>FAT1_HUMAN_2400	0
VTCVKAYDADSSDIDKLQYSI	0	>FAT1_HUMAN_2419	0
IDSATGIITLSNLHRHALKPF	0	>FAT1_HUMAN_2450	0
LHRHALKPFYSLNLSVSDGVF	0	>FAT1_HUMAN_2462	0
KGTSVVKVLASDADEGSNADI	0	>FAT1_HUMAN_2621	0
TVMADDADGPSNSHIHYSIID	0	>FAT1_HUMAN_3366	0
DQDVYDTLTYSLDPQMDNLFS	0	>FAT1_HUMAN_3581	0
NDIQIVSLQSSEPHPHLDVLL	0	>FAT1_HUMAN_3686	0
DVLLFVEKPGSAQISTKQLLH	0	>FAT1_HUMAN_3703	0
GCEDDPCPEGSECVSDPWEEK	0	>FAT1_HUMAN_3803	0
GSGPGIVSVQSIQVNDGQWHA	0	>FAT1_HUMAN_3903	0
PSDSDSIQKPSWDFDYDTKVV	0	>FAT1_HUMAN_4327	0
CDDNGYHWDTSDWMPSVPLPD	0	>FAT1_HUMAN_4386	0
EAPAVESMPMSVYASTASCSD	0	>FAT1_HUMAN_4538	1
VGNFCFLRIRTKSSNTALLNR	0	>FAT2_HUMAN_99	0
PGSRVVMVRVTPAFPNLQYVL	0	>FAT2_HUMAN_387	0
QDWPVGKSIMTMSAIDVDELQ	0	>FAT2_HUMAN_585	0
SDGKNYASPTTLNITVVKDPH	0	>FAT2_HUMAN_653	0
NYASPTTLNITVVKDPHFEVP	0	>FAT2_HUMAN_657	0
EATNFYILNVTVYDLGTPQKS	0	>FAT2_HUMAN_791	0
RYVLMDGAHGTFRVDLMTGAL	0	>FAT2_HUMAN_971	0
PSIQEDAPVGTSVLQLDAWDP	0	>FAT2_HUMAN_1154	1
ENKDEHILEVTVLDNGEPSLK	0	>FAT2_HUMAN_1213	0
KDMDFDIEKTTGSIVIARPLD	0	>FAT2_HUMAN_1399	0
GSIVIARPLDTRRRSNYNLTV	0	>FAT2_HUMAN_1410	1
EDGNLHPPRFTQLHYEASVPD	0	>FAT2_HUMAN_1556	0
LVSAMSPSEVTYELREGNKDG	0	>FAT2_HUMAN_1691	0
NDNAPMFLKSTFVGQISEAAP	0	>FAT2_HUMAN_1762	0
AELAENAMVGTKVIDLLAIDK	0	>FAT2_HUMAN_2498	0
DPVIYSLVRGTTPESNKDGVF	0	>FAT2_HUMAN_2730	0
KDGVFSLDPDTGVIKVRKPMD	0	>FAT2_HUMAN_2746	0
VIQVTAIDKDTGRDGQVSYRL	0	>FAT2_HUMAN_2826	0
ITTLQELDCETCQTYHFHVVA	0	>FAT2_HUMAN_2867	0
EPGELVATLKTLDADISEQNR	0	>FAT2_HUMAN_2930	0
SSRKTLDREHTAKYLLRVTAS	0	>FAT2_HUMAN_2977	0
LEDYLPVFLNTEHSVQVPEDA	0	>FAT2_HUMAN_3221	0
LYVNASLDFETSPKYFLSIEC	0	>FAT2_HUMAN_3283	0
DEDGPLNSDITYSLIGGNQLG	0	>FAT2_HUMAN_3357	0
KGNNGSAFRVTPDGWLVTAEG	0	>FAT2_HUMAN_3478	0
SSLTSVRVHVTEQSHYAPSAL	0	>FAT2_HUMAN_3522	1
ATDRDPQDTLTYSLAEEETLG	0	>FAT2_HUMAN_3565	0
VTVSDGTFTTTAGVHVYVWHV	0	>FAT2_HUMAN_3612	0
QRSCSCNGTATRFSGQSYVRY	0	>FAT2_HUMAN_3776	0
VAAAAPRQDCTGVECPPLENC	0	>FBLN2_HUMAN_34	0
HAGHKYAAGHTVHLPPCRACH	0	>FBLN2_HUMAN_151	0
VQVSKTKCERTTCHDFLECQN	0	>FBLN2_HUMAN_1071	0
RITHYQLNFQTGLLVPAHIFR	0	>FBLN2_HUMAN_1095	0
IGPAPAFTGDTIALNIIKGNE	0	>FBLN2_HUMAN_1116	0
IKGNEEGYFGTRRLNAYTGVV	0	>FBLN2_HUMAN_1132	0
CRTAQRHCCVSYLQEKSCMAG	0	>FBLN2_HUMAN_482	0
GAEDNDSCGISLYKQCCDCCG	0	>FBLN2_HUMAN_513	0
LGLRVRAEGQSCESNPNLGYP	0	>FBLN2_HUMAN_534	0
CKQVCSTVGGSAICSCFPGYA	0	>FBLN2_HUMAN_699	0
TLGSYRCSCASGFLLAADGKR	0	>FBLN2_HUMAN_930	0
TCHDFLECQNSPARITHYQLN	0	>FBLN2_HUMAN_1082	0
IITGLTILNQTIDICKHHANL	0	>FBN2_HUMAN_494	0
VGMDGRVCVDTHMRSTCYGGI	0	>FBN2_HUMAN_700	0
RVCVDTHMRSTCYGGIKKGVC	0	>FBN2_HUMAN_705	0
GSPCERCELDTACPRGLARIK	0	>FBN2_HUMAN_939	0
PRGLARIKGVTCEDVNECEVF	0	>FBN2_HUMAN_952	0
CQLGYSVKKGTTGCTDVDECE	0	>FBN2_HUMAN_1362	0
KCSVPKAFNTTKAKCCCSKMP	0	>FBN2_HUMAN_2122	0
FQDLCPYGHGTVPSLHDTRED	0	>FBN2_HUMAN_2161	0
RGYVLQEDGKTCKDLDECQTK	0	>FBN2_HUMAN_2529	0
LMPGTYTLEITSIPLYKKKEL	0	>FBN2_HUMAN_2873	0
LFEIEIDTLETTCHVLDPTPV	0	>FETUA_HUMAN_87	0
KQYGFCKATLSEKLGGAEVAV	0	>FETUA_HUMAN_235	0
VECTQLDHEFSCVFAGNPTSC	0	>FGFP1_HUMAN_93	0
RVCRKDFPESSLKLVSSTLFG	0	>FGFP1_HUMAN_147	0
EFSCVFAGNPTSCLKLKDERV	0	>FGFP1_HUMAN_101	0
EDPDMANQRKTALEFCGETWS	0	>FGFP1_HUMAN_209	0
GGRDSCTMRPSSLGQGAGEVW	0	>FGFP2_HUMAN_48	0
SKPRARNRGRTRERASGPAAG	0	>FGFP3_HUMAN_176	0
PVRDCDDVLQTHPSGTQSGIF	0	>FIBA_HUMAN_638	0
WLGNDYLHLLTQRGSVLRVEL	0	>FIBA_HUMAN_718	0
VERHQSACKDSDWPFCSDEDW	0	>FIBA_HUMAN_50	0
SDEDWNYKCPSGCRMKGLIDE	0	>FIBA_HUMAN_66	0
MLGEFVSETESRGSESGIFTN	0	>FIBA_HUMAN_546	0
EFVSETESRGSESGIFTNTKE	0	>FIBA_HUMAN_549	0
PGGSYDPRNNSPYEIENGVVW	0	>FIBA_HUMAN_833	0
HTVAIEGNTLTLSEIRHILET	0	>FICD_HUMAN_239	0
HYQINQQWERTYLGNALVCTC	0	>FINC_HUMAN_68	0
EAEETCFDKYTGNTYRVGDTY	0	>FINC_HUMAN_102	0
TCVGNGRGEWTCIAYSQLRDQ	0	>FINC_HUMAN_507	0
IGEWHCQPLQTYPSSSGPVEV	0	>FINC_HUMAN_604	1
VSHGRESKPLTAQQTTKLDAP	0	>FINC_HUMAN_990	0
EVVHADQSSCTFDNLSPGLEY	0	>FINC_HUMAN_1233	0
TKTKTAGPDQTEMTIEGLQPT	0	>FINC_HUMAN_1595	0
SYTITGLQPGTDYKIYLYTLN	0	>FINC_HUMAN_1877	0
TTISWAPFQDTSEYIISCHPV	0	>FINC_HUMAN_2129	1
NSVNEGLNQPTDDSCFDPYTV	0	>FINC_HUMAN_2202	0
RQAQQMVQPQSPVAVSQSKPG	0	>FINC_HUMAN_41	1
GEGSGRITCTSRNRCNDQDTR	0	>FINC_HUMAN_227	0
GDEPQYLDLPSTATSVNIPDL	0	>FINC_HUMAN_770	0
DTTVDQVDDTSIVVRWSRPQA	0	>FINC_HUMAN_826	0
GQPRQYNVGPSVSKYPLRNLQ	0	>FINC_HUMAN_1047	0
SLVAIKGNQESPKATGVFTTL	0	>FINC_HUMAN_1075	0
SVYTVKDDKESVPISDTIIPA	0	>FINC_HUMAN_1256	0
TMRVTWAPPPSIDLTNFLVRY	0	>FINC_HUMAN_1292	1
IDLTNFLVRYSPVKNEEDVAE	0	>FINC_HUMAN_1303	0
IQRTIKPDVRSYTITGLQPGT	0	>FINC_HUMAN_1867	0
ARSSPVVIDASTAIDAPSNLR	0	>FINC_HUMAN_1900	0
NEGLNQPTDDSCFDPYTVSHY	0	>FINC_HUMAN_2205	0
DDSCFDPYTVSHYAVGDEWER	0	>FINC_HUMAN_2213	0
VGDEWERMSESGFKLLCQCLG	0	>FINC_HUMAN_2227	0
KLLCQCLGFGSGHFRCDSSRW	0	>FINC_HUMAN_2240	0
EVERPEEENASANPPSGIEDE	0	>FIP1_HUMAN_57	0
LIPTIESGHSSGYDSRSARAF	0	>FIP1_HUMAN_414	0
HREKEETRHKSSRSNSRRRHE	0	>FIP1_HUMAN_543	0
KEETRHKSSRSNSRRRHESEE	0	>FIP1_HUMAN_546	0
DSHRRHKHKKSKRSKEGKEAG	0	>FIP1_HUMAN_568	0
GTFEDGKKFDSSYDRNTLVAI	0	>FKB10_HUMAN_81	0
VWNKEDTVQVSTLLRPPHCPR	0	>FKB10_HUMAN_159	0
KGGTYDTYVGSGWLIKGMDQG	0	>FKB10_HUMAN_207	0
GFIYCNDRFLTSIPTGIPEDA	0	>FLRT3_HUMAN_50	0
ELHLQENNIRTITYDSLSKIP	0	>FLRT3_HUMAN_118	0
KNPKLTKDHQTTGSPSRKTIT	0	>FLRT3_HUMAN_402	0
PISKEEFVIHTIFPPNGMNLY	0	>FLRT3_HUMAN_613	0
GLCLLGAYADSDDDDNDVSEK	0	>FNBP4_HUMAN_116	0
ADSDDDDNDVSEKLAQSKETN	0	>FNBP4_HUMAN_124	1
AQSKETNGNQSTDIDSTLANF	0	>FNBP4_HUMAN_138	0
TNGNQSTDIDSTLANFLAEID	0	>FNBP4_HUMAN_143	0
NSDKEMEVEESPEKIKVQTTP	0	>FNBP4_HUMAN_508	0
EFLGINRQSISNFHVLLLQTE	0	>FNBP4_HUMAN_552	0
QSSVDSTISSSSSTKGIKRKA	0	>FNBP4_HUMAN_783	0
PDDISVRVMSSQSVLVSWVDP	0	>FNDC1_HUMAN_273	1
DTVYEFAVRISQGERDGKWST	0	>FNDC1_HUMAN_338	0
ADTHPQGKYSSLASKAQDVQQ	0	>FNDC1_HUMAN_944	0
EDAQGSYDDDSTEVEAQDVRA	0	>FNDC1_HUMAN_1083	0
RVIPEEGAISSFPEEEFDLAG	0	>FNDC1_HUMAN_1596	0
ITVVAVEGCHSFVIVDWDKAT	0	>FNDC1_HUMAN_1672	0
ISPSVSFVTESDNPLLVVRPP	0	>FNDC1_HUMAN_1751	0
RKFVGVVLCNSLRYKIYLSDN	0	>FNDC1_HUMAN_1803	0
LKPRHVKLLSTKMGLKVTWDP	0	>FNDC1_HUMAN_51	0
EPGVVYFVLLTAENHSGVSRP	0	>FNDC1_HUMAN_112	0
YTASSRGMLPTALQNQDEDAQ	0	>FNDC1_HUMAN_1066	0
PVRFGNIGFGTPYYYVGWYEC	0	>FNDC1_HUMAN_1876	0
AIESSAEKRLTLSQIYEWMVK	0	>FOXO1_HUMAN_182	0
VMMGPNSVMSTYGSQASHNKM	0	>FOXO1_HUMAN_506	0
AVSADFMSNLSLLEESEDFPQ	0	>FOXO1_HUMAN_75	0
DSNSSAGWKNSIRHNLSLHSK	0	>FOXO1_HUMAN_212	0
SRSRAAKKKASLQSGQEGAGD	0	>FOXO1_HUMAN_276	0
MGLLHQEKLPSDLDGMFIERL	0	>FOXO1_HUMAN_600	0
FIERLDCDMESIIRNDLMDGD	0	>FOXO1_HUMAN_616	0
DGPSEQNFDWSFSSLGSSFVE	0	>FPRP_HUMAN_59	0
NFDWSFSSLGSSFVELASTWE	0	>FPRP_HUMAN_65	0
VGSDAYRLSVSRALSADQGSY	0	>FPRP_HUMAN_235	1
NSWVKSKDVFSKPVNIFWALE	0	>FPRP_HUMAN_536	0
PVNIFWALEDSVLVVKARQPK	0	>FPRP_HUMAN_548	0
GNTFEMTCKVSSKNIKSPRYS	0	>FPRP_HUMAN_574	0
NTFEMTCKVSSKNIKSPRYSV	0	>FPRP_HUMAN_575	0
HGEQWSENACTTCICDRGEVR	0	>FRAS1_HUMAN_240	0
ACMGPAPSHCTGCKKPEEGLQ	0	>FRAS1_HUMAN_671	0
YNCVPGFSVHTSNETCSGKIH	0	>FRAS1_HUMAN_1091	0
SNETCSGKIHTPSLHVNGSLI	0	>FRAS1_HUMAN_1102	0
VEDLLFHVVSTPTNGQLVLSR	0	>FRAS1_HUMAN_1145	0
FEVSSASNAQTRLESHMFNIA	0	>FRAS1_HUMAN_1445	0
LHMTAREDGLTVIQPHSLSFI	0	>FRAS1_HUMAN_1482	0
DHPHSPIRYFTQEDINQGKVM	0	>FRAS1_HUMAN_1530	0
TPDNELIFVLTKKPDHGHVLW	0	>FRAS1_HUMAN_1998	0
QLSAGSVARITEQHLKVTDID	0	>FRAS1_HUMAN_2098	0
ARITEQHLKVTDIDSDDHQVM	0	>FRAS1_HUMAN_2105	1
VLDENSVKKITTLQLSATDQD	0	>FRAS1_HUMAN_2219	0
ADTEAESVTFTIVQPPRHGTI	0	>FRAS1_HUMAN_2350	0
SNSLKDRFTFTVSDGTNPFFI	0	>FRAS1_HUMAN_2402	0
PVDDGTPRIVTNLGLQWLEYM	0	>FRAS1_HUMAN_2444	0
GQVQFDEREDTKSCTIVINDD	0	>FRAS1_HUMAN_2622	0
ASRVIFGPGVTMSTCDVMLID	0	>FRAS1_HUMAN_2745	0
PRGWASLEHHTEMEFSFFYDT	0	>FRAS1_HUMAN_3494	0
TEMEFSFFYDTVLWRTGIQTD	0	>FRAS1_HUMAN_3504	0
EDGRLVIEFKTHAKFRGQFVM	0	>FRAS1_HUMAN_3540	0
RPVPVVYSLNTEFQLCNNEKV	0	>FRAS1_HUMAN_3660	0
VSNMPGVDGFTLKVDALYKVE	0	>FRAS1_HUMAN_3803	0
VEKNVNRHYCTVRNVNILSEP	0	>FRAS1_HUMAN_3968	0
LLASCGKKFCSRGSRCVLSRK	0	>FSTL4_HUMAN_71	0
DLDADGNGHLSSSELAQHVLK	0	>FSTL4_HUMAN_195	0
LDADGNGHLSSSELAQHVLKK	0	>FSTL4_HUMAN_196	0
SQAQEPGVAASLRCHAEGIPM	0	>FSTL4_HUMAN_359	0
RYIYVAQPALSRVLVVDIQAQ	0	>FSTL4_HUMAN_522	1
VDIQAQKVLQSIGVDPLPAKL	0	>FSTL4_HUMAN_537	0
IQTLYDLQINSGISDLAFQRS	0	>FSTL4_HUMAN_732	0
QIGIIKTNKKTGQPMINLYTD	0	>FUS_HUMAN_317	0
RAGDWKCPNPTCENMNFSWRN	0	>FUS_HUMAN_432	0
GKCLQNRELPTARLQDTATAT	0	>FUT11_HUMAN_251	0
LENAICNDYMTEKLWRPMHLG	0	>FUT11_HUMAN_290	0
ALTAMIHNNETEQTKFWDYLH	0	>FUT11_HUMAN_473	0
AMIHNNETEQTKFWDYLHEIF	0	>FUT11_HUMAN_476	0
NWRYATGGWETVFRPVSETCT	0	>FUT8_HUMAN_257	0
VHVRRTDKVGTEAAFHPIEEY	0	>FUT8_HUMAN_372	0
QIAIYAHQPRTADEIPMEPGD	0	>FUT8_HUMAN_517	0
CSPELRFFLCSMYAPVCTVLE	0	>FZD2_HUMAN_94	0
APCEPARPDGSMFFSQEETRF	0	>FZD2_HUMAN_233	0
QERVVCNERFSEDGYRTVVQG	0	>FZD2_HUMAN_311	0
PCPAHYTPRMSPDFTVYMIKY	0	>FZD2_HUMAN_515	0
LAAWAVPAVKTITILAMGQID	0	>FZD2_HUMAN_384	0
TSGFWIWSGKTLHSWRKFYTR	0	>FZD2_HUMAN_544	0
ANLECSPNIETFLCKAFVPTC	0	>FZD6_HUMAN_75	0
VYSDCKKLIDTFGIRWPEELE	0	>FZD6_HUMAN_112	0
SIFCLCATLFTFLTFLIDVRR	0	>FZD6_HUMAN_216	0
GTVWWVILTITWFLAAGRKWS	0	>FZD6_HUMAN_306	0
LALFMIKYLMTLIVGISAVFW	0	>FZD6_HUMAN_483	0
EGRISPKSDITDTGLAQSNNL	0	>FZD6_HUMAN_659	0
AGEICVGQNTSDGSGGPGGGP	0	>FZD7_HUMAN_166	0
RFARLWVGVWSVLCCASTLFT	0	>FZD7_HUMAN_261	0
SQNRKAKDATSDNGKDGLAYS	0	>FZR1_HUMAN_82	0
EGDSVTSVGWSERGNLVAVGT	0	>FZR1_HUMAN_238	0
KTRSTKVKWESVSVLNLFTRI	0	>FZR1_HUMAN_485	0
RVAEDRTRVVSPIIDVINMDN	0	>GALT2_HUMAN_250	0
CLTVVDRAPGSLIKLQGCREN	0	>GALT2_HUMAN_506	0
GGSGTVFARNTRRAAEVWMDE	0	>GALT2_HUMAN_381	0
QKFKRCPPLPTTSVIIVFHNE	0	>GALT3_HUMAN_186	0
DHEKQRRKDETYPIKTPTFAG	0	>GALT3_HUMAN_354	0
IKHRLQCKNFTWYLNNIYPEV	0	>GALT3_HUMAN_486	0
LEPLLERVYLSRKKVACPVIE	0	>GALT5_HUMAN_608	0
GHIFRNDNPYSFPKDRMKTVE	0	>GALT5_HUMAN_732	0
RDLNVTISLSTDRPKQRSQAV	0	>GALT5_HUMAN_224	0
GEAMALNKTKTQSKEVNANKH	0	>GALT5_HUMAN_260	0
VINDKDMSYMTVDNFQRGIFV	0	>GALT5_HUMAN_629	0
GSKELQQFNYTWLRLIKCGEW	0	>GALT5_HUMAN_847	0
NKGLKWLHKSTSVFHPELVNH	0	>GALT5_HUMAN_887	0
INQSCLPGFYTPAELKPFWER	0	>GALT6_HUMAN_95	0
VRQEERKGLITARLLGASVAQ	0	>GALT6_HUMAN_251	0
HSRGNFDWSLTFGWETLPPHE	0	>GALT6_HUMAN_328	0
PEMFVPDLTPTFYGAIKNLGT	0	>GALT6_HUMAN_496	0
PSQSDQLLAESSSARPQLELH	0	>GDF15_HUMAN_173	0
VQHREVQGFESATFLGYFKSG	0	>GELS_HUMAN_154	0
VSKGIRDNERSGRARVHVSEE	0	>GELS_HUMAN_253	0
ATYGQFYGGDSYIILYNYRHG	0	>GELS_HUMAN_473	0
VQGKEPAHLMSLFGGKPMIIY	0	>GELS_HUMAN_537	0
TPSAAYLWVGTGASEAEKTGA	0	>GELS_HUMAN_608	0
SQEEEKTEALTSAKRYIETDP	0	>GELS_HUMAN_725	0
LKFLNFFKDNTCLKNAIQAFG	0	>GFRA1_HUMAN_336	0
LEEKEYFGIVSVRILVHEWPM	0	>GINM1_HUMAN_111	0
TLPLEESMLYSISRDSDILFT	0	>GINM1_HUMAN_178	0
APQDGIRINVTTLKDDGDISK	0	>GINM1_HUMAN_48	0
VNDLPVNSGVTRISCQTLIVK	0	>GINM1_HUMAN_84	0
NLTEWKRQNITNQLEKWMKLN	0	>GL8D1_HUMAN_259	0
LKPWGRTASYTDVWEKWYIPD	0	>GL8D1_HUMAN_343	0
NYMNHVAKQQSEEAFPQEQQK	0	>GLCE_HUMAN_73	0
QLGNTKDFIISFDLKFLTNGS	0	>GLCE_HUMAN_295	0
KNQLFTIHYVSNAQLIAFKER	0	>GLCE_HUMAN_325	0
TAHMAAFFAASDWLVRNQDEK	0	>GLCE_HUMAN_409	0
VTRKLGEGFKSLEPGWYSAMA	0	>GLCE_HUMAN_436	0
WYEEYPTTPSSFVLNGFMYSL	0	>GLCE_HUMAN_506	1
APDVQDCPECTLQENPFFSQP	0	>GLHA_HUMAN_35	0
NEAKGTEFAESADAALQGDPA	0	>GLPC_HUMAN_104	0
PNCNSKRYLETLPNTSIIIPF	0	>GLT10_HUMAN_143	0
LNCKSFKWFMTKIAWDLPKFY	0	>GLT10_HUMAN_440	0
SLTQQWLFEHTNSTVLEKFNR	0	>GLT10_HUMAN_592	0
KRYLETLPNTSIIIPFHNEGW	0	>GLT10_HUMAN_148	0
IIIPFHNEGWSSLLRTVHSVL	0	>GLT10_HUMAN_159	0
CGGRMEDIPCSRVGHIYRKYV	0	>GLT10_HUMAN_366	0
TSPVTLYDCHSMKGNQLWKYR	0	>GLT10_HUMAN_540	0
AIGKAFGSVATRIEQRKKMNC	0	>GLT16_HUMAN_399	0
LLSGDTQTDATSFYDRVWAAI	0	>GLU2B_HUMAN_266	0
LCGKETMVTSTTEPSRCEYLM	0	>GLU2B_HUMAN_494	0
LSGDTQTDATSFYDRVWAAIR	0	>GLU2B_HUMAN_267	0
ESIRNLEQEISFDFGPNGEFA	0	>GLU2B_HUMAN_399	0
VHMEEVVVVTTPDTAVDGSGV	0	>GMEB2_HUMAN_18	0
EEVVVVTTPDTAVDGSGVEGV	0	>GMEB2_HUMAN_21	0
KEFVHLAGKSTLKDWKRAIRM	0	>GMEB2_HUMAN_138	0
QQRAAAQQRRSFLNAHHRSGA	0	>GNAS3_HUMAN_63	0
LEYEEEFDYETESETESEIES	0	>GNAS3_HUMAN_111	0
DSYRDNIAGKSFQNRLCLPMP	0	>GNPTA_HUMAN_64	0
MTIDGKELTISPAYLLWDLSA	0	>GNPTA_HUMAN_298	0
ISPAYLLWDLSAISQSKQDED	0	>GNPTA_HUMAN_307	0
ISQSKQDEDISASRFEDNEEL	0	>GNPTA_HUMAN_319	0
ESHIHRIEGLSQKFIYLNDDV	0	>GNPTA_HUMAN_399	0
IPKGECLPYFSFAEVAKRGVE	0	>GNPTA_HUMAN_567	0
EEVKIPLVNISLLPKDAQLSL	0	>GNPTA_HUMAN_701	0
IAFKMIRTNVSHVVGQLDDIR	0	>GNPTA_HUMAN_1131	1
VKAVLRDFYESMFPIPSQFEL	0	>GNPTA_HUMAN_1174	0
LFKLLQRQTYTCLSHRYGLYV	0	>GNPTA_HUMAN_12	0
FNVAKPKNPSTNVSVVVFDST	0	>GNPTA_HUMAN_178	1
SGLLKGNSRQTVWRGYLTTDK	0	>GNPTA_HUMAN_206	0
ELNKQTKKNMTIDGKELTISP	0	>GNPTA_HUMAN_289	0
SHSKGQKVYLTWPVPNCAEGC	0	>GNPTA_HUMAN_432	0
MNATTIHFNLTFQNTNDEEFK	0	>GNPTA_HUMAN_616	0
TNDEEFKMQITVEVDTREGPK	0	>GNPTA_HUMAN_630	0
LPKDAQLSLNTLDLQLEHGDI	0	>GNPTA_HUMAN_713	0
DITQLNNIPPTQESYYDPNLP	0	>GNPTA_HUMAN_1074	0
LKFWTHCVLATLIMFTIFSFF	0	>GNPTA_HUMAN_1218	0
HCVLATLIMFTIFSFFAEQLI	0	>GNPTA_HUMAN_1223	0
HEWEIANNTFTGMWMRDGDAC	0	>GNPTG_HUMAN_119	0
HRKQGEDFSRTFNDHKQKYLQ	0	>GOLI4_HUMAN_149	0
KRELEHNAEETYGENDENTDD	0	>GOLI4_HUMAN_640	0
EETYGENDENTDDKNNDGEEQ	0	>GOLI4_HUMAN_648	0
VALKYQQHQESLSAQLQVVYE	0	>GOLI4_HUMAN_56	0
AQLQVVYEHRSRLEKSLQKER	0	>GOLI4_HUMAN_69	0
GLGNGRRSMKSPPLVLAALVA	0	>GOLM1_HUMAN_13	0
IVLGFNYWIASSRSVDLQTRI	0	>GOLM1_HUMAN_36	0
[truncated: 2,652 more rows]

## Sheet: DeepO-GlcNAc 
AA	y_true	Gene	y_pred
LLLAASAWGVTLSPKDCQVFR	1	>A2GL_HUMAN_37	0
SAMSQSLLKTTQEPLARDPVK	1	>A4_HUMAN_353	1
LARDPVKLPTTAASTPDAVDK	1	>A4_HUMAN_367	1
GLTTRPGSGLTNIKTEEISEV	1	>A4_HUMAN_659	1
LDKDSSLSFQSTQVPERRHAS	1	>ABCAC_HUMAN_125	0
LMKILTERGYSFVTTAEREIV	1	>ACTS_HUMAN_201	0
PTTRDWALQFTQQTKKRPRRM	1	>ADA19_HUMAN_191	0
PIYANRFAVPTYAAKQPQQFP	1	>ADAM9_HUMAN_777	0
RGKRELRMSSSYPTGLADVKA	1	>ADML_HUMAN_51	0
RATTASRLPSSAVTPRAPHPS	1	>AGRIN_HUMAN_1282	1
VTPRAPHPSHTSQPVAKTTAA	1	>AGRIN_HUMAN_1294	1
TAAPTTRRPPTTAPSRVPGRR	1	>AGRIN_HUMAN_1312	1
LELGIGPGAATRGSGVGECGD	1	>AGRIN_HUMAN_1540	1
PEHVLRQVDVTSFAGHPCTRA	1	>AGRIN_HUMAN_1815	1
EEMDFRSGSPSDNSGAEEMEV	1	>AKT1_HUMAN_126	0
DFRSGSPSDNSGAEEMEVSLA	1	>AKT1_HUMAN_129	0
LDGKKDARQVTSNSLSGTQED	1	>AMRP_HUMAN_134	0
LEGRTKELGYTVKKHLQDLSG	1	>AMRP_HUMAN_337	0
GKLSELQVEQTSLEPLQESPR	1	>ANFB_HUMAN_62	1
KLSELQVEQTSLEPLQESPRP	1	>ANFB_HUMAN_63	1
ESPRPTGVWKSREVATEGIRG	1	>ANFB_HUMAN_79	1
GFWDCVTCHGSPVDICTAKPR	1	>ANT3_HUMAN_35	0
ARLAEYHAKATEHLSTLSEKA	1	>APOA1_HUMAN_221	1
QGRVRAATVGSLAGQPLQERA	1	>APOE_HUMAN_215	1
STMDYGKKWWTQAQAHDLVIK	1	>APOL1_HUMAN_236	0
CKYIEHLEAVTCKCQQEYFGE	1	>AREG_HUMAN_169	0
AWGPWSECSRTCGGGASYSLR	1	>ATL1_HUMAN_48	1
LAQEWSPCTVTCGQGLRYRVV	1	>ATL1_HUMAN_451	1
DTLLKPSERRTSPVTLSPHKH	1	>ATL1_HUMAN_1127	1
SPHKHVSGFSSSLRTSSTGDA	1	>ATL1_HUMAN_1143	1
PHKHVSGFSSSLRTSSTGDAG	1	>ATL1_HUMAN_1144	1
WAAVRGPCSVSCGAGLRWVNY	1	>ATS13_HUMAN_698	0
CGVVDDEPRPTGKAETEDEDE	1	>ATS1_HUMAN_208	0
DLPRSLVMPTSLVPYHSETPA	1	>ATS3_HUMAN_1088	1
SKTVRLVTVPSSPPTKRVHLS	1	>ATS3_HUMAN_1149	1
KTVRLVTVPSSPPTKRVHLSS	1	>ATS3_HUMAN_1150	1
RLVTVPSSPPTKRVHLSSASQ	1	>ATS3_HUMAN_1153	1
PPRASCETPASTPEAHEHAPA	1	>ATS5_HUMAN_214	1
YRGFYQKTHISYQEYPFKVFP	1	>B3GL1_HUMAN_225	0
QGILIRDNVRTIGAQVYEQVL	1	>B4GT5_HUMAN_59	0
CNYRGLHDVLSPPRGEASGQG	1	>BAMBI_HUMAN_114	1
TTKVGSPATVTFQQNKNFHQT	1	>BPTF_HUMAN_2103	0
KKVEELEGEITTLNHKLQDAS	1	>BST2_HUMAN_121	0
IGGRERWNHVTTTTKRPVTTR	1	>C99L2_HUMAN_99	1
IERETGWLKVTEPLDRERIAT	1	>CADH1_HUMAN_217	1
GGMVKSNFVPTNVGSKAFGRR	1	>CALCB_HUMAN_111	0
PKVTYKAPVPTGEVYFADSFD	1	>CALX_HUMAN_66	1
SSGTSLLTPKSSSSTNTSLLT	1	>CARF_HUMAN_349	1
DQFLEEQKQETQKIQSNDGKE	1	>CASC4_HUMAN_195	0
ATEPTVDSVVTPEAFSESIIT	1	>CASK_HUMAN_157	1
IKKAEATTTTTSAGAEAAEGQ	1	>CBPD_HUMAN_44	1
HTGRSRGIERSTLEEPNLQPL	1	>CCD80_HUMAN_64	1
NPEDIYPSNPTDDDVSSGSSS	1	>CD44_HUMAN_174	0
SGGYIFYTFSTVHPIPDEDSP	1	>CD44_HUMAN_200	0
FDHTKQNQDWTQWNPSHSNPE	1	>CD44_HUMAN_325	0
YRQTPKEDSHSTTGTAAASAH	1	>CD44_HUMAN_422	1
VTGGRRDPNHSEGSTTLLEGY	1	>CD44_HUMAN_550	0
RDPNHSEGSTTLLEGYTSHYP	1	>CD44_HUMAN_555	0
SHYPHTKESRTFIPVTSAKTG	1	>CD44_HUMAN_572	1
KFEHCNFNDVTTRLRENELTY	1	>CD59_HUMAN_76	0
TQLSVVDFLPTTAQPTKKSTL	1	>CD8B_HUMAN_140	1
QLSVVDFLPTTAQPTKKSTLK	1	>CD8B_HUMAN_141	1
VDFLPTTAQPTKKSTLKKRVC	1	>CD8B_HUMAN_145	1
PTTAQPTKKSTLKKRVCRLPR	1	>CD8B_HUMAN_149	0
STHSKTSAVSSQANSQPPVQV	1	>CDK12_HUMAN_597	1
LPGTLAKSIGTFSDPCKDPTR	1	>CDSN_HUMAN_37	1
PLLRPAGRRTTPQTTRPGPGT	1	>CELR1_HUMAN_2307	1
TPVPPTGDSETAPVPPTGDSG	1	>CEL_HUMAN_579	1
GDSGAPPVPPTGDSGAPPVPP	1	>CEL_HUMAN_596	1
GRTEVQLEHLSREQVLLYLFA	1	>CGRE1_HUMAN_69	0
VKQSDLPRKETEQPPAPGSME	1	>CHSTC_HUMAN_88	1
RTTDWTPAGSTGQVVHGSPRE	1	>CILP1_HUMAN_105	1
PRTATLATLATRAQTVATTAN	1	>CK024_HUMAN_212	1
AGRGDENPAGTVEGKEDWEME	1	>CLC11_HUMAN_69	0
GNQSHVDPGPTPIPHNSSSRF	1	>CLN3_HUMAN_80	1
PAGPRGPVGPSGPPGKDGTSG	1	>CO3A1_HUMAN_1145	1
KAGPQGRGGVSAVPGFRGDEG	1	>CO4A2_HUMAN_1446	1
APGEVKGYKVTFHPTGDDRRL	1	>COCA1_HUMAN_1120	1
GSERTLPILTTQAPKSGPRNL	1	>COCA1_HUMAN_1749	1
TEPPTPPPPPTIPPARDVCKG	1	>COCA1_HUMAN_2309	1
TQEATGQAVSTAHPPTGKRLK	1	>COCH_HUMAN_140	1
GQAVSTAHPPTGKRLKKTPEK	1	>COCH_HUMAN_145	1
WVTAHASKMSSYLPAKQELKD	1	>COJA1_HUMAN_273	0
LAGERGTVGPSGEPGVKGEEG	1	>COQA1_HUMAN_343	1
THKDVTENLETQVVESRLREP	1	>CR3L4_HUMAN_349	0
GCLICKCREASASAGPPILSG	1	>CRIM1_HUMAN_596	0
VRPTGQDWNHTPQKTDHPSAL	1	>CSF1_HUMAN_383	1
CSISAPARSPSPSTQPWEHVN	1	>CSF2_HUMAN_24	1
ISAPARSPSPSTQPWEHVNAI	1	>CSF2_HUMAN_26	1
EFPVTETPLVTARMILESKTE	1	>CSPG2_HUMAN_522	1
WEERQTSGRITEEFLGKYLST	1	>CSPG2_HUMAN_632	1
QTEMTHRRERTETLIPEMRTD	1	>CSPG2_HUMAN_687	0
DSTQKQLEEVTDEDIAAHGKF	1	>CSPG2_HUMAN_869	0
KFTIRFQPTTSTGIAEKSTLR	1	>CSPG2_HUMAN_888	1
HSVSYPPGAVTEHKVKTDEVV	1	>CSPG2_HUMAN_1110	1
KVKTDEVVTLTPRIGPKVSLS	1	>CSPG2_HUMAN_1123	1
VQYINGKHLVTTVPKDPEAAE	1	>CSPG2_HUMAN_1418	1
RKSFMSLTTPTQSEREMTDST	1	>CSPG2_HUMAN_1780	0
SGDFREYSTVSHPIAKEETVM	1	>CSPG2_HUMAN_1945	1
GTVNEIDRRSTILPTAEVEGT	1	>CSPG2_HUMAN_2059	1
EIDRRSTILPTAEVEGTKAPV	1	>CSPG2_HUMAN_2063	1
KEEVKVSGTVSTNFPQTIEPA	1	>CSPG2_HUMAN_2085	0
SGTVSTNFPQTIEPAKLWSRQ	1	>CSPG2_HUMAN_2091	0
GFEMAKEFVTSAPKPSDLYYE	1	>CSPG2_HUMAN_2417	1
TQATRQESSTTFVSDGSLEKH	1	>CSPG2_HUMAN_2458	1
QDRFREFEDSTLKPNRKKPTE	1	>CSPG2_HUMAN_2531	1
YTQATHDESMTYEDRSQLDHM	1	>CSPG2_HUMAN_2656	0
EALVDHTPYLSIATTHLMDQS	1	>CSPG2_HUMAN_2781	0
TQAALIRGQDSTIAASEQQVA	1	>CSPG2_HUMAN_3024	0
PTPGDKLSPASELPKESPLEV	1	>CSPG5_HUMAN_165	1
EAKKDESWQGTVTDTRMSDEI	1	>CSTN3_HUMAN_691	0
RLEDTFGPDPTMIRANCLVQT	1	>CTGF_HUMAN_193	0
AMEPDRKAAVSHWQQQSYLDS	1	>CTNB1_HUMAN_23	0
VSRTTKHFHETTPNKGSGTTS	1	>DAF_HUMAN_343	1
SRTTKHFHETTPNKGSGTTSG	1	>DAF_HUMAN_344	1
TPKPATPSTDSTTTTTRRPTK	1	>DAG1_HUMAN_441	1
ATPSTDSTTTTTRRPTKKPRT	1	>DAG1_HUMAN_445	1
VPRVTTKVSITRLETASPPTR	1	>DAG1_HUMAN_469	1
ITRLETASPPTRIRTTTSGVP	1	>DAG1_HUMAN_478	1
GNDHSTLDGYSRRTTLSSKMY	1	>DKK1_HUMAN_169	0
INGSPCQHGGTCVDDEGRASH	1	>DLK1_HUMAN_143	0
LSPQQVTRLPSGYGLAYRLTP	1	>DLK1_HUMAN_260	1
PSGYGLAYRLTPGVHELPVQQ	1	>DLK1_HUMAN_269	0
SPDTWPTSRASTAGSESTLAL	1	>DMBT1_HUMAN_1499	1
WPTSRASTAGSESTLALRLVN	1	>DMBT1_HUMAN_1503	1
CTPNPCHNGGTCEISEAYRGD	1	>EDIL3_HUMAN_88	0
KSGHIQDYQITASSIFRTLNM	1	>EDIL3_HUMAN_336	0
TSKPSALPKFSQFLGDPVEKA	1	>EFC14_HUMAN_412	1
MKVGQDPNAVTPEQLTTSRPS	1	>EFNB1_HUMAN_172	1
NAVTPEQLTTSRPSKEADNTV	1	>EFNB1_HUMAN_179	1
MATQAPGSRGSLGDSDGKHET	1	>EFNB1_HUMAN_201	1
TQRRRLSPPSSSAASSYSFSD	1	>EMD_HUMAN_53	1
PKKEDALLYQSKGYNDDYYEE	1	>EMD_HUMAN_87	0
PGAGPGVGGPSRGPLDGFSVF	1	>EMIL1_HUMAN_622	1
KHATQDDASRTRAPGLSSQHP	1	>EMIL2_HUMAN_223	1
TMKDQQDLTRTGISRKEPLLK	1	>ER6L2_HUMAN_1420	0
EFHHGPDPTDTAPGEQAQDVA	1	>ERP44_HUMAN_369	0
PESSFQKLAPSEYRYTLLRDR	1	>ERP44_HUMAN_393	0
IQPVHILTSVSSLRGTRECSV	1	>EZH2_HUMAN_75	1
RGRPGEPPAASSAAGDAGWPN	1	>FA20C_HUMAN_74	1
GRPGEPPAASSAAGDAGWPNK	1	>FA20C_HUMAN_75	1
RRELVLFDKPTRGTSIKEFRE	1	>FA69B_HUMAN_144	1
RGCSEGHCLVTPEIQRGDWGQ	1	>FAT2_HUMAN_4036	0
TSRSTGPEGVTHAPSLGKAAL	1	>FBLN2_HUMAN_357	1
TGPEGVTHAPSLGKAALVPTQ	1	>FBLN2_HUMAN_361	1
AGFANRGDVLTGRPFYKDINE	1	>FBN2_HUMAN_1066	0
AGTPSLRPKATVKLTEATQLG	1	>FGFP2_HUMAN_155	1
NSISVKWLPSSSPVTGYRVTT	1	>FINC_HUMAN_1566	1
EPSPEGTTGQSYNQYSQRYHQ	1	>FINC_HUMAN_2349	1
KTGLPPSRNSTSSQSQTSTAS	1	>FIP1_HUMAN_275	1
KGIKRKATEISTAVVQRSATI	1	>FNBP4_HUMAN_797	0
PHGGSSRLLPTQPHLSSPLSK	1	>FNDC1_HUMAN_732	1
VLADSLHVGPSARPPPSLSLR	1	>FPRP_HUMAN_150	1
PPSALGAVGVTRSSGTPRPGR	1	>FUT11_HUMAN_59	1
PSYKVREKIETVKYPTYPEAE	1	>FUT8_HUMAN_564	1
HSEDGAPALLTTAPPPGLQPG	1	>FZD2_HUMAN_165	1
WSPAKEKRGWTLNSAGYLLGP	1	>GALA_HUMAN_35	0
NGEEKAQSMETLPPGKVRWPD	1	>GALT2_HUMAN_70	1
VQPDQGKIFYSSIKEMKPPLR	1	>GALT5_HUMAN_69	0
GAWGKENVRKTEESVLKVEVD	1	>GALT5_HUMAN_94	0
VLKVEVDLDQTQRERKMQNAL	1	>GALT5_HUMAN_108	0
VPLWHPAHLQTLPVTPNKQKT	1	>GALT5_HUMAN_134	1
PNKQKTDGRGTKPEASSHQGT	1	>GALT5_HUMAN_149	0
SSHQGTPKQTTAQGAPKTSFI	1	>GALT5_HUMAN_164	1
SSLAPHRVPLSQTNHALTGGL	1	>GALT5_HUMAN_379	0
GTHQVLRIDVTLSPRDPKAPG	1	>GALT5_HUMAN_429	1
PFDAATLHTSTAMAAQHGMDD	1	>GELS_HUMAN_431	0
EGLGASSHITTKSMAAPPSCG	1	>GFRA1_HUMAN_433	1
PNLSKKESVSSLQTTSQYLIR	1	>GINM1_HUMAN_200	0
KESVSSLQTTSQYLIRNVETT	1	>GINM1_HUMAN_205	0
VDGFEKRAAASESNNYMNHVA	1	>GLCE_HUMAN_59	0
EIVSISASSTTGVAMHTSTSS	1	>GLPA_HUMAN_23	1
TSSSVTKSYISSQTNDTHKRD	1	>GLPA_HUMAN_41	1
SQTNDTHKRDTYAATPRAHEV	1	>GLPA_HUMAN_52	1
RSPNSTAWPLSLEPDPGMASA	1	>GLPC_HUMAN_15	1
ASASTTMHTTTIAEPDPGMSG	1	>GLPC_HUMAN_33	1
ALYRERQPDGTPGGSGAAVAP	1	>GLT10_HUMAN_39	1
RDKYRSEALPTDLPAPSAPDL	1	>GLU2B_HUMAN_287	1
PKHSTFGQSLTQRLHALKLRS	1	>GNAS3_HUMAN_160	0
DASPSRAPPSTQEPQSPREGE	1	>GNAS3_HUMAN_182	1
GGNVTKEKPPSLIVPLESQMT	1	>GNPTA_HUMAN_837	1
KSLVTNCKPVTDKIHKAYKDK	1	>GNPTA_HUMAN_1098	0
LLSEHEQLVVTLEDHKSALAA	1	>GOLI4_HUMAN_216	0
QVAHSPQGYNTAREKPTREVQ	1	>GOLI4_HUMAN_270	1
GNVLGNSKSQTPAPSSEVVLD	1	>GOLM1_HUMAN_235	1
GTSAASKPKSTPAVIQGPSGK	1	>GP108_HUMAN_178	1
LRNDVDKRGETTSASLLNAGL	1	>GTR12_HUMAN_432	0
RKFLKGRLLQTHFQSQGQGQS	1	>H6ST2_HUMAN_528	0
TLSSKPQALATPNKEEHGKRK	1	>HBEGF_HUMAN_85	1
IPPSSAPTVLSVPAGTTIVKT	1	>HCFC1_HUMAN_569	1
DGKPTTIITTTQASGAGTKPT	1	>HCFC1_HUMAN_739	1
AVTTLVVKGTTGVTTLGTVTG	1	>HCFC1_HUMAN_878	1
ATLSSQVINPTAITVSAAQTT	1	>HCFC1_HUMAN_927	1
TTPTITMQPVSQPTQVTLITA	1	>HCFC1_HUMAN_955	1
HETGTTNTATTTVVANLGGHP	1	>HCFC1_HUMAN_1031	0
ERRGPATPGPSYRAPEPGAAT	1	>HEG1_HUMAN_81	1
VSKTEGFPKDSRIATTSSSVL	1	>HEG1_HUMAN_363	1
GFPKDSRIATTSSSVLLSPSA	1	>HEG1_HUMAN_368	1
VRGTAIEQRTSSDHTDHTYLS	1	>HEG1_HUMAN_548	1
HHLFSSILPSTRASVHLLKST	1	>HEG1_HUMAN_695	1
LGVTAEYSPASRSLGTSPSPQ	1	>HEG1_HUMAN_941	1
LSPLTVITKETEKAVPPRDIE	1	>HEPH_HUMAN_1079	1
HWLLFEMSRHSLEQKPTDAPP	1	>HG2A_HUMAN_197	0
SESLELEDPSSGLGVTKQDLG	1	>HG2A_HUMAN_282	1
TRSQLANTEPTKGLPDHPSRS	1	>HLPDA_HUMAN_52	1
EESTLTKLGNTISSLFGGGTT	1	>HYOU1_HUMAN_580	1
SVRSTKDPCPSQPPVFPAAKQ	1	>I18BP_HUMAN_53	1
DSQRYKVDYESQSTDTQNFSS	1	>IBP3_HUMAN_192	0
ERDSREHEEPTTSEMAEETYS	1	>IBP5_HUMAN_123	0
EPTTSEMAEETYSPKIFRPKH	1	>IBP5_HUMAN_131	0
NPKESKPQAGTARPQDVNRRD	1	>IBP6_HUMAN_126	1
PGDRDNLAIQTRGGPEKHEVT	1	>IBP7_HUMAN_220	1
KHEVTGWVLVSPLSKEDAGEY	1	>IBP7_HUMAN_236	0
LFVEPILEVSSLPTTNSTTNS	1	>IC1_HUMAN_64	1
EVSSLPTTNSTTNSATKITAN	1	>IC1_HUMAN_71	1
RWPESPKAQASSVPTAQPQAE	1	>IGHD_HUMAN_109	1
QAEGSLAKATTAPATTRNTGR	1	>IGHD_HUMAN_127	1
ESETSCLVTTTDFQIQTEMAA	1	>IL2RA_HUMAN_218	0
SLALVTNSAPTSSSTKKTQLQ	1	>IL2_HUMAN_23	1
KKAKNLDAITTPDPTTNASLL	1	>IL6_HUMAN_166	1
LDAITTPDPTTNASLLTKLQA	1	>IL6_HUMAN_171	1
KTREGAEDKMTSGDVLSNRKM	1	>IMPA3_HUMAN_107	0
KRVEDLHVGATVAPSSRRDFT	1	>IPSP_HUMAN_39	1
SICRPTRAVPSSRGDYMTMQM	1	>IRS1_HUMAN_984	0
YVDTSPAAPVSYADMRTGIAA	1	>IRS1_HUMAN_1011	1
GVPGRVHNGVSLPTFKNTETA	1	>K154L_HUMAN_105	0
AAVTLFLRKSSPPALSAALVA	1	>K154L_HUMAN_651	1
QAMHTGLPNPTNLEMPRASTP	1	>K154L_HUMAN_759	0
FDRIVEKGYYSERDAADAVKQ	1	>KCC4_HUMAN_137	0
CGGPGCGGLVTVAHNAWQKAM	1	>LAMB1_HUMAN_1435	0
NGFKSLAQEATRLAESHVESA	1	>LAMC2_HUMAN_762	0
TRCEQDRPSPTTAPPAPPSPS	1	>LAMP1_HUMAN_199	1
SPTTAPPAPPSPSPSPVPKSP	1	>LAMP1_HUMAN_207	1
APPAPPSPSPSPVPKSPSVDK	1	>LAMP1_HUMAN_211	1
NEFLCDKDKTSTVAPTIHTTV	1	>LAMP2_HUMAN_195	1
PTIHTTVPSPTTTPTPKEKPE	1	>LAMP2_HUMAN_209	1
IHTTVPSPTTTPTPKEKPEAG	1	>LAMP2_HUMAN_211	1
RDYSQPTAAATVQDIKKPVQQ	1	>LAMP3_HUMAN_44	0
EAEAAVATQETSTVRLKVSST	1	>LDLR_HUMAN_724	1
TSTVRLKVSSTAVRTQHTTTR	1	>LDLR_HUMAN_734	1
RLKVSSTAVRTQHTTTRPVPD	1	>LDLR_HUMAN_738	1
VSSTAVRTQHTTTRPVPDTSR	1	>LDLR_HUMAN_741	1
SSTAVRTQHTTTRPVPDTSRL	1	>LDLR_HUMAN_742	1
LGSTTAVQTPTSGEPLVSTSE	1	>LEUK_HUMAN_28	1
GSTTAVQTPTSGEPLVSTSEP	1	>LEUK_HUMAN_29	1
EPLVSTSEPLSSKMYTTSITS	1	>LEUK_HUMAN_41	1
SIKMSSVPQETPHATSHPAVP	1	>LEUK_HUMAN_109	1
SHTVTGGTITTNSPETSSRTS	1	>LEUK_HUMAN_137	1
SRRGPLVKYSSDYFQAPSDYR	1	>LG3BP_HUMAN_444	0
AGMPGQHGQITQQELDTVVKT	1	>LMAN1_HUMAN_385	0
HTPPGNAEVTTNIPKMEAATN	1	>LRC8D_HUMAN_77	1
AVTPDIPLRATYPRTDFALPN	1	>LRC8D_HUMAN_114	1
SRAPDGAALATARASPRQEKD	1	>LRP11_HUMAN_197	1
TVTDTAGQRSSDNVSVTVLRA	1	>LRP11_HUMAN_289	1
HTAASPALPRTTGPSEDAGGD	1	>LRP11_HUMAN_366	1
DSLVEKSQKATAPNKPPALSN	1	>LRP11_HUMAN_386	1
APNKPPALSNTEKRNHSAFWG	1	>LRP11_HUMAN_397	0
GTDEEDCEPPTAHTTHCKDKK	1	>LRP1_HUMAN_3735	1
HNACVPKTCPSSYFHCDNGNC	1	>LRP2_HUMAN_1273	0
ALYAAGKAATSGVPSIYAPST	1	>LSR_HUMAN_317	1
RVERAMSEVTSLHEDDWRSRP	1	>LSR_HUMAN_436	0
DQDDSRDFPRSRDPHYDDFRS	1	>LSR_HUMAN_546	0
AQKGISGEQSTEGSFPLRYVQ	1	>LTBP1_HUMAN_326	1
KLCQIPVHGASVPKLYQHSQQ	1	>LTBP1_HUMAN_438	0
GKALGTHVIHSTHTLPLTVTS	1	>LTBP1_HUMAN_460	1
HSTHTLPLTVTSQQGVKVKFP	1	>LTBP1_HUMAN_469	1
PVQKTQTIHSTYSHQQVIPHV	1	>LTBP1_HUMAN_537	0
KPKNTQPVAKSTHPPPLPAKE	1	>LTBP1_HUMAN_768	1
ATAPPEKEIPSLDQEKTKLEP	1	>LTBP1_HUMAN_810	1
EDTEEERGVTTDSPVSEERSV	1	>LTBP3_HUMAN_514	1
HSLCPDGKGYTQDNNIVNYGI	1	>LTBP3_HUMAN_978	0
HYSASDLRYNTRPLGQEPPRV	1	>LTBP4_HUMAN_476	0
LLVPRELSGSSPVLEETHPAH	1	>LYAG_HUMAN_46	0
RTRTAGSSGVTAGRPRPTARH	1	>LYOX_HUMAN_113	1
KDIIYLHPSTTPYPGGFKCFT	1	>LYPD6_HUMAN_41	1
DPRPEGDPQRTVISWRGAVIE	1	>MA1B1_HUMAN_204	0
IEPEQGTELPSRRAEVPTKPP	1	>MA1B1_HUMAN_223	1
GPVAPSKVATTSVITIVKSTE	1	>MAFK_HUMAN_134	1
LKSVEITMKPSKASELNLDEL	1	>MANEA_HUMAN_86	0
TPLAHHHTDYSKPTDISWRDT	1	>MANS1_HUMAN_161	0
RSISRGRHARTHPQTALLESS	1	>MATN2_HUMAN_40	1
WQSSRPLRRASLSLGSGFWHA	1	>MBTP1_HUMAN_166	0
EGDLPEHKRPSAPVDFSKIDP	1	>MESD_HUMAN_88	1
GALQQKIPGVSTPQTLAGTQK	1	>MGAP_HUMAN_1557	1
LLEPRDPVASSLSPYFGTKTR	1	>MINP1_HUMAN_42	1
PPDTKASDVDTSSSTLRKILM	1	>MINT_HUMAN_2529	1
GSGAGLRVNTSEGVVLLSYSG	1	>MINT_HUMAN_2811	0
KARYNAQCQETIRVTKPCTPK	1	>MK_HUMAN_119	0
QLYGGESGFPTKMPPQPRTTS	1	>MMP14_HUMAN_291	1
FPTKMPPQPRTTSRPSVPDKP	1	>MMP14_HUMAN_299	1
PPQPRTTSRPSVPDKPKNPTY	1	>MMP14_HUMAN_304	1
GSSTRGSQGTTHLLTRATASS	1	>MUC16_HUMAN_624	1
RGSQGTTHLLTRATASSETSA	1	>MUC16_HUMAN_628	1
SAQFSSSHLVSELRATSSTSV	1	>MUC16_HUMAN_918	1
ADTSAIRNTDSTTLDQHLGIR	1	>MUC16_HUMAN_1514	0
TSAIRNTDSTTLDQHLGIRSL	1	>MUC16_HUMAN_1516	0
ATDRSLNTGVTRASRLENGSD	1	>MUC16_HUMAN_1870	1
KSKHKTETWVSTTAIPSTVLN	1	>MUC16_HUMAN_3395	1
SKHKTETWVSTTAIPSTVLNN	1	>MUC16_HUMAN_3396	1
PAAMARSSGVTFSRPDPTSKK	1	>MUC16_HUMAN_3799	1
GVTFSRPDPTSKKAEQTSTQL	1	>MUC16_HUMAN_3807	1
DPTSKKAEQTSTQLPTTTSAH	1	>MUC16_HUMAN_3814	1
EQTSTQLPTTTSAHPGQVPRS	1	>MUC16_HUMAN_3821	1
ESTRARTEPNSFLTIELRDVS	1	>MUC16_HUMAN_4011	0
TEITSSKRISSSFLAQSMRSS	1	>MUC16_HUMAN_4059	0
AIHHSADTAVTNMEATSSEYS	1	>MUC16_HUMAN_4250	0
ADTAVTNMEATSSEYSPIPGH	1	>MUC16_HUMAN_4255	0
SSEYSPIPGHTKPSKATSPLV	1	>MUC16_HUMAN_4266	1
SETTNIKREPTYFLTPRLRET	1	>MUC16_HUMAN_5185	1
NIKREPTYFLTPRLRETSTSQ	1	>MUC16_HUMAN_5189	1
TGVNSSSKISTPDHDKSTVPP	1	>MUC16_HUMAN_5235	1
ISTGMITRLFTSPIMTKSAEM	1	>MUC16_HUMAN_5553	0
AFFETRIQTESTSSLIPGLRD	1	>MUC16_HUMAN_5776	1
FETRIQTESTSSLIPGLRDTR	1	>MUC16_HUMAN_5778	1
QKIGSSSDTSTVFDKAFTAAT	1	>MUC16_HUMAN_6385	1
MSPDTSTRSVTMLSTFAGLTK	1	>MUC16_HUMAN_6429	1
DTSTRSVTMLSTFAGLTKSEE	1	>MUC16_HUMAN_6432	1
TSTRSVTMLSTFAGLTKSEER	1	>MUC16_HUMAN_6433	1
KSEERTIATQTGPHRATSQGT	1	>MUC16_HUMAN_6449	1
GSTSHKIPTTSEDIKDTEKMY	1	>MUC16_HUMAN_6577	1
LTTGATETSRTEVASSRRTSI	1	>MUC16_HUMAN_6691	1
ATETSRTEVASSRRTSIPGPD	1	>MUC16_HUMAN_6695	1
SSETTKIKRESTYSLTPGLRE	1	>MUC16_HUMAN_6945	1
KIKRESTYSLTPGLRETSISQ	1	>MUC16_HUMAN_6950	1
TQRLPHSEITTLVSRGAGDVP	1	>MUC16_HUMAN_7369	1
IQSEPASSLTTRLRETSTSEE	1	>MUC16_HUMAN_7542	1
IPRISASSVLTESAKMTITTQ	1	>MUC16_HUMAN_7614	1
GRGPGGVSWPSPPFVKETSPP	1	>MUC16_HUMAN_7677	1
TRRIQTELASSLTPGLRESSG	1	>MUC16_HUMAN_7828	1
RIQTEPTSSLTLGLRKTSSSE	1	>MUC16_HUMAN_8120	1
TQRFSHSEMTTLVSRSPGDML	1	>MUC16_HUMAN_8243	1
FSHSEMTTLVSRSPGDMLWPS	1	>MUC16_HUMAN_8246	0
ETSRIQIEPTSSLTSGLRETS	1	>MUC16_HUMAN_8412	1
IQIEPTSSLTSGLRETSSSER	1	>MUC16_HUMAN_8416	1
ASPGFSHSEMTTLMSRTPGDV	1	>MUC16_HUMAN_8537	1
FSHSEMTTLMSRTPGDVPWPS	1	>MUC16_HUMAN_8541	0
VTKDREKIHPSSNTPVVNVGT	1	>MUC16_HUMAN_8642	0
SSLTSGLREISTSQETSSATE	1	>MUC16_HUMAN_8714	1
HSGASSQGTFTLDTSSRASWP	1	>MUC16_HUMAN_8803	1
TPMSRGPEDVSWPSRPSVEKT	1	>MUC16_HUMAN_8840	1
MSRGPESLSWTSPRFVETTRS	1	>MUC16_HUMAN_9716	1
PAFSETRRIPTEPTFSLTPGF	1	>MUC16_HUMAN_9869	1
RIPTEPTFSLTPGFRETSTSE	1	>MUC16_HUMAN_9876	1
FLHSEMTTLMSRSPENPSWKS	1	>MUC16_HUMAN_10001	0
IRPVKGPQTSTSPASPKGLHT	1	>MUC16_HUMAN_10456	1
TLTKSPHETETRTTWLTHPAE	1	>MUC16_HUMAN_10679	1
TKSPHETETRTTWLTHPAETS	1	>MUC16_HUMAN_10681	1
TISPAVSRLVTSMVTSLAAKT	1	>MUC16_HUMAN_10794	1
AVSRLVTSMVTSLAAKTSTTN	1	>MUC16_HUMAN_10798	1
GSDTAPSMVTSPGVDTRSGVP	1	>MUC16_HUMAN_11609	1
TGTSRVDLSPTASPGVSAKTA	1	>MUC16_HUMAN_11838	1
TSRVDLSPTASPGVSAKTAPL	1	>MUC16_HUMAN_11840	1
PGTPTVYLGASKTPASIFGPS	1	>MUC16_HUMAN_13774	1
DVLNRQCQQLSQHVRTGSAAN	1	>MUC17_HUMAN_56	0
STPFSIPSHHSDTPTTLASHS	1	>MUC1_HUMAN_999	1
YVKVSGAAPVSIEAGSAVGKT	1	>MUC20_HUMAN_553	1
NPTPPTTTPITTTTTVTPTPT	1	>MUC2_HUMAN_1902	1
PTPPTTTPITTTTTVTPTPTP	1	>MUC2_HUMAN_1903	1
PTTTPITTTTTVTPTPTPTGT	1	>MUC2_HUMAN_1906	1
PITTTTTVTPTPTPTGTQTPT	1	>MUC2_HUMAN_1910	1
PTPTGTQTPTTTPITTTTTVT	1	>MUC2_HUMAN_1921	1
PITTTTTVTPTPTPTGTQTGP	1	>MUC2_HUMAN_4187	1
LSPSSLPPKISTAFHTQQSEG	1	>MUC4_HUMAN_453	1
FHTQQSEGAETTGRPHERSSF	1	>MUC4_HUMAN_466	1
RQLDEKEALISQLTRGKLTYT	1	>MYH7_HUMAN_1299	0
KHHKSLEPLASPAVPFPGGQG	1	>MYRF_HUMAN_960	1
GHLPRGSPVTTREPTPRLQEG	1	>NCOR2_HUMAN_1570	1
QPTQENPKENTLVSKSPSSSS	1	>NEC1_HUMAN_640	1
AERGPPVRLFTEEELARYGGE	1	>NENF_HUMAN_48	0
LAVKGVVFDVTSGKEFYGRGA	1	>NENF_HUMAN_76	0
LGNPSAYRRVTETRSSFSRVS	1	>NFM_HUMAN_18	1
ADTYSVPSVLSPRRAATERPL	1	>NID1_HUMAN_333	0
ERPLGPPTERTRSFQLAVETF	1	>NID1_HUMAN_350	1
SKVDTKPLEESSTLDPHTKEG	1	>NID2_HUMAN_358	1
STLDPHTKEGTSLGEVGGPDL	1	>NID2_HUMAN_369	1
VEPWDERETRSPAPPEVDRDS	1	>NID2_HUMAN_393	1
PPQCPGRCPATPPTCAPGVRA	1	>NOV_HUMAN_46	1
GGITVDNRVQTDPQKPRGDVF	1	>NPNT_HUMAN_376	1
PETSTSPKFHTTTYSTERSEH	1	>NRG3_HUMAN_276	1
NPEIKIDETGSTPGYEGEGEG	1	>NRP1_HUMAN_829	1
STEANVLPPSSIGFTFSVPVA	1	>NU153_HUMAN_544	0
SGTAKIETAVTSTPSASGQFS	1	>NU214_HUMAN_1201	1
PNKEETPATESPDTGLYYHRY	1	>NUCB1_HUMAN_44	0
RDLELLIQTATRDLAQYDAAH	1	>NUCB1_HUMAN_162	0
LVTLEEFLASTQRKEFGDTGE	1	>NUCB1_HUMAN_321	0
AELNAKAQRLSQETEALGRSQ	1	>NUCB1_HUMAN_369	0
TDLDMLIKAATSDLEHYDKTR	1	>NUCB2_HUMAN_163	0
SFYSTRSAPASQASLRATSST	1	>NUMA1_HUMAN_1844	1
ATRQGHSTAVTSDLNARTAPW	1	>OLM2B_HUMAN_361	1
QPTRSALRFPSASPGSLKAKQ	1	>P5I13_HUMAN_224	1
DFISYLQREATNPPVIQEEKP	1	>PDIA3_HUMAN_485	1
FDSDTLREFVTAFKKGKLKPV	1	>PDIA4_HUMAN_503	0
SQAQELPNLPSPLPKMNLVEP	1	>PDXL2_HUMAN_144	1
PQVRDFSLTSSSQTPGATKSR	1	>PDXL2_HUMAN_211	1
QVRDFSLTSSSQTPGATKSRH	1	>PDXL2_HUMAN_212	1
GLTKEVLAAHTQKEEQSFLQK	1	>PER2_HUMAN_734	1
IPRQPCACPATRATPPSAMGR	1	>PER2_HUMAN_965	1
SRPPRVHGPPTETLPTPRERN	1	>PGCB_HUMAN_540	1
LFDFMLEDEASGIGPEVPDDR	1	>PGS2_HUMAN_34	0
TKVPSRSPENSLDPKMSLTGA	1	>PI16_HUMAN_336	1
SPVSTEQLAPTAPPELTPVVQ	1	>PLMN_HUMAN_365	1
EKNRPADVRASTAPTPSTAAV	1	>PLTP_HUMAN_483	1
DPPARGGPSPSPPTAPKALAT	1	>PLXB1_HUMAN_693	1
KSFLANQKPTSEEILLIAEQL	1	>PO2F2_HUMAN_324	0
PMLPSPGKPASYSPHMVTPQG	1	>PO2F2_HUMAN_372	0
NSGGKSSHSVTTDLTSTKAEH	1	>PODXL_HUMAN_167	1
TSPLSPRQPTSTHPVATPTSS	1	>PODXL_HUMAN_194	1
SPLSPRQPTSTHPVATPTSSG	1	>PODXL_HUMAN_195	1
QPTSPATALRTPTLPETMSSS	1	>PODXL_HUMAN_307	1
TSPATALRTPTLPETMSSSPT	1	>PODXL_HUMAN_309	1
LRTPTLPETMSSSPTAASTTH	1	>PODXL_HUMAN_315	1
MSSSPTAASTTHRYPKTPSPT	1	>PODXL_HUMAN_324	1
AASTTHRYPKTPSPTVAHESN	1	>PODXL_HUMAN_330	1
THRYPKTPSPTVAHESNWAKC	1	>PODXL_HUMAN_334	0
AQDKCGIRLASVPGSQTVVVK	1	>PODXL_HUMAN_401	0
QQPGPGEAPHTQAFGEWPWGQ	1	>PPN_HUMAN_872	1
LFPVQKPKLLTTEEKPRGQGR	1	>PRAP1_HUMAN_72	0
SALHLRSETSTFETPLGAKTL	1	>PRG2_HUMAN_25	1
RELEEEEEWGSGSEDASKKDG	1	>PRG2_HUMAN_62	0
TIKQHTVTTTTKGENFTETDV	1	>PRIO_HUMAN_193	1
TWGPWTPCSASCHGGPHEPKE	1	>PROP_HUMAN_208	1
KAKTKSRVPPTSPSDHQGPPH	1	>PRRT3_HUMAN_199	1
SPSDHQGPPHTLVSHSGTVKR	1	>PRRT3_HUMAN_210	1
DHQGPPHTLVSHSGTVKRPVL	1	>PRRT3_HUMAN_213	1
PPHTLVSHSGTVKRPVLEGQG	1	>PRRT3_HUMAN_217	1
LYQEVHRLSATLGGLLQDHGS	1	>PTPR2_HUMAN_398	0
RIGTKYNEAKTNRSPTRGSEF	1	>PTPRZ_HUMAN_479	1
YNEAKTNRSPTRGSEFSGKGD	1	>PTPRZ_HUMAN_484	1
LIHSDEILTSTKSSVTGKVFA	1	>PTPRZ_HUMAN_1340	1
SVTSTKLLFPSKATSELSHSA	1	>PTPRZ_HUMAN_1396	1
VKQEMGKQSLSLGRDDIVQLK	1	>PUS10_HUMAN_173	0
EAAQTTVAPTTANKIAPTVWK	1	>QSOX1_HUMAN_282	1
LHHSLDGKLQSLDGPGAHKEV	1	>QSOX2_HUMAN_635	0
PPQAPPKPLVTIPAPTSTKTV	1	>RAPH1_HUMAN_784	1
GAAYRAQPSASLGVGYRTQPM	1	>RBM14_HUMAN_256	1
SQRNCSKDGPTSSTNPEVTHD	1	>RGMB_HUMAN_127	1
PLHGVLKTPTSSPASSPLVAK	1	>RRP1B_HUMAN_731	1
FKTSLQILDKSTKGKTDLSVQ	1	>RXLT1_HUMAN_91	0
REVPEENKPPSRHAGGKAPGV	1	>S38AA_HUMAN_524	1
PAPSQDLNQRSLEHSEGPVGR	1	>S38AA_HUMAN_802	0
QDLNQRSLEHSEGPVGRDPAG	1	>S38AA_HUMAN_806	1
PGKEVAATGTSILKEANWLVA	1	>S38AA_HUMAN_905	0
NWLVAGPGAETGDPRMKPKQV	1	>S38AA_HUMAN_921	1
VLRQPELRVISDGEQGGQQGH	1	>S38AA_HUMAN_965	0
TIVMTKTPPVTTNRQTITLTK	1	>SBNO1_HUMAN_112	1
EEKKAPPPPPTSMPKTVQAAP	1	>SC16A_HUMAN_1980	1
SSASHLHTSASQPYSSFVNHY	1	>SC24B_HUMAN_149	0
PSTWKDTQLLTAIPTSPEPTG	1	>SDC1_HUMAN_72	1
PSQADLHTPHTEDGGPSATER	1	>SDC1_HUMAN_180	1
TEAPTPRLVSTATSRPRALPR	1	>SDC3_HUMAN_251	1
VAVGGAAAKASSPPGTLPKGA	1	>SDC3_HUMAN_344	1
NHIPERAGSGSQVPTEPKKLE	1	>SDC4_HUMAN_97	1
ERAGSGSQVPTEPKKLEENEV	1	>SDC4_HUMAN_101	1
KAMEGIFIKPSVEPSAGHDEL	1	>SDF2L_HUMAN_211	1
RGLFIPFSVSSVTHKGIPMAA	1	>SELPL_HUMAN_290	0
LFIPFSVSSVTHKGIPMAASN	1	>SELPL_HUMAN_292	0
IPEITPKVIDTWRPKLTSSRK	1	>SEM6D_HUMAN_613	1
KEFALTNPEKSSTKETERKET	1	>SIL1_HUMAN_46	1
EFALTNPEKSSTKETERKETK	1	>SIL1_HUMAN_47	1
HRLVTKPPKTTNPSKISGIVA	1	>SLIK4_HUMAN_307	1
TKAPGLIPYITKPSTQLPGPY	1	>SLIK6_HUMAN_318	1
GLIPYITKPSTQLPGPYCPIP	1	>SLIK6_HUMAN_322	1
HRTTGPRFLISDRDPQCNLHC	1	>SMOC1_HUMAN_37	0
LDSFAAAPVPTTTLVLKSSEP	1	>SON_HUMAN_252	1
RHRVILENIASHEPRIQEITE	1	>SPTA1_HUMAN_844	0
TILGETAERLSESHPDATEDL	1	>SPTA1_HUMAN_1250	0
EAPQRWTSHTTATLTPQAPRE	1	>SRCRL_HUMAN_697	1
RWTSHTTATLTPQAPRERTTK	1	>SRCRL_HUMAN_701	1
FTVTNLPGTTSTIQTAPSTST	1	>SRF_HUMAN_277	1
LAPVSASVSPSAVSSANGTVL	1	>SRF_HUMAN_313	1
PATIMTSSVPTTVGGHMMYPS	1	>SRF_HUMAN_401	0
FPTDSKTVQRTQDNSCSFGLH	1	>ST14_HUMAN_209	0
GDGDLTKYQSTLPWRFITEES	1	>SUSD5_HUMAN_471	0
TMGGKRQVAGSVGGNTGVRGK	1	>T132A_HUMAN_800	1
GRVYPVSVPYSSAQSTSKTSV	1	>TAB1_HUMAN_395	1
PKNARTLVRPSEHALVDNDGL	1	>TACD2_HUMAN_93	0
SSPGSPGTPGSRSRTPSLPTP	1	>TAU_HUMAN_525	1
AEIVYKSPVVSGDTSPRHLSN	1	>TAU_HUMAN_717	1
ATDSEKAVEKTLQDMEKNPEL	1	>TGO1_HUMAN_161	0
SDFSDSIKIQTPELGEVFQNK	1	>TGO1_HUMAN_838	1
ELNVQVPEEPTHLDQRVIGDT	1	>TGO1_HUMAN_1083	0
GVRPSAGNVSTHPSLSQRPGG	1	>TGON2_HUMAN_42	1
LSQRPGGSTKSHPEPQTPKDS	1	>TGON2_HUMAN_56	1
GSEAQTTKDSTSKSHPELQTP	1	>TGON2_HUMAN_123	1
AEEQGPIDGPSKSGAEEQTSK	1	>TGON2_HUMAN_236	1
PSKSGAEEQTSKDSPNKVVPE	1	>TGON2_HUMAN_245	1
VPEQPSRKDHSKPISNPSDNK	1	>TGON2_HUMAN_263	0
PQEEVKSSEPTEDVEPKEAED	1	>TGON2_HUMAN_318	1
VTIPSTFAAVTIKETLNANIN	1	>TM154_HUMAN_53	0
AGGLRSHLKITDSAGHILYSK	1	>TMEDA_HUMAN_77	1
ISPLAQAVRSSSRTPSDKPVA	1	>TNFA_HUMAN_80	1
KGLELRKTVTTVETQNLEGLH	1	>TNR6_HUMAN_43	1
ITVGLAIGAASAITGYLSYND	1	>TOR1B_HUMAN_38	0
TSQHLLNRTVTDNMLCAGDTR	1	>TPA_HUMAN_487	0
GQGQAVRKGATLEPAQLGMAR	1	>TPSNR_HUMAN_254	1
SVHSMISRKVTIAGFDLNSYR	1	>TPST1_HUMAN_199	0
EDLIGKPGGVSLSKIERSTDQ	1	>TPST2_HUMAN_278	0
TTLQDSIRKVTEENKELANEL	1	>TSP1_HUMAN_302	1
TETLRLGPHVTTEYVGPSSER	1	>TSP2_HUMAN_251	1
TETQEKNTLPTKETIEQEKRS	1	>TYB10_HUMAN_31	1
KKRLEPTAPPTMAPGLAQPKA	1	>ULBP3_HUMAN_213	1
AARTQQLLLATLQEAATTQEN	1	>UQCC3_HUMAN_63	0
LLLATLQEAATTQENVAWRKN	1	>UQCC3_HUMAN_69	0
RVGLQRYLQGSSVQLRSLRLT	1	>VASN_HUMAN_487	0
AETETRTHTLTRVNLESPGPE	1	>VGF_HUMAN_193	1
KFGEGVSSPKTHLGEALAPLS	1	>VGF_HUMAN_256	1
RPSTSRSLYASSPGGVYATRS	1	>VIME_HUMAN_55	1
GSDEKNCVKKTCAESDFVCNN	1	>VLDLR_HUMAN_71	0
QEPGGLVVPPTDAPVSPTTLY	1	>VWF_HUMAN_1248	1
VPPTDAPVSPTTLYVEDISEP	1	>VWF_HUMAN_1255	1
PPTDAPVSPTTLYVEDISEPP	1	>VWF_HUMAN_1256	1
KVNCTTQPCPTAKAPTCGLCE	1	>VWF_HUMAN_2298	1
PNKVPLEDTETDELWASLEAA	1	>WDR74_HUMAN_345	0
TKPTQAAGPSSPQKPPTPEET	1	>XRCC1_HUMAN_447	1
PLDPGEGSKDTDSSAGRRGST	1	>XYLT2_HUMAN_64	1
RHGRWRGRAESPGVPVAKVVR	1	>XYLT2_HUMAN_87	0
AMLPAARLPTTVLNATAKAVA	1	>YIPF3_HUMAN_334	1
KIGGDLTAAVTKTVGTALSSS	1	>YTHD3_HUMAN_205	1
YQDSYSYVRSTAPAVAYDSKQ	1	>ZFR_HUMAN_149	1
AGYSQGATQYTQAQQTRQVTA	1	>ZFR_HUMAN_202	0
DNWCEQKLKASNGDTPTHEDL	0	>41_HUMAN_56	0
FGLAIWDNATSKTWLDSAKEI	0	>41_HUMAN_261	0
QDIVAGRLPCSFATLALLGSY	0	>41_HUMAN_321	0
LALLGSYTIQSELGDYDPELH	0	>41_HUMAN_335	0
PLVKTQTVTISDNANAVKSEI	0	>41_HUMAN_740	0
TYEAAQTDDNSGDLDPGVLLT	0	>41_HUMAN_776	0
VHLAVEFFNLTHLPANLLQGA	0	>A2GL_HUMAN_81	0
QKDKMFSQNDTRCAGPEAVKG	0	>A2GL_HUMAN_327	0
LHQERMDVCETHLHWHTVAKE	0	>A4_HUMAN_146	0
AANERQQLVETHMARVEAMLN	0	>A4_HUMAN_456	0
RRRLALENYITALQAVPPRPR	0	>A4_HUMAN_478	1
DELLQKEQNYSDDVLANMISE	0	>A4_HUMAN_573	0
YSDDVLANMISEPRISYGNDA	0	>A4_HUMAN_582	0
TDLIKDLDSQTMMVLVNYIFF	0	>AACT_HUMAN_203	0
TLLSALVETRTIVRFNRPFLM	0	>AACT_HUMAN_391	0
TCYLAPRNLPSTGFFPFLQTL	0	>ABCAC_HUMAN_64	0
FCLSNMTLLESSLQELNKQFS	0	>ABCAC_HUMAN_220	0
QELNKQFSQLSSDPNNQKIVF	0	>ABCAC_HUMAN_233	0
IVFQEIVRMLSFFSQVQEQKA	0	>ABCAC_HUMAN_251	0
YTLDSPAQGDSDNITHVWNED	0	>ABCAC_HUMAN_331	0
ENFEDALLNISANSPYIPYLA	0	>ABCAC_HUMAN_369	0
EDALLNISANSPYIPYLACVR	0	>ABCAC_HUMAN_372	0
GSPENLRLLQSTIRFKKSFLR	0	>ABCAC_HUMAN_401	0
KEDLRRTTGMSNRTIDKLLAI	0	>ABCAC_HUMAN_576	0
SVIFKLPSNRSWHRGYDSGNV	0	>ABCAC_HUMAN_965	0
AIIELQTGRNSQEIAVQVQAI	0	>ABCAC_HUMAN_1041	0
PNGAGKTTTISMLTGLFGASA	0	>ABCAC_HUMAN_1389	0
TTKEHLLLYGSIKVPHWTKKQ	0	>ABCAC_HUMAN_1444	0
STGVDPCSRRSIWDVISKNKT	0	>ABCAC_HUMAN_1516	0
GDLNIGCYGISDTTVEEVFLN	0	>ABCAC_HUMAN_1653	0
EHLTQKKIGNSNANGISTPDD	0	>ABCAC_HUMAN_1687	0
PITNFGVCSCSENVQECPKFN	0	>ABCAC_HUMAN_1850	0
YSPPHRRTYSSQVIYNLTGQR	0	>ABCAC_HUMAN_1871	0
GYHSLPAYLNSLNNFLLRVNM	0	>ABCAC_HUMAN_1943	0
IAIFKLPAFYSENNLGAVSLL	0	>ABCAC_HUMAN_2063	0
FFGINSIVSLSVVYFLSKEKP	0	>ABCAC_HUMAN_2118	0
YGLIELSQQQSVLDFLKAYGV	0	>ABCAC_HUMAN_2164	0
GNILIRNKTGSLGHVDSHSSL	0	>ABCAC_HUMAN_2322	0
HLMPFKDRATSMCSYGTKRKL	0	>ABCAC_HUMAN_2388	0
MCSYGTKRKLSTALALIGKPS	0	>ABCAC_HUMAN_2399	0
MVNGKFQCIGSLQHIKSRFGR	0	>ABCAC_HUMAN_2472	0
WLGVKRQPLWTLVLILWPVII	0	>ABCAC_HUMAN_26	0
PVIIFIILAITRTKFPPTAKP	0	>ABCAC_HUMAN_43	0
CYLAPRNLPSTGFFPFLQTLL	0	>ABCAC_HUMAN_65	0
PSTGFFPFLQTLLCDTDSKCK	0	>ABCAC_HUMAN_73	0
GYIVDDAFSWTFLGRNVFNKF	0	>ABCAC_HUMAN_200	0
VVQKVYPRFATNEGFRTLQKS	0	>ABCAC_HUMAN_305	0
SQVFWLHSCDTNITTPKLEDA	0	>ABCAC_HUMAN_607	0
IDQLNTLSSLTVNISSCVLYD	0	>ABCAC_HUMAN_918	0
IRMSLKTAQTTRSLRTKIWAP	0	>ABCAC_HUMAN_995	0
YPCFMKDNFLTSVSYSLPIVL	0	>ABCAC_HUMAN_1063	0
LIESVGFLLVTIVILIIILKF	0	>ABCAC_HUMAN_1125	0
ILKFGNILPKTNGFILFLYFS	0	>ABCAC_HUMAN_1142	0
GIGLQWENMYTSPVQDDTTSF	0	>ABCAC_HUMAN_1240	0
AWYVRNVFPGTYGMAAPWYFP	0	>ABCAC_HUMAN_1278	0
LGPNGAGKTTTISMLTGLFGA	0	>ABCAC_HUMAN_1387	0
LTGLFGASAGTIFVYGKDIKT	0	>ABCAC_HUMAN_1401	0
MQHDVLFSYLTTKEHLLLYGS	0	>ABCAC_HUMAN_1434	0
NKTARTIILSTHHLDEAEVLS	0	>ABCAC_HUMAN_1534	0
TAFYANYHPSTEALVSAMWDF	0	>ABCAC_HUMAN_1800	0
KFNYSPPHRRTYSSQVIYNLT	0	>ABCAC_HUMAN_1868	0
YGGWSFGLPLTKDLRFDITGV	0	>ABCAC_HUMAN_1908	0
SGIGVTCYWVTNFIYDMVFYL	0	>ABCAC_HUMAN_2033	0
LFHETGMAFITYVCVNLFFGI	0	>ABCAC_HUMAN_2101	0
EFDLVQLYCLTKTYQLIHKKI	0	>ABCAC_HUMAN_2260	0
LLGVNGAGKTTIFKMLTGDII	0	>ABCAC_HUMAN_2298	0
PQEDALDDLVTVEEHLYFYAR	0	>ABCAC_HUMAN_2347	0
HSMEECEALCTRLAIMVNGKF	0	>ABCAC_HUMAN_2457	0
TKFMQLHFPKTYLKDQHLSML	0	>ABCAC_HUMAN_2511	0
DYCPRGRVCNSVDPFVAHPQD	0	>ABLM1_HUMAN_77	0
QWHLGCFKCKSCGKVLTGEYI	0	>ABLM1_HUMAN_255	0
KHYHPSCARCSRCNQMFTEGE	0	>ABLM1_HUMAN_312	0
RKDLYANNVMSGGTTMYPGIA	0	>ACTS_HUMAN_302	0
VLLRVLILLLSWAAGMGGQYG	0	>ADA10_HUMAN_12	0
QKHQRAKRAVSHEDQFLRLDF	0	>ADA10_HUMAN_54	0
HFNLRMKRDTSLFSDEFKVET	0	>ADA10_HUMAN_80	0
GTREAVIAQISSHVKAIDTIY	0	>ADA10_HUMAN_247	0
SKLYSDGKKKSLNTGIITVQN	0	>ADA10_HUMAN_357	0
KFSLCSIRNISQVLEKKRNNC	0	>ADA10_HUMAN_441	0
EKKRNNCFVESGQPICGNGMV	0	>ADA10_HUMAN_455	0
KSKSEKCRDDSDCAREGICNG	0	>ADA10_HUMAN_528	0
HDDYCLAYVFTDRDFDDGVLG	0	>ADA10_HUMAN_319	0
KKKSLNTGIITVQNYGSHVPP	0	>ADA10_HUMAN_364	0
QCSPSQGPCCTAQCAFKSKSE	0	>ADA10_HUMAN_512	0
MCEVSENPYSTLWSFLSWRRK	0	>ADA19_HUMAN_278	0
PLESNAVPIDTTIIMNGRQIQ	0	>ADA19_HUMAN_594	0
HICFEGQCRNTSFFETEGCGK	0	>ADA19_HUMAN_646	0
GHANPTFKLQTPQGKRKVINT	0	>ADA19_HUMAN_769	0
EAPRPYSKQVSYVIQAEGKEH	0	>ADAM9_HUMAN_67	0
CCEGSTCKLKSFAECAYGDCC	0	>ADAM9_HUMAN_451	0
CDVPEYCNGSSQFCQPDVFIQ	0	>ADAM9_HUMAN_490	0
KGDRFGNCGFSGNEYKKCATG	0	>ADAM9_HUMAN_556	0
FVVYTYNKEGTLITDHPNIQN	0	>ADAM9_HUMAN_102	0
YTYNKEGTLITDHPNIQNHCH	0	>ADAM9_HUMAN_105	0
RIVLVGLEIWTNGNLINIVGG	0	>ADAM9_HUMAN_266	0
QLVLKKGFGGTAGMAFVGTVC	0	>ADAM9_HUMAN_312	0
ENGWAPPNCETKGYGGSVDSG	0	>ADAM9_HUMAN_675	0
DSGPTYNEMNTALRDGLLVFF	0	>ADAM9_HUMAN_693	0
RSYFRKKRSQTYESDGKNQAN	0	>ADAM9_HUMAN_735	0
MKGASRSPEDSSPDAARIRVK	0	>ADML_HUMAN_83	0
KDNVAPRSKISPQGYGRRRRR	0	>ADML_HUMAN_142	0
YIPEVQFANVSTMEPIVLQSV	0	>AF10_HUMAN_118	0
CYICDEQGRESKAATGACMTC	0	>AF10_HUMAN_147	0
SYDQSLSDSSSHSQDKHHEKE	0	>AF10_HUMAN_221	0
LNAIHNGIYNSNDVAVSFPNV	0	>AF10_HUMAN_571	0
TNSASGLGLLSDQQRQILIHQ	0	>AF10_HUMAN_961	0
DNASQKVARLSDKTGPVAQEK	0	>AF10_HUMAN_1057	0
VSFEEDRINATVWKLQPTAGL	0	>AGRG1_HUMAN_236	0
VVQILRLRPHTQKWSHVLTLL	0	>AGRG1_HUMAN_603	0
ALIFFSFASGTFQLVVLYLFS	0	>AGRG1_HUMAN_634	0
HVGRTEEVLLTFKIFLVIICL	0	>AGRG2_HUMAN_20	0
IGLQLNFSNTTISLTSPSLAL	0	>AGRG2_HUMAN_440	0
LNFSNTTISLTSPSLALAVIR	0	>AGRG2_HUMAN_444	0
IRVNASSFNTTTFVAQDPANL	0	>AGRG2_HUMAN_463	0
RVNASSFNTTTFVAQDPANLQ	0	>AGRG2_HUMAN_464	0
ETQAPENSIGTITLPSSLMNN	0	>AGRG2_HUMAN_488	1
YVISSSVANLTVRNLTRNVTV	0	>AGRG2_HUMAN_544	0
SSIFLSVTLVTYIAFEKIRRD	0	>AGRG2_HUMAN_649	0
IAGLTFLLGITWGFAFFAWGP	0	>AGRG2_HUMAN_845	0
AFFAWGPVNVTFMYLFAIFNT	0	>AGRG2_HUMAN_859	0
RLAENSDWSKTATNGLKKQTV	0	>AGRG2_HUMAN_910	0
NGKGRMALRRTSKRGSLHFIE	0	>AGRG2_HUMAN_1005	0
IICLHVVLVTSLEEDTDNSSL	0	>AGRG2_HUMAN_37	0
KIRPMEHCCCSVRIPCPSSPE	0	>AGRG2_HUMAN_220	0
NFSNTTISLTSPSLALAVIRV	0	>AGRG2_HUMAN_445	0
VSLETQAPENSIGTITLPSSL	0	>AGRG2_HUMAN_485	1
NLPAHDMELASRVQFNFFETP	0	>AGRG2_HUMAN_508	0
AFEKIRRDYPSKILIQLCAAL	0	>AGRG2_HUMAN_662	0
ASTERNGVSFSVQNGDVCLHD	0	>AGRG2_HUMAN_969	0
YRPVCAQDGRTYDSDCWRQQA	0	>AGRIN_HUMAN_435	0
GIVTDGRSGCTPCSCDPQGAV	0	>AGRIN_HUMAN_845	0
GCEADASAPATCAEMRCEFGA	0	>AGRIN_HUMAN_900	0
SALGCCSDGKTPSLDAEGSNC	0	>AGRIN_HUMAN_1118	0
RRPEMLLRPESCPARQAPVCG	0	>AGRIN_HUMAN_348	0
TYENDCVMGRSGAARGLLLQK	0	>AGRIN_HUMAN_373	0
CLSRRGRPRCSCDRVTCDGAY	0	>AGRIN_HUMAN_415	0
ECELKKARCESQRGLYVAAQG	0	>AGRIN_HUMAN_738	0
NFRGIVTDGRSGCTPCSCDPQ	0	>AGRIN_HUMAN_842	0
GRVQLRFDTGSGPAVLTSAVP	0	>AGRIN_HUMAN_1438	1
MLLAPIIHAFSRAPIPMAVVR	0	>AGRL3_HUMAN_21	0
VWNNYHVVKYSLDFGPLDSRS	0	>AGRL3_HUMAN_388	0
LTTNKTHTTCSCNHLTNFAVL	0	>AGRL3_HUMAN_837	0
FTFCFFRGLQSDRNTIHKNLC	0	>AGRL3_HUMAN_894	0
RNTIHKNLCISLFVAELLFLI	0	>AGRL3_HUMAN_906	0
IMAYLFTIFNSLQGMFIFIFH	0	>AGRL3_HUMAN_1091	0
CGDAEDVYYKSMPNLGSRNHV	0	>AGRL3_HUMAN_1395	0
REGAKDIDISSPEFKIKIPRH	0	>AHNK_HUMAN_177	0
QAPQLEVSVPSANIEGLEGKL	0	>AHNK_HUMAN_360	0
PEMIIQKPKISMQDVDLSLGS	0	>AHNK_HUMAN_501	0
PEMNIKVPKISMPDVDLHLKG	0	>AHNK_HUMAN_819	0
GPKLKGDVDVSLPEVEGEMKV	0	>AHNK_HUMAN_1344	0
PDMHFKAPKISMPDVDLHLKG	0	>AHNK_HUMAN_1923	0
PDMNIKAPKISMPDIDLNLKG	0	>AHNK_HUMAN_3544	0
GPKMKGDVDVSLPKVEGDLKG	0	>AHNK_HUMAN_4150	0
PDVHFKSPQISMSDIDLNLKG	0	>AHNK_HUMAN_4520	0
KGPKFKMPEMSIKAPKISMPD	0	>AHNK_HUMAN_4715	0
PEMSIKAPKISMPDIDLNLKG	0	>AHNK_HUMAN_4722	0
VSLPKADIDVSGPKVDVDIPD	0	>AHNK_HUMAN_4812	0
PDAALKVDVKSPKTKKTMFGK	0	>AHNK_HUMAN_5077	0
SVSGPQGHLESGSGKVTFPKM	0	>AHNK_HUMAN_5651	0
PKMKIPKFTFSGRELVGREMG	0	>AHNK_HUMAN_5669	0
AGAGDGEWEESEVKLKKSKIK	0	>AHNK_HUMAN_5703	0
KDPKQRLGGGSEDAKEIMQHR	0	>AKT1_HUMAN_396	0
FSVAQCQLMKTERPRPNTFII	0	>AKT1_HUMAN_65	0
VSLAKPKHRVTMNEFEYLKLL	0	>AKT1_HUMAN_146	0
MLDKDGHIKITDFGLCKEGIK	0	>AKT1_HUMAN_291	0
FKPQVTSETDTRYFDEEFTAQ	0	>AKT1_HUMAN_435	0
LVNEVTEFAKTCVADESAENC	0	>ALBU_HUMAN_76	0
PCFSALEVDETYVPKEFNAET	0	>ALBU_HUMAN_520	0
VPKEFNAETFTFHADICTLSE	0	>ALBU_HUMAN_532	0
SEKERQIKKQTALVELVKHKP	0	>ALBU_HUMAN_551	0
PWLKKIMDRMTVSTLVLGEGA	0	>AMBP_HUMAN_64	0
TEKECLQTCRTVAACNLPIVR	0	>AMBP_HUMAN_283	0
GATEAEISMTSTRWRKGVCEE	0	>AMBP_HUMAN_83	0
GDLLAARCVFTGEGRTEATHI	0	>AMD_HUMAN_291	0
GRTEATHIGGTSSDEMCNLYI	0	>AMD_HUMAN_304	0
MVMMHEHHKETEYKDKIPLLQ	0	>AMD_HUMAN_365	0
RENGRIQCFKTDTKEFVREIK	0	>AMD_HUMAN_713	0
GSGVPVVLITTLLVIPVVVLL	0	>AMD_HUMAN_871	0
SLLVLLVFPSSCLAFRSPLSV	0	>AMD_HUMAN_17	0
GTTRPVVPIDSSDFALDIRMP	0	>AMD_HUMAN_54	0
VGFRVGGETGSKYFVLQVHYG	0	>AMD_HUMAN_159	0
PLIAGMYLMMSVDTVIPAGEK	0	>AMD_HUMAN_204	0
VIPAGEKVVNSDISCHYKNYP	0	>AMD_HUMAN_218	0
MYYMEAKHAVSFMTCTQNVAP	0	>AMD_HUMAN_325	0
KNLFYLPHGLSIDKDGNYWVT	0	>AMD_HUMAN_585	0
HFDMPHDIVASEDGTVYIGDA	0	>AMD_HUMAN_788	0
FTLTEKLEHRSVKKAGIEVQE	0	>AMD_HUMAN_816	0
GDSEHKLETSSGRVLGRFRGK	0	>AMD_HUMAN_906	0
GSDQEKEDDGSESEEEYSAPL	0	>AMD_HUMAN_955	0
YNVLLETLSRTEEIHENVISP	0	>AMRP_HUMAN_196	0
LWDLAQSANLTDKELEAFREE	0	>AMRP_HUMAN_270	0
EEIHENVISPSDLSDIKGSVL	0	>AMRP_HUMAN_207	0
HENVISPSDLSDIKGSVLHSR	0	>AMRP_HUMAN_210	0
SQLLACALLLTLLSLRPSEAK	0	>ANFC_HUMAN_14	0
KESRNMNSRVTQLYMQLLHEI	0	>ANGL2_HUMAN_135	0
VAQLLLNRGASVNFTPQNGIT	0	>ANK1_HUMAN_231	0
VLLDKGAKPNSRALNGFTPLH	0	>ANK1_HUMAN_366	0
VMELLLKTGASIDAVTESGLT	0	>ANK1_HUMAN_396	0
AKQNQVEVARSLLQYGGSANA	0	>ANK1_HUMAN_620	0
VSEDEGEELISFKAERRDSRD	0	>ANK1_HUMAN_826	0
VIRSEEQEQASKEYDEDSLIP	0	>ANK1_HUMAN_881	0
RGDRELVVLRSENGSVWKEHR	0	>ANK1_HUMAN_1011	0
WKEHRSRYGESYLDQILNGMD	0	>ANK1_HUMAN_1027	0
QHENFVEVARSRDIEVLEGMS	0	>ANK1_HUMAN_1282	0
EQAEMKMAVISEHLGLSWAEL	0	>ANK1_HUMAN_1411	0
WAELARELQFSVEDINRIRVE	0	>ANK1_HUMAN_1428	0
PDRRHTDRDYSLSPSQMNGYS	0	>ANK1_HUMAN_1505	0
RRHTDRDYSLSPSQMNGYSSL	0	>ANK1_HUMAN_1507	0
ATEHDTMLEMSDMQVWSAGLT	0	>ANK1_HUMAN_1564	0
VTAEDSSLECSKAEDSDATGH	0	>ANK1_HUMAN_1588	0
DLLEQEEGQRSEEKLPGSKRQ	0	>ANK1_HUMAN_1646	0
QDWDADGSIVSYLQDAAQGSW	0	>ANK1_HUMAN_1711	0
VTVEGPLEDPSELEVDIDYFM	0	>ANK1_HUMAN_1859	0
QVVSLLLENDTKGKVRLPALH	0	>ANK3_HUMAN_197	0
SPNTTNVRGETALHMAARSGQ	0	>ANK3_HUMAN_468	0
AKKNQMDIATTLLEYGADANA	0	>ANK3_HUMAN_649	0
KVNAKTKNGYTPLHQAAQQGH	0	>ANK3_HUMAN_765	0
PRKCTAPTRITCRLVKRHKLA	0	>ANK3_HUMAN_1021	0
LRLLCSITGGTSPAQWEDITG	0	>ANK3_HUMAN_1252	0
WEDITGTTPLTFIKDCVSFTT	0	>ANK3_HUMAN_1267	0
LTFIKDCVSFTTNVSARFWLA	0	>ANK3_HUMAN_1276	0
TFIKDCVSFTTNVSARFWLAD	0	>ANK3_HUMAN_1277	0
WLADCHQVLETVGLATQLYRE	0	>ANK3_HUMAN_1294	0
EVPIPPVITETRTEVVHVIRS	0	>ANK3_HUMAN_2165	0
SSIRLKFEQGTHAKSKDMSQE	0	>ANK3_HUMAN_2726	0
SVTERERKLLTNGSLSEIKEM	0	>ANK3_HUMAN_2909	0
VKKIISQECKTVQETRGTFYT	0	>ANK3_HUMAN_3124	0
ECKTVQETRGTFYTTRQQKQP	0	>ANK3_HUMAN_3131	0
AMEIKKDIWNTEGILKPADRS	0	>ANK3_HUMAN_3448	0
EFATPFKTVATKGLDFDPWSN	0	>ANK3_HUMAN_3537	0
KQKVLGEQQKTKELIGIRQKS	0	>ANK3_HUMAN_3853	0
NIIAVRKACATQKQGQPEKGK	0	>ANK3_HUMAN_3932	0
IVADHLGLSWTELARELNFSV	0	>ANK3_HUMAN_4106	0
NDVGKQSTKETLKPKIHGSGH	0	>ANK3_HUMAN_4282	0
EETSKLIIEETKPCVPVSMKK	0	>ANK3_HUMAN_4318	0
KKGNTALHIASLAGQAEVVKV	0	>ANK3_HUMAN_115	0
LQNDNNADVESKSGFTPLHIA	0	>ANK3_HUMAN_232	0
IVSQLMHHGASPNTTNVRGET	0	>ANK3_HUMAN_458	0
PETMNEVLDMSDDEVRKANAP	0	>ANK3_HUMAN_847	0
SDRSYTLNRSSYARDSMMIEE	0	>ANK3_HUMAN_929	0
DTLDNVNLVSSPIHSGFLVSF	0	>ANK3_HUMAN_978	0
NVNLVSSPIHSGFLVSFMVDA	0	>ANK3_HUMAN_982	0
TPLTFIKDCVSFTTNVSARFW	0	>ANK3_HUMAN_1274	0
GATRSLPTTYSYKPFFSTRPY	0	>ANK3_HUMAN_1493	1
RSSITMTPPASPKSNINMYSS	0	>ANK3_HUMAN_1646	0
PALKKLPDSNSFTKSAAALLS	0	>ANK3_HUMAN_1844	0
VCVDNKGSPKSPKSDKGHSPE	0	>ANK3_HUMAN_1976	0
DNKGSPKSPKSDKGHSPEDDW	0	>ANK3_HUMAN_1979	0
PKSPKSDKGHSPEDDWIEFSS	0	>ANK3_HUMAN_1984	0
RQQAAASQSPSLPERVQVKAK	0	>ANK3_HUMAN_2011	1
PLSDSGFETRSEKTPSAPQSA	0	>ANK3_HUMAN_2134	1
ITTTTRMVYHSPPGGEGASER	0	>ANK3_HUMAN_2256	1
YHSPPGGEGASERIEETMSVH	0	>ANK3_HUMAN_2264	0
LPEKHDAFPCSEEQGQQEEEE	0	>ANK3_HUMAN_2386	0
VSQEEDSRPSSAQLISDDSYK	0	>ANK3_HUMAN_2426	0
YKTLKLLSQHSIEYHDDELSE	0	>ANK3_HUMAN_2445	0
KMLLSEKLDVSHSDTEESVTD	0	>ANK3_HUMAN_2476	0
VRENHIGHPESKSVDQKNEFM	0	>ANK3_HUMAN_2888	0
EIKEMTVKSPSKKVLYREYVV	0	>ANK3_HUMAN_2925	0
FPKHELSQKLSQSSMSKETVE	0	>ANK3_HUMAN_2995	0
REMPNDVSKDSNQRPKNNRVA	0	>ANK3_HUMAN_3240	0
EIAQNGNNDQSITECSIATTA	0	>ANK3_HUMAN_3391	0
SHDTDATEIDSLDGYDLQDED	0	>ANK3_HUMAN_3414	0
PDEDKPPSKSSSSEKTPDKTD	0	>ANK3_HUMAN_3485	0
ATKGLDFDPWSNNRGDDEVFD	0	>ANK3_HUMAN_3546	0
GLENETITMISNTANSQMGVR	0	>ANK3_HUMAN_3764	0
DNFNNNNNLDSSTIQTDNIMS	0	>ANK3_HUMAN_3794	0
NFNNNNNLDSSTIQTDNIMSN	0	>ANK3_HUMAN_3795	0
RLSEEEKKMQSELSDEEESTS	0	>ANK3_HUMAN_4023	0
VENPNSLISQSFMLLKKWVTR	0	>ANK3_HUMAN_4134	0
EAKTKSYFPESQNDVGKQSTK	0	>ANK3_HUMAN_4270	0
TSGKRKVYLLSLLLIGFWDCV	0	>ANT3_HUMAN_20	0
SKNDNDNIFLSPLSISTAFAM	0	>ANT3_HUMAN_111	0
LMEVFKFDTISEKTSDQIHFF	0	>ANT3_HUMAN_144	0
NCRLYRKANKSSKLVSANRLF	0	>ANT3_HUMAN_169	0
LTFNETYQDISELVYGAKLQP	0	>ANT3_HUMAN_194	0
TEGRITDVIPSEAINELTVLV	0	>ANT3_HUMAN_236	0
MPRFRIEDGFSLKEQLQDMGL	0	>ANT3_HUMAN_362	0
LQDMGLVDLFSPEKSKLPGIV	0	>ANT3_HUMAN_377	0
CIYRSPEKKATEDEGSEQKIP	0	>ANT3_HUMAN_63	0
LSKANSRFATTFYQHLADSKN	0	>ANT3_HUMAN_93	0
AAINKWVSNKTEGRITDVIPS	0	>ANT3_HUMAN_226	0
LVFIREVPLNTIIFMGRVANP	0	>ANT3_HUMAN_451	0
LDVGWGLGSVTHELAPGIDCP	0	>AOC1_HUMAN_382	0
DCPETATFLDTFHYYDADDPV	0	>AOC1_HUMAN_400	0
WSPRHRVVQPTLEQTQYSWER	0	>AOC1_HUMAN_553	1
HRVVQPTLEQTQYSWERQAAF	0	>AOC1_HUMAN_557	0
KRKLPKYLLFTSPQENPWGHK	0	>AOC1_HUMAN_580	0
PHSEDIPNTATPGNSVGFLLR	0	>AOC1_HUMAN_687	0
IQTGKWEPDPTGTKSCFETKE	0	>APLP2_HUMAN_75	1
ENPTEPGSDGTMSDKEITHDV	0	>APLP2_HUMAN_296	0
SDGTMSDKEITHDVKAVCSQE	0	>APLP2_HUMAN_303	0
ACLTQGMTLYSYGMLLPCGVD	0	>APLP2_HUMAN_183	0
MVKALEKEAASEKQQLVETHL	0	>APLP2_HUMAN_447	0
VIEERRNQSLSLLYKVPYVAQ	0	>APLP2_HUMAN_545	0
SYFEKSKEQLTPLIKKAGTEL	0	>APOA2_HUMAN_73	0
LDDLWEDITHSLHDQGHSHLG	0	>APOA5_HUMAN_354	0
ATRFKHLRKYTYNYEAESSSG	0	>APOB_HUMAN_53	0
CSFILKTSQCTLKEVYGFNPE	0	>APOB_HUMAN_98	0
ILRVIGNMGQTMEQLTPELKS	0	>APOB_HUMAN_498	0
KSSILKCVQSTKPSLMIQKAA	0	>APOB_HUMAN_517	0
KDKDQEVLLQTFLDDASPGDK	0	>APOB_HUMAN_547	0
EGAKQTEATMTFKYNRQSMTL	0	>APOB_HUMAN_1050	0
MTFKYNRQSMTLSSEVQIPDF	0	>APOB_HUMAN_1059	0
KASGSLPYTQTLQDHLNSLKE	0	>APOB_HUMAN_1250	0
RDLKMLETVRTPALHFKSVGF	0	>APOB_HUMAN_1318	0
SSYLQGTNQITGRYEDGTLSL	0	>APOB_HUMAN_1534	0
ASLKYENYELTLKSDTNGKYK	0	>APOB_HUMAN_1569	0
ENYELTLKSDTNGKYKNFATS	0	>APOB_HUMAN_1574	0
DTNGKYKNFATSNKMDMTFSK	0	>APOB_HUMAN_1583	0
NFATSNKMDMTFSKQNALLRS	0	>APOB_HUMAN_1590	0
FLLKAEPLAFTFSHDYKGSTS	0	>APOB_HUMAN_1941	0
NFNEKLSQLQTYMIQFDQYIK	0	>APOB_HUMAN_2176	0
VKKLNELSFKTFIEDVNKFLD	0	>APOB_HUMAN_2411	0
DETNDKIREVTQRLNGEIQAL	0	>APOB_HUMAN_2447	0
YLSLVGQVYSTLVTYISDWWT	0	>APOB_HUMAN_2545	0
LVGQVYSTLVTYISDWWTLAA	0	>APOB_HUMAN_2548	0
DSQHVGHSVLTAKGMALFGEG	0	>APOB_HUMAN_3003	0
NLKVRFPLRLTGKIDFLNNYA	0	>APOB_HUMAN_3065	0
YDFNSSMLYSTAKGAVDHKLS	0	>APOB_HUMAN_3472	0
LGQEVALNANTKNQKIRWKNE	0	>APOB_HUMAN_3626	0
VLGTHKIEDGTLASKTKGTFA	0	>APOB_HUMAN_3940	1
TELLKKLQSTTVMNPYMKLAP	0	>APOB_HUMAN_4546	0
QVAQQARGWVTDGFSSLKDYW	0	>APOC3_HUMAN_64	1
AYKSELEEQLTPVAEETRARL	0	>APOE_HUMAN_101	1
KTFYEPGEEITYSCKPGYVSR	0	>APOH_HUMAN_48	0
VRYTTFEYPNTISFSCNTGFY	0	>APOH_HUMAN_105	0
YPNTISFSCNTGFYLNGADSA	0	>APOH_HUMAN_112	0
AMFGNDTITCTTHGNWTKLPE	0	>APOH_HUMAN_189	0
YTEDAQCIDGTIEVPKCFKEH	0	>APOH_HUMAN_319	0
VSTQNLLLLLTDNEAWNGFVA	0	>APOL1_HUMAN_89	0
ISNFLSLAGNTYQLTRGIGKD	0	>APOL1_HUMAN_272	0
GGSAPLAIGLSVALGHLLAID	0	>AQP1_HUMAN_175	0
CGINPARSFGSAVITHNFSNH	0	>AQP1_HUMAN_199	0
RCGEKSMKTHSMIDSSLSKIA	0	>AREG_HUMAN_190	0
PVRALGLGHRSDELVRFRFCS	0	>ARTN_HUMAN_141	0
ELVRFRFCSGSCRRARSPHDL	0	>ARTN_HUMAN_153	0
CSLKCQAKGTTLVVELAPKVL	0	>ATL1_HUMAN_129	0
VELAPKVLDGTRCYTESLDMC	0	>ATL1_HUMAN_142	0
LKGPDHLYLETKTLQGTKGEN	0	>ATL1_HUMAN_229	0
SHLLSREMNETVILADELCRQ	0	>ATL1_HUMAN_704	0
GQHLISSTHVTVAPFGYLKIH	0	>ATL1_HUMAN_925	1
HHLHEGSLLLTNVSSSDQGLY	0	>ATL1_HUMAN_1341	0
FHGGQPIVTATGLTHHILAAG	0	>ATL1_HUMAN_1441	0
CGGGVQTRRVTCQKLKASGIS	0	>ATL1_HUMAN_1571	0
EGRNIRYRTCSNVDCPPEAGD	0	>ATL1_HUMAN_77	0
CYTESLDMCISGLCQIVGCDH	0	>ATL1_HUMAN_154	0
QIVGCDHQLGSTVKEDNCGVC	0	>ATL1_HUMAN_168	0
TRDVFCSHLLSREMNETVILA	0	>ATL1_HUMAN_698	0
ADELCRQPKPSTVQACNRFNC	0	>ATL1_HUMAN_718	0
GYLKIHRLKPSDAGVYTCSAG	0	>ATL1_HUMAN_940	0
CNATNALGYDSVSIAVTLAGK	0	>ATL1_HUMAN_1260	0
QQLCVEWAFSSWGQCNGPCIG	0	>ATL1_HUMAN_1614	0
SEACSVHWRVSLWTLCTATCG	0	>ATL1_HUMAN_1673	0
KVKQLKLCQLSQFKSRCCGTC	0	>ATL1_HUMAN_1749	0
VLSGHSLQTPTEEGQGPEGVW	0	>ATL4_HUMAN_37	1
PRGFRFYVRHTEKVQDGTLCQ	0	>ATL4_HUMAN_434	0
GPCERTWRWYTGPWGECSSEC	0	>ATL4_HUMAN_916	0
DGCGVCGGDDSTCRLVSGNLT	0	>ATL4_HUMAN_482	0
MGPCTTAWFHSDWSSKCSAEC	0	>ATL4_HUMAN_848	0
AECGTGIQRRSVVCLGSGAAL	0	>ATL4_HUMAN_866	0
SQRPDDQCKDSSPHCPLVVQA	0	>ATL4_HUMAN_1036	0
NIGAELLRDPSLGAQFRVHLV	0	>ATS13_HUMAN_119	0
ITANLTSSLLSVCGWSQTINP	0	>ATS13_HUMAN_153	0
WSPCSRRQLLSLLSAGRARCV	0	>ATS13_HUMAN_272	0
REHLDMCQALSCHTDPLDQSS	0	>ATS13_HUMAN_336	0
PNRRLVVPGSSVEWQEDFREL	0	>ATS14_HUMAN_133	0
LIMVGYRQSLSLIERGNPSRS	0	>ATS14_HUMAN_321	0
SLEQVCRWAHSQQRQDPSHAE	0	>ATS14_HUMAN_341	0
GQGNGCADETSLGSVMAPLVQ	0	>ATS14_HUMAN_420	0
VQAAFHRFHWSRCSKLELSRY	0	>ATS14_HUMAN_439	0
AFHRFHWSRCSKLELSRYLPS	0	>ATS14_HUMAN_442	0
SYYVHQNAKHSWVPYEPDDDA	0	>ATS14_HUMAN_633	0
IHEDLLPLIGSNNVLLEEMDT	0	>ATS14_HUMAN_838	0
NCDGLAGLIRTDSTDFFIEPL	0	>ATS14_HUMAN_180	0
GLAGLIRTDSTDFFIEPLERG	0	>ATS14_HUMAN_183	0
SGYQTCLAFRTFEPCKQLWCS	0	>ATS14_HUMAN_498	0
ADAAEPPGKPTGSEDHQHGRA	0	>ATS14_HUMAN_1138	1
GSEDHQHGRATQLPGALDTSS	0	>ATS14_HUMAN_1149	1
GPEVTSNAALTLRNFCNWQKQ	0	>ATS1_HUMAN_328	0
AASTCSTLWCTGTSGGVLVCQ	0	>ATS1_HUMAN_512	0
LEDCPDNNGKTFREEQCEAHN	0	>ATS1_HUMAN_620	0
VDGTPCSPDSTSVCVQGQCVK	0	>ATS1_HUMAN_688	0
KTKKGPPLDGTMCAPGKHCFK	0	>ATS2_HUMAN_537	0
VSMKRMVHDGTRCSYKDAFSL	0	>ATS2_HUMAN_678	0
DNSHCKVVKGTFTRSPKKHGY	0	>ATS2_HUMAN_728	0
SKPCGGGSQFTKYGCRRRLDH	0	>ATS2_HUMAN_877	0
VPLNASSTNATEDHPETNAVD	0	>ATS2_HUMAN_1152	0
STNATEDHPETNAVDEPYKIH	0	>ATS2_HUMAN_1158	0
YRIRRTEPLQTNCAYVGDIVD	0	>ATS3_HUMAN_144	0
SDLEGLDDLGTVYGNIHQQLN	0	>ATS3_HUMAN_232	0
GKEHVQNYLLTLMNIVNEIYH	0	>ATS3_HUMAN_283	0
KTKKGPPLDGTECAAGKWCYK	0	>ATS3_HUMAN_527	0
GVNFEYQLCNTEECQKHFEDF	0	>ATS3_HUMAN_602	0
QRNSHFEYQNTKHHWLPYEHP	0	>ATS3_HUMAN_629	0
CCESCSKRSSTLPPPYLLEAA	0	>ATS3_HUMAN_1056	0
HKKRSARDVSSNPEQLFFNIT	0	>ATS3_HUMAN_75	0
VDIPGTSVAISNCDGLAGMIK	0	>ATS3_HUMAN_163	0
NCDGLAGMIKSDNEEYFIEPL	0	>ATS3_HUMAN_174	0
MIMLGYAKSISLIERGNPSRS	0	>ATS3_HUMAN_318	0
SISLIERGNPSRSLENVCRWA	0	>ATS3_HUMAN_326	0
VCRWASQQQRSDLNHSEHHDH	0	>ATS3_HUMAN_342	0
NRCGDETAMGSVMAPLVQAAF	0	>ATS3_HUMAN_423	0
CNDEPCLGDKSIFCQMEVLAR	0	>ATS3_HUMAN_1025	0
CQMEVLARYCSIPGYNKLCCE	0	>ATS3_HUMAN_1038	0
LSPAGGSGPQTWWRRRRRSIS	0	>ATS5_HUMAN_254	0
TSETIIDINGTVMNYSGWSHR	0	>ATS5_HUMAN_804	0
AGFVPAGGGTSAPWRHRSHCF	0	>ATS5_HUMAN_121	1
LGMADVGTICSPERSCAVIED	0	>ATS5_HUMAN_389	0
DSKFCEETFGSTEDKRLMSSI	0	>ATS5_HUMAN_432	0
WPRALRKRDVSVRRDAPAFYE	0	>ATS7_HUMAN_73	0
PELEGGLAAISACDGLKGVFQ	0	>ATS7_HUMAN_147	0
ITHHADNTLKSFCKWQKSINM	0	>ATS7_HUMAN_316	0
AFTVAHELGHSFGIQHDGSGN	0	>ATS7_HUMAN_393	0
KNVGCDFEIDSGAMEDRCGVC	0	>ATS7_HUMAN_680	0
GRPDDQQRKCSEQPCPARWWA	0	>ATS7_HUMAN_875	0
NFHEDLSYGPSEEPDLDLAGT	0	>ATS7_HUMAN_1081	1
QCGHEAWPESSRPCGTEDCEP	0	>ATS7_HUMAN_1620	0
YRGRELRFNLTANQHLLAPGF	0	>ATS7_HUMAN_96	0
LEDEEEDLKITHHADNTLKSF	0	>ATS7_HUMAN_307	0
PQLLYDAAPLTWSRCSRQYIT	0	>ATS7_HUMAN_427	0
VCHTLWCSVGTTCHSKLDAAV	0	>ATS7_HUMAN_501	0
CHTLWCSVGTTCHSKLDAAVD	0	>ATS7_HUMAN_502	0
WNGDYQVAGTTFTYARRGNWE	0	>ATS7_HUMAN_767	0
PCNRHVPCPATWAVGNWSQCS	0	>ATS7_HUMAN_945	0
DLDLAGTGDRTPPPHSHPAAP	0	>ATS7_HUMAN_1095	1
CGGGEQQRLVTCPEPGLCEEA	0	>ATS7_HUMAN_1546	1
LCEEALRPNTTRPCNTHPCTQ	0	>ATS7_HUMAN_1562	0
SYTVPLEKDNSEEFRQRELRA	0	>ATX2L_HUMAN_286	0
GGADDRIREFSLAGGIWHGRA	0	>ATX2L_HUMAN_1050	0
KDWSFYLLYYTEFTPTEKDEY	0	>B2MG_HUMAN_88	0
QLGRAAATLMSERVFRIDAYM	0	>B3AT_HUMAN_290	0
RELLRRRYQSSPAKPDSSFYK	0	>B3AT_HUMAN_350	0
YYLSDITDAFSPQVLAAVIFI	0	>B3AT_HUMAN_402	0
FISRYTQEIFSFLISLIFIYE	0	>B3AT_HUMAN_525	0
FIQDTYTQKLSVPDGFKVSNS	0	>B3AT_HUMAN_633	0
VPDGFKVSNSSARGWVIHPLG	0	>B3AT_HUMAN_644	0
FLVILVTSHPSDVKARQAIRV	0	>B3GL1_HUMAN_89	0
AIRVTWGEKKSWWGYEVLTFF	0	>B3GL1_HUMAN_106	0
AEKEDKMLALSLEDEHLLYGD	0	>B3GL1_HUMAN_132	0
YPFKVFPPYCSGLGYIMSRDL	0	>B3GL1_HUMAN_239	0
DFERRQAVRQTWGAEGRVQGA	0	>B3GN9_HUMAN_138	0
GGGGFVLSGATLHRLAGACAQ	0	>B3GN9_HUMAN_298	0
DIDQGVSSNSSYLKWNKPVPW	0	>B4GN3_HUMAN_104	0
TAPGEFGKFRSQISKPVSLSA	0	>B4GN3_HUMAN_229	1
QISKPVSLSASHRYYFEVLHK	0	>B4GN3_HUMAN_240	0
DPGAKFTIIDSLSLSLFTNET	0	>B4GN3_HUMAN_277	0
EVGHIPQTAASHVDSSNALPR	0	>B4GN3_HUMAN_303	0
RYQGLRFVHLSFVYPNDYTRL	0	>B4GN3_HUMAN_373	0
QENAYYQDRFSFQEYIKIDQP	0	>B4GN3_HUMAN_405	0
PHFNIVITDYSSEDMDVEMAL	0	>B4GN3_HUMAN_828	0
NGFGLLGIYKSDLDRIGGMNT	0	>B4GN3_HUMAN_936	0
VAVAMNKFGYSLPYPQYFGGV	0	>B4GT3_HUMAN_227	0
AGMKISRPPTSVGHYKMVKHR	0	>B4GT3_HUMAN_282	0
FVYVAPGIVNTYLFMMQAQGI	0	>B4GT5_HUMAN_41	0
FAFYVVEQVGTQPFNRAMLFN	0	>B4GT5_HUMAN_205	0
LNNLNYFANITYDALYKNITV	0	>B4GT5_HUMAN_366	0
HCVATGYMCKSELSACFSRLL	0	>BAMBI_HUMAN_46	0
LYGNVHSWMNSERVRMCGASE	0	>BCOR_HUMAN_17	0
KQSPLNINGASYLRLPWVNPY	0	>BCOR_HUMAN_185	0
PSKLAKRIANSAGYVGDRFKC	0	>BCOR_HUMAN_969	0
AYCERAMMRFSELEMKEREGG	0	>BCOR_HUMAN_1024	0
REGGHPATKDSEMCKFSPADW	0	>BCOR_HUMAN_1041	0
EKYFVERQPVSEPPADQVASD	0	>BCOR_HUMAN_1113	1
DRKRKVSGDSSHTETTAEEVP	0	>BCOR_HUMAN_1143	0
PLLKAKRRRVSKDDWPEREMT	0	>BCOR_HUMAN_1166	0
RSWSEESLKPSDNEQGLPVFS	0	>BCOR_HUMAN_1278	0
DLQGRNDDDASGTWDFYGSSV	0	>BCOR_HUMAN_1595	0
QWYQRKICGKSTVISYECCPG	0	>BGH3_HUMAN_77	0
PTNEAFEKIPSETLNRILGDP	0	>BGH3_HUMAN_290	1
LFELAAESDVSTAIDLFRQAG	0	>BGH3_HUMAN_389	0
KSLQGDKLEVSLKNNVVSVNK	0	>BGH3_HUMAN_600	0
DSALEIFKQASAFSRASQRSV	0	>BGH3_HUMAN_658	0
EEEDKKEDVGTVVGIDLGTTY	0	>BIP_HUMAN_29	0
EELNMDLFRSTMKPVQKVLED	0	>BIP_HUMAN_338	0
IDEIVLVGGSTRIPKIQQLVK	0	>BIP_HUMAN_366	0
ILRVTAEDKGTGNKNKITITN	0	>BIP_HUMAN_518	0
GTGNKNKITITNDQNRLTPEE	0	>BIP_HUMAN_527	0
RKGLYIFNLTSLTKSENILSA	0	>BMP3_HUMAN_120	0
YFCIGELGNISLSCPVSGGCS	0	>BMP3_HUMAN_143	0
AWTLKFSRNQSQLLGHLSVDM	0	>BMP3_HUMAN_177	0
KSHRDIMSWLSKDITQLLRKA	0	>BMP3_HUMAN_199	0
EEFLIGFNITSKGRQLPKRRL	0	>BMP3_HUMAN_223	0
ANDAAISEPESVVSSLQGHRN	0	>BMP3_HUMAN_254	0
KWDSHIRAALSIERRKKRSTG	0	>BMP3_HUMAN_282	0
VRSFRAAAAETLERKGLYIFN	0	>BMP3_HUMAN_107	0
DIMSWLSKDITQLLRKAKENE	0	>BMP3_HUMAN_203	0
NEEFLIGFNITSKGRQLPKRR	0	>BMP3_HUMAN_222	0
QRKGPHRKSQTLQFDEQTLKK	0	>BMP3_HUMAN_348	0
DGASEGERQQSWPHEAASSSQ	0	>BMP6_HUMAN_160	0
VNLVEYDKEFSPRQRHHKEFK	0	>BMP6_HUMAN_229	0
GSFKNQTFLISIYQVLQEHQH	0	>BMP6_HUMAN_275	0
QVLQEHQHRDSDLFLLDTRVV	0	>BMP6_HUMAN_288	0
CCAPTKLNAISVLYFDDNSNV	0	>BMP6_HUMAN_487	0
GSLYDYLKSTTLDAKSMLKLA	0	>BMR1B_HUMAN_295	0
DTNEVDIPPNTRVGTKRYMPP	0	>BMR1B_HUMAN_370	0
WPEVLRVYCESDKEYHHVLPY	0	>BPTF_HUMAN_336	0
LGDLLCCETCSAVYHLECVKP	0	>BPTF_HUMAN_409	0
TEDLTNKARGSNKSFLAAANE	0	>BPTF_HUMAN_544	0
LAAANEEILESIRAKKGDIDN	0	>BPTF_HUMAN_559	0
SVHGSKVLTISTLRLTITQLE	0	>BPTF_HUMAN_904	0
TITQLENNIPSSFLHPNWASH	0	>BPTF_HUMAN_919	0
VTGYGGWSWISKTHVYRFVPK	0	>BPTF_HUMAN_1038	0
PGNTNVNYRKSLEGTKNNMDE	0	>BPTF_HUMAN_1060	0
RTSYKKKTKSSKLDGLLERRI	0	>BPTF_HUMAN_1184	0
SIENDIEEKVSDLASRGQEPS	0	>BPTF_HUMAN_1320	0
KNKKPLIQEESDTIVSSSKSA	0	>BPTF_HUMAN_1368	0
IVSSSKSALHSSVPKSTNDRD	0	>BPTF_HUMAN_1381	1
EDMIVQNSNESISEQFRTREQ	0	>BPTF_HUMAN_1440	0
NDIKSLTVKESAIRPFINGDV	0	>BPTF_HUMAN_1586	0
IMEDFNERNSSETKSHLLSSS	0	>BPTF_HUMAN_1607	0
SETKSHLLSSSDAEGNYRDSL	0	>BPTF_HUMAN_1617	0
NQVEDMEIETSEVKKVTSSPI	0	>BPTF_HUMAN_1665	0
LPSYRKFVTKSSKKSIFVLPN	0	>BPTF_HUMAN_1841	0
TFATWVKQGQSNSGVVQVQQK	0	>BPTF_HUMAN_2123	0
GTGEQRQSKLSPQMQVHQDKT	0	>BPTF_HUMAN_2370	0
IQNVVTVQAASVQEQLQRVQQ	0	>BPTF_HUMAN_2622	0
KRSKQNATKLSALLFKHKEQL	0	>BPTF_HUMAN_2738	0
YHGRCVGILQSEAELIDEYVC	0	>BPTF_HUMAN_2902	0
QKLKGFKASRSHNNKLQSTAS	0	>BPTF_HUMAN_3036	0
EDDDDDASYCTESSFRSHSTY	0	>BPTF_HUMAN_190	0
VCVAHKVPGVTDCVAEIQKNK	0	>BPTF_HUMAN_443	0
ENEKKIWYYSTKVQLAELIDC	0	>BPTF_HUMAN_496	0
PEETEKDKNETENDSKDAEKN	0	>BPTF_HUMAN_583	0
KYRVYHNQYSTNSFALNKHQH	0	>BPTF_HUMAN_857	0
DQNEMDISKITEKKDQDVKEL	0	>BPTF_HUMAN_1118	0
FHLRTSYKKKTKSSKLDGLLE	0	>BPTF_HUMAN_1181	0
SRGQEPSKSKTKGNDFFIDDS	0	>BPTF_HUMAN_1334	0
SKLASADDIGTLICKNKKPLI	0	>BPTF_HUMAN_1354	0
KKPLIQEESDTIVSSSKSALH	0	>BPTF_HUMAN_1370	0
IIPENDIKSLTVKESAIRPFI	0	>BPTF_HUMAN_1582	0
VNQVEDMEIETSEVKKVTSSP	0	>BPTF_HUMAN_1664	0
TSMTVSKEYSTRDKVKLMKFS	0	>BPTF_HUMAN_1810	0
LTVVIQGQGQTTGQLQLIPQG	0	>BPTF_HUMAN_2301	0
SPQMQVHQDKTLPPAQSSSVG	0	>BPTF_HUMAN_2380	0
VEQKRSKQNATKLSALLFKHK	0	>BPTF_HUMAN_2735	0
KSKKKKMISTTSKETKKDTKL	0	>BPTF_HUMAN_2858	0
KDTKLYCICKTPYDESKFYIG	0	>BPTF_HUMAN_2874	0
PQCQSTEDAMTVLTPLTEKDY	0	>BPTF_HUMAN_2923	0
PPKKTKKNNSSNSNVSKKEPA	0	>BRD4_HUMAN_579	0
KPQQVIQHHHSPRHHKSDPYS	0	>BRD4_HUMAN_1045	0
QHHHSPRHHKSDPYSTGHLRE	0	>BRD4_HUMAN_1051	1
VPAGLGATEQTQEGLTGKLFG	0	>BSN_HUMAN_342	0
KSPANYNTCTTCRLQVCNLCG	0	>BSN_HUMAN_487	0
PQPPARAAELTDEDFMRRQIL	0	>BSN_HUMAN_838	0
LNAQEHTFLATATTVSITMAS	0	>BSN_HUMAN_1728	1
FSLATLVQRGSGDFDDFNLED	0	>C99L2_HUMAN_24	0
EFLSFLHPEHSRGMLRFMVKE	0	>CAB45_HUMAN_230	0
DGIVTAEELESYMDPMNEYNA	0	>CAB45_HUMAN_305	0
ASARPANHSSTRERVANREEN	0	>CAB45_HUMAN_44	0
GHVMEGSPTGTTVMRMTAFDA	0	>CAD13_HUMAN_262	0
VGSVLLTVNATDPDSLQHQTI	0	>CAD13_HUMAN_502	0
ATDPDSLQHQTIRYSVYKDPA	0	>CAD13_HUMAN_511	0
IHFLVYAWDSTYRKFSTKVTL	0	>CADH1_HUMAN_106	0
STYRKFSTKVTLNTVGHHHRP	0	>CADH1_HUMAN_115	0
TATDADDDVNTYNAAIAYTIL	0	>CADH1_HUMAN_295	0
VNTYNAAIAYTILSQDPELPD	0	>CADH1_HUMAN_303	0
DPELPDKNMFTINRNTGVISV	0	>CADH1_HUMAN_318	0
DKNMFTINRNTGVISVVTTGL	0	>CADH1_HUMAN_323	0
KQQYILHVAVTNVVPFEVSLT	0	>CADH1_HUMAN_457	0
DFEHVKNSTYTALIIATDNGS	0	>CADH1_HUMAN_562	0
PNTSPFTAELTHGASANWTIQ	0	>CADH1_HUMAN_631	0
LMDNQNKDQVTTLEVSVCDCE	0	>CADH1_HUMAN_679	0
EGNLNYGLSNTATAIITVTDV	0	>CADH4_HUMAN_375	0
QMSFQSTAGVTISIMDINEAP	0	>CADH4_HUMAN_495	0
AAVLDRESLYTKNNVYEATFL	0	>CADH4_HUMAN_576	0
PAAVRKNWTITRLNGDYAQLS	0	>CADH4_HUMAN_665	0
TDSGNPPLSNTSIIKVKVCPC	0	>CADH4_HUMAN_703	0
IGAVAAAGLGTGAIVAILICI	0	>CADH4_HUMAN_732	0
WMKRREKERHTKQLLIDPEDD	0	>CADH4_HUMAN_765	0
HVNFEDNDNRSVLKGGPFSDS	0	>CAH1_HUMAN_78	0
RLFQFHFHWGSTNEHGSEHTV	0	>CAH1_HUMAN_100	0
PAEIHVVHLSTAFARVDEALG	0	>CAH9_HUMAN_257	0
ALVFGLLFAVTSVAFLVQMRR	0	>CAH9_HUMAN_427	0
VQMRRQHRRGTKGGVSYRPAE	0	>CAH9_HUMAN_443	0
SSAAQKRACNTATCVTHRLAG	0	>CALCB_HUMAN_85	0
WLLCMLLVLGTAIVEAHDGHD	0	>CALX_HUMAN_15	0
RPWLWVVYILTVALPVFLVIL	0	>CALX_HUMAN_490	0
KQTSGMEYKKTDAPQPDVKEE	0	>CALX_HUMAN_517	1
RASAQQENSSTCIGSAIKSES	0	>CARF_HUMAN_177	0
LLKSSVNSHMTQSTDSRQQSG	0	>CARF_HUMAN_257	0
KQPFFNRLYKTVAWKLVAVGG	0	>CARF_HUMAN_446	0
YPQKVMDKILSMAEGIKVTDA	0	>CARF_HUMAN_102	0
TERASAQQENSSTCIGSAIKS	0	>CARF_HUMAN_175	0
PDKHGSASFVSLLKSSVNSHM	0	>CARF_HUMAN_246	0
FVSLLKSSVNSHMTQSTDSRQ	0	>CARF_HUMAN_254	0
IEDLVLLDEESRPVNLPPALK	0	>CARF_HUMAN_564	0
VIVVLAFNYWSISSRHVLLQE	0	>CASC4_HUMAN_34	0
VLAFNYWSISSRHVLLQEEVA	0	>CASC4_HUMAN_37	0
DDKVKLQNNISYQMADIHHLK	0	>CASC4_HUMAN_117	0
TYLVKRLEYESFQCGQQMKEL	0	>CASC4_HUMAN_162	0
QPLSPNMPPDSHINHNGNPGT	0	>CASC4_HUMAN_302	0
IAINNPYVPRTYYANPAVVRP	0	>CASK_HUMAN_79	0
DGHRHMNGYGSHTFKLVNANG	0	>CATA_HUMAN_217	0
QGGAPNYYPNSFGAPEQQPSA	0	>CATA_HUMAN_408	0
NSFGAPEQQPSALEHSIQYSG	0	>CATA_HUMAN_417	0
AYASNHPIMKTGEPHCPGDED	0	>CBPD_HUMAN_304	0
ISVAGINHNITTGRFGDFYRL	0	>CBPD_HUMAN_412	0
CLNYKKNPAVTQLVDRTRIVI	0	>CBPD_HUMAN_1022	0
KPVQTVENKETLKHLASLYAN	0	>CBPD_HUMAN_1118	0
SVTYGHCPEITVYTSCCYFPS	0	>CBPD_HUMAN_1179	0
DNSRGRDLNRSFPDQFSTGEP	0	>CBPD_HUMAN_219	0
EWIRRNKFVLSGNLHGGSVVA	0	>CBPD_HUMAN_253	0
HIGVKGFVKDSITGSGLENAT	0	>CBPD_HUMAN_391	0
KGASSSTNDASDPTTKEFETL	0	>CBPD_HUMAN_895	0
HITNLTNLGQSTEYRHIWSLE	0	>CBPD_HUMAN_962	0
GQSTEYRHIWSLEISNKPNVS	0	>CBPD_HUMAN_970	0
FSLSVALDGGSMLVTYPYDKP	0	>CBPD_HUMAN_1099	0
TVYTSCCYFPSAARLPSLWAD	0	>CBPD_HUMAN_1189	0
IRMMSTGSKKSLLSHEFQDET	0	>CBPD_HUMAN_1358	0
MMEEIENAINTFKEEQRLIYE	0	>CC112_HUMAN_85	0
IDTWALGNSETEKAFRAISSK	0	>CC112_HUMAN_125	0
KDAFSHVVENTAFFGDVVLRF	0	>CC134_HUMAN_112	0
RIVHYYFDHNSNWNLLIRWGI	0	>CC134_HUMAN_134	0
NWNLLIRWGISFCNQTGVFNQ	0	>CC134_HUMAN_145	0
PAWQPILTAGTVLPIFFIIGL	0	>CC50A_HUMAN_49	0
NNIREIEIDYTGTEPSSPCNK	0	>CC50A_HUMAN_83	0
MLLAMWLVCGSEPHPHATIRG	0	>CCD80_HUMAN_21	0
RVWVISAPHASEGYYRLMMSL	0	>CCD80_HUMAN_160	0
ASEGYYRLMMSLLKDDVYCEL	0	>CCD80_HUMAN_169	0
LLKSEKQMKKSEKKSKQEKEK	0	>CCD80_HUMAN_572	0
VITIFGPVNNSTMKIDHFQLD	0	>CCD80_HUMAN_669	0
FRWRRRLLVISAPNDEDWAYS	0	>CCD80_HUMAN_785	0
NYFQVSPEYFSMLLVGKDGNV	0	>CCD80_HUMAN_865	0
GYQKPTNKHFTQSPKKSVADL	0	>CCD80_HUMAN_605	0
EYLESFCKMATRKISVITIFG	0	>CCD80_HUMAN_654	0
LSLAQIDLNITCRFAGVFHVE	0	>CD44_HUMAN_27	0
ITITIVNRDGTRYVQKGEYRT	0	>CD44_HUMAN_153	0
PIPDEDSPWITDSTDRIPATT	0	>CD44_HUMAN_213	0
DEDSPWITDSTDRIPATTLMS	0	>CD44_HUMAN_216	0
STSATATETATKRQETWDWFS	0	>CD44_HUMAN_236	1
RMTDVDRNGTTAYEGNWNPEA	0	>CD44_HUMAN_353	0
TPSSTTEETATQKEQWFGNRW	0	>CD44_HUMAN_398	0
VHLVNKESSETPDQFMTADET	0	>CD44_HUMAN_720	0
TPDQFMTADETRNLQNVDMKI	0	>CD44_HUMAN_730	0
HVVIPRIHPNSICAANNTGVY	0	>CD44_HUMAN_95	0
TTHGSESDGHSHGSQEGGANT	0	>CD44_HUMAN_627	1
CCPRYGERRQTESDWGKRCVD	0	>CDK12_HUMAN_715	0
RSVVNMKEIVTDKQDALDFKK	0	>CDK12_HUMAN_794	0
AGDAIGLADITQQLNQSELAV	0	>CDK12_HUMAN_1108	0
GSMKDRISGSSKRSNEETDDY	0	>CDK12_HUMAN_151	0
YKTVDSPKRRSRSPHRKWSDS	0	>CDK12_HUMAN_220	0
PRYGERRQTESDWGKRCVDKF	0	>CDK12_HUMAN_717	0
IKILRQLIHRSVVNMKEIVTD	0	>CDK12_HUMAN_785	0
IKCSNILLNNSGQIKLADFGL	0	>CDK12_HUMAN_870	0
GLARLYNSEESRPYTNKVITL	0	>CDK12_HUMAN_889	0
NLELAQLELISRLCGSPCPAV	0	>CDK12_HUMAN_949	0
ELAVLLNLLQSQTDLSIPQMA	0	>CDK12_HUMAN_1125	0
QQLEALNQSISALTEATSQQQ	0	>CDK12_HUMAN_1158	0
AVTAALLQLLSQPEAEPPGHL	0	>CDK12_HUMAN_1306	0
EKHCRDMEEASQRKWNFDFQN	0	>CDN1B_HUMAN_56	0
QGTLTILSLNSSLLGYYQCLA	0	>CDON_HUMAN_89	0
AGFIGCRVPESNPKAEVRYKI	0	>CDON_HUMAN_146	0
YKIRGKWLEHSTENYLILPSG	0	>CDON_HUMAN_164	0
APGSNWRRLYSHLATDSVDPA	0	>CDON_HUMAN_273	0
MVNVLEHASISKGLQDQIVSL	0	>CDON_HUMAN_315	0
SQVLRSKSRKSQLSRPEGLNL	0	>CDON_HUMAN_460	0
VYFVLSQAGASSLHIQAVTQE	0	>CDON_HUMAN_483	0
KLDDGVGMLGSWHTVRVPGSE	0	>CDON_HUMAN_627	0
SVEVRSLEPGSTYKFRVIAIN	0	>CDON_HUMAN_789	0
SDYKRDVVEGSKQWHMIGHLQ	0	>CDON_HUMAN_885	0
GGFLTNGGLSSGYSHLHHKVP	0	>CDON_HUMAN_1044	0
LTNGGLSSGYSHLHHKVPNAV	0	>CDON_HUMAN_1047	0
LAKSCVWEGDSCAHSETEINI	0	>CDON_HUMAN_1236	0
GLPGKPCPPITSVDKSYGGYE	0	>CDSN_HUMAN_287	0
GHPCMSVSSLTLTGGPDGSPH	0	>CDSN_HUMAN_466	0
LNTAVLRVQATDRDQGQNAAI	0	>CELR1_HUMAN_484	0
ARDRDANSVITYQLTGGNTRN	0	>CELR1_HUMAN_721	0
HVLINVTDANTHRPVFQSSHY	0	>CELR1_HUMAN_784	0
RIDPDSGTMYTMMELDYENQV	0	>CELR1_HUMAN_846	0
KEDSEMKHLVTMTLDYGMDQN	0	>CELR1_HUMAN_1795	0
NRCDNPFAEVTTLGCEVIYNG	0	>CELR1_HUMAN_2044	0
GWLPPELFNCTTISFVDLRAM	0	>CELR1_HUMAN_2105	0
FSNVARNVRRTYLRPFVIVTA	0	>CELR1_HUMAN_2234	0
FAVALVIIYRTLGQLLPERYD	0	>CELR1_HUMAN_2346	0
RTHVACQCSHTASFAVLMDIS	0	>CELR1_HUMAN_2448	0
INQTENPFLCTVVAILLHYIY	0	>CELR1_HUMAN_2532	0
PDFCWLSLQDTLIWSFAGPIG	0	>CELR1_HUMAN_2610	0
GKKGIVSLLRTAFLLLLLISA	0	>CELR1_HUMAN_2656	0
GRLQLVVLGLTCCWAVASAAK	0	>CEL_HUMAN_12	0
IQYVFGKPFATPTGYRPQDRT	0	>CEL_HUMAN_469	1
TPTGYRPQDRTVSKAMIAYWT	0	>CEL_HUMAN_479	0
SLRTNFLRYWTLTYLALPTVT	0	>CEL_HUMAN_543	0
ASDHGEKKLISVDTEHSNIYL	0	>CERU_HUMAN_46	0
KKLISVDTEHSNIYLQNGPDR	0	>CERU_HUMAN_52	0
FQVQECNKSSSKDNIRGKHVR	0	>CERU_HUMAN_362	0
TFHNKGAYPLSIEPIGVRFNK	0	>CERU_HUMAN_474	0
DPVCLAKMYYSAVDPTKDIFT	0	>CERU_HUMAN_541	0
EDFQESNKMHSMNGFMYGNQP	0	>CERU_HUMAN_622	0
NEADVHGIYFSGNTYLWRGER	0	>CERU_HUMAN_661	0
DSACIPWAYYSTVDQVKDLYS	0	>CERU_HUMAN_881	0
TGQAAPKDGVTRPDSEVQHQL	0	>CGRE1_HUMAN_26	1
VILIVDKVLETQDLNGDGLMT	0	>CGRE1_HUMAN_125	0
KEDLQLGIPPSFMRFQPRQRE	0	>CHSS1_HUMAN_361	0
NQESGSLSFLSNSLKKLVPFQ	0	>CHSS1_HUMAN_508	0
VVQAGLKTFRSQEVGVVHVHH	0	>CHSS1_HUMAN_737	0
LYKKHKGKKMTVPVRRHAYLQ	0	>CHSS1_HUMAN_464	0
FVRFMGNFEKTCLIPNQNVKL	0	>CHSS1_HUMAN_557	0
FFCDVDLVFTTEFLQRCRANT	0	>CHSS1_HUMAN_638	0
RYRTIQLHRESALMSKLSNTE	0	>CHSS3_HUMAN_428	0
WEFLTGKLLYSAAENQPPRQS	0	>CHSS3_HUMAN_476	0
DVNSLVESINSETQSFSFISN	0	>CHSS3_HUMAN_589	0
FISNSLKILSSFQGAKEMGGH	0	>CHSS3_HUMAN_606	0
FSRGLGLEMASAQFDNDTLLL	0	>CHSS3_HUMAN_705	0
NPPTDDYFIFSKKTGFWRDYG	0	>CHSS3_HUMAN_769	0
YGYGITCIYKSDLLGAGGFDT	0	>CHSS3_HUMAN_788	0
DVDLYNKVILSGLRPFRSQEV	0	>CHSS3_HUMAN_817	0
LSLIRAPRNLTFPRFKDRHSQ	0	>CHST8_HUMAN_369	0
GPGTLDGRWVSLHRSQQERKR	0	>CHST8_HUMAN_148	1
FDRQGILHRLSTYTKMLFVRE	0	>CHST8_HUMAN_249	0
LDSFDLKGIYTRLNTYTKAVF	0	>CHST9_HUMAN_268	0
INYDFVGKFETLEEDANYFLQ	0	>CHST9_HUMAN_372	0
FKDRHSSDERTNAQVVRQYLK	0	>CHST9_HUMAN_405	0
HLMKVKLKKYTKFLFVRDPFV	0	>CHSTC_HUMAN_239	0
DTLESPGEWTTWFNIDYPGGK	0	>CILP1_HUMAN_58	0
IKMLRRKKPITLEAMETNIIP	0	>CILP1_HUMAN_578	0
RNISTATAAQTDLNFINDEGD	0	>CILP1_HUMAN_640	0
PFNEDDPMSWTEDYLAWWPKP	0	>CILP1_HUMAN_938	0
DPLGHNYGIYTVTDQDPRTAK	0	>CILP1_HUMAN_1078	0
VFSFLVLEVTSVLGRQTMLTQ	0	>CILP1_HUMAN_18	0
YTVRFLCPPGSLRRDTERIWS	0	>CILP1_HUMAN_143	0
ICLAEMVSLCSEASEEGQHCM	0	>CILP1_HUMAN_186	0
RIPGLCPDGKSILKITKVKFA	0	>CILP1_HUMAN_273	0
APIVLTMPKTSLKAATIKAEF	0	>CILP1_HUMAN_293	0
LLDPSLYKHESKLVLRKLQQH	0	>CILP1_HUMAN_359	0
GHVYMGNSRVSMTGYKGTFTL	0	>CILP1_HUMAN_518	0
PEHISTVKLWSLNPDTGLWEE	0	>CILP1_HUMAN_700	0
AKPRPNSAEESNGPIYAFENL	0	>CILP1_HUMAN_889	0
VIPQGSCRRASVNPMLHEYLV	0	>CILP1_HUMAN_1037	0
RVPSRRQQRASRGGQRQGGVV	0	>CILP1_HUMAN_1159	1
RPRCPGCSLDTCECPDHILLG	0	>CILP2_HUMAN_203	0
NVTFCCKASGTPMPKKYSWFH	0	>CILP2_HUMAN_318	0
ILLGQEPIGFTAYQGDFTIEV	0	>CILP2_HUMAN_503	0
DSDGELAPLRTYGMFSVDLRA	0	>CILP2_HUMAN_639	0
SLRECQGAPVTASHFRFARVE	0	>CILP2_HUMAN_893	1
SHNAGGSHPRTRGQLYGLRDA	0	>CILP2_HUMAN_965	0
RSVRDPERPGTSAACVEFKCS	0	>CILP2_HUMAN_986	1
DPLGHNYGVYTVTDQSPRLAK	0	>CILP2_HUMAN_1063	0
LGHNYGVYTVTDQSPRLAKEI	0	>CILP2_HUMAN_1065	0
QYMVVTTEPLTQAVVDKTLLL	0	>CK024_HUMAN_393	0
LLLVVLLLGVTLFITVLVLFA	0	>CK024_HUMAN_411	0
NTVEERLTELTKSINDNIAIF	0	>CKAP4_HUMAN_245	0
KSINDNIAIFTEVQKRSQKEI	0	>CKAP4_HUMAN_256	0
SLVAYSVKIETNENNLESAKG	0	>CKAP4_HUMAN_569	0
QLHVRLHALDTRVVELTQGLR	0	>CLC11_HUMAN_134	0
LINFKFHDFETWKWRFEDSFG	0	>CLCC1_HUMAN_169	0
LVNPIWLVPPTKALAVTFTTF	0	>CLCC1_HUMAN_297	0
RIVQEFYDPMTPVNARYEFGQ	0	>CLD1_HUMAN_153	0
ARYEFGQALFTGWAAASLCLL	0	>CLD1_HUMAN_167	0
MYEGLWMSCVSQSTGQIQCKV	0	>CLD1_HUMAN_56	0
EGLWMSCVSQSTGQIQCKVFD	0	>CLD1_HUMAN_58	0
AAVLLADILPTLVIKLLAPLG	0	>CLN3_HUMAN_108	0
DKMNTDDLENSSVTSKQTPQL	0	>CN037_HUMAN_58	0
TDDLENSSVTSKQTPQLVVSE	0	>CN037_HUMAN_62	0
ETTVSVSVYESEADQLLGNTM	0	>CN037_HUMAN_445	0
RRWEPLATTISTTVVPLSFEV	0	>CN037_HUMAN_525	1
AEKGQSDKMNTDDLENSSVTS	0	>CN037_HUMAN_52	0
NTDDLENSSVTSKQTPQLVVS	0	>CN037_HUMAN_61	0
LTVDEKEELLTSTNFQPIVEE	0	>CN037_HUMAN_165	0
LLGNTMKDIITQEMTTAVQEP	0	>CN037_HUMAN_460	0
TKSDLRLIEVTETICKRLLDY	0	>CNPY3_HUMAN_100	0
MDIPYELWNETSAEVADLKKQ	0	>CNPY3_HUMAN_155	0
WYRNHQEEDLTEFLCANHVLK	0	>CNPY3_HUMAN_190	0
AEQWSGKKGDTAALGGKKSKK	0	>CNPY3_HUMAN_218	0
EIRAEGNSRFTYSVTVDGCTS	0	>CO1A1_HUMAN_1407	0
AWGKTVIEYKTTKTSRLPIID	0	>CO1A1_HUMAN_1431	1
SLNNQIETLLTPEGSRKNPAR	0	>CO1A2_HUMAN_1151	1
EWGKTIIEYKTNKPSRLPFLD	0	>CO1A2_HUMAN_1333	1
PCQICVCDSGSVLCDDIICDD	0	>CO3A1_HUMAN_59	0
ESCPTGPQNYSPQYDSYDVKS	0	>CO3A1_HUMAN_152	0
SVNGQIESLISPDGSRKNPAR	0	>CO3A1_HUMAN_1250	0
VPRKHWWTDSSAEKKHVWFGE	0	>CO3A1_HUMAN_1320	0
AEKKHVWFGESMDGGFQFSYG	0	>CO3A1_HUMAN_1331	0
FDVPCGGRDCSGGCQCYPEKG	0	>CO4A2_HUMAN_48	0
GLPGMPGRSVSIGYLLVKHSQ	0	>CO4A2_HUMAN_1487	0
DEIKPYISRCSVCEAPAIAIA	0	>CO4A2_HUMAN_1591	0
IAIAVHSQDVSIPHCPAGWRS	0	>CO4A2_HUMAN_1608	0
PFIECNGGRGTCHYYANKYSF	0	>CO4A2_HUMAN_1664	0
GDHQSPNTAITQMTFLRLLSK	0	>CO5A2_HUMAN_1385	0
IRFRYIVLQDTCSKRNGNVGK	0	>CO5A2_HUMAN_1449	0
FCEQICSKQETRECNWQRCPI	0	>CO6_HUMAN_70	0
RDCGRTKAVCTRKYNPIPSVQ	0	>CO6_HUMAN_181	0
PNNGRPTLSGTECLCVCQSGT	0	>CO6_HUMAN_537	0
TCDATYKRSRTRECNNPAPQR	0	>CO6_HUMAN_586	0
EGEKRQEEDCTFSIMENNGQP	0	>CO6_HUMAN_612	0
VEISCLTGFETVGYQYFRCLP	0	>CO6_HUMAN_678	0
VFDTDSNDYFTSPACKFLAEK	0	>CO6_HUMAN_812	0
GRQLEWGLERTRLSSNSTKKE	0	>CO6_HUMAN_850	1
LERTRLSSNSTKKESCGYDTC	0	>CO6_HUMAN_857	0
CYDWEKCSASTSKCVCLLPPQ	0	>CO6_HUMAN_877	0
QLYCVKMGSSTSEKTLNICEV	0	>CO6_HUMAN_904	0
VPVIGQLTIQTGSSTKPVEKK	0	>COCA1_HUMAN_114	1
IKKIPYKGGNTMTGDAIDYLV	0	>COCA1_HUMAN_217	0
PHTEFTLKKFTKVEDIIEAIN	0	>COCA1_HUMAN_498	0
GKVKQYLVTYTPVAGGETQEV	0	>COCA1_HUMAN_849	0
SWKSLYDDVDTGEKNLPEDAI	0	>COCA1_HUMAN_948	0
TVLKRLQPQTTYDITVLPIYK	0	>COCA1_HUMAN_1060	0
RLQPQTTYDITVLPIYKMGEG	0	>COCA1_HUMAN_1064	0
SLNIYDVGPTTMHVQWQPVGG	0	>COCA1_HUMAN_1489	0
HVQWQPVGGATGYILSYKPVK	0	>COCA1_HUMAN_1501	0
TLVFENLNPNTIYEVSITAIY	0	>COCA1_HUMAN_1718	0
PSTGEGNEQTTTIGGRQNSVV	0	>COCA1_HUMAN_1799	1
KLKPDTPYTITVSSLYPDGEG	0	>COCA1_HUMAN_1822	1
PEELVPIPGNTNYAILRNLQP	0	>COCA1_HUMAN_1895	0
PVYTEGDGGRTSDTGRTLMRG	0	>COCA1_HUMAN_1925	1
DGGRTSDTGRTLMRGLARNVQ	0	>COCA1_HUMAN_1931	0
PSESIVVPGNTRMVHLERLIP	0	>COCA1_HUMAN_1986	0
MVHLERLIPDTLYSVNLVALY	0	>COCA1_HUMAN_1998	0
NVILQPLQPDTPYKITVIAVY	0	>COCA1_HUMAN_2089	0
PLQPDTPYKITVIAVYEDGDG	0	>COCA1_HUMAN_2094	0
YTLHNLNPSTTYDVNVYAQYD	0	>COCA1_HUMAN_2179	0
DLKTYQIGWDTFCVKWSPHRA	0	>COCA1_HUMAN_2219	0
SHCFTGLSPDTDYGVTVFVQT	0	>COCA1_HUMAN_2266	0
EDNLITFVCETATSSCPLIYL	0	>COCA1_HUMAN_2503	0
PSDPFAIWQITDRDYKPQVGV	0	>COCA1_HUMAN_2600	0
TVTFDTEEVKTLFYGSFHKVH	0	>COCA1_HUMAN_2642	0
GKVALMLGIGTEGPHVGLVQA	0	>COCH_HUMAN_199	0
NIRYMSGGTATGDAISFTVRN	0	>COCH_HUMAN_446	0
GTATGDAISFTVRNVFGPIRE	0	>COCH_HUMAN_453	0
SPNKNFLVIVTDGQSYDDVQG	0	>COCH_HUMAN_474	0
YSLPGRENYSSVDANGIQSQM	0	>COCH_HUMAN_103	0
EGPHVGLVQASEHPKIEFYLK	0	>COCH_HUMAN_210	0
VVVVFIDGWPSDDIEEAGIVA	0	>COCH_HUMAN_279	0
QMMCSKTCYNSVNIAFLIDGS	0	>COCH_HUMAN_365	0
LIDGSSSVGDSNFRLMLEFVS	0	>COCH_HUMAN_381	0
SNFRLMLEFVSNIAKTFEISD	0	>COCH_HUMAN_391	0
VTAFDVGSEKTRIGLAQYSGD	0	>COEA1_HUMAN_195	0
VEKYRVVYYPTRGGKPDEVVV	0	>COEA1_HUMAN_390	0
STVLKNLMSLTEYQIAVFAIY	0	>COEA1_HUMAN_416	0
LKGLTPLTEYTIAIFSIYDEG	0	>COEA1_HUMAN_600	0
SHVIEGLEPGTEYEVSLLAVL	0	>COEA1_HUMAN_687	0
SDSDVQQFRVTYMTAQGDPEE	0	>COEA1_HUMAN_768	0
QGDPEEEVIGTVMVPGSQNNL	0	>COEA1_HUMAN_783	0
VGADINTILITNLLSGMDYNV	0	>COEA1_HUMAN_887	0
TNLQAKHVEMTSLCAHWQVHR	0	>COEA1_HUMAN_933	0
KQESTVGGGTTRHCFYGLQPD	0	>COEA1_HUMAN_970	0
STVGALNKIGTDGTQVAMVQF	0	>COEA1_HUMAN_1067	0
FKLNAYKTKETLLDAIKHISY	0	>COEA1_HUMAN_1095	0
IKHISYKGGNTKTGKAIKYVR	0	>COEA1_HUMAN_1110	0
HISYKGGNTKTGKAIKYVRDT	0	>COEA1_HUMAN_1112	0
VGVILDNGGKTLTYFNYDQSG	0	>COEA1_HUMAN_1327	0
QLIQSHMARYTAILNQIPSHS	0	>COEA1_HUMAN_1636	0
RVRLQSASPSTRWTELDDVKR	0	>COHA1_HUMAN_153	1
SFRSELISYLTSPDVRSFIVG	0	>COHA1_HUMAN_1255	0
SKVFSAYSNVTADLMDFFQTY	0	>COHA1_HUMAN_1423	0
FNNEDTSHAATTIPEPQGPLP	0	>COIA1_HUMAN_43	1
GARAWGGLLQTHCHPFLAWFF	0	>COIA1_HUMAN_379	0
LLGDPPPQQVTQTDDPDVGLA	0	>COIA1_HUMAN_472	0
NSVGPGLANNSALLGADPEAP	0	>COIA1_HUMAN_320	0
LAYVFGPDANSGQVARYHFPS	0	>COIA1_HUMAN_491	0
HFPSLFFRDFSLLFHIRPATE	0	>COIA1_HUMAN_508	0
FVGQWTHLALSVAGGFVALYV	0	>COIA1_HUMAN_583	0
TEAPSATGQASSLLGGRLLGQ	0	>COIA1_HUMAN_1721	0
SLLGGRLLGQSAASCHHAYIV	0	>COIA1_HUMAN_1732	0
TGPWKLWLWMSIFLLPASTSV	0	>COJA1_HUMAN_14	0
IFPKGLPEEYSVAAMFRVRRN	0	>COJA1_HUMAN_101	0
GIPFNERNGMSSLYKIKGGVN	0	>COJA1_HUMAN_826	0
GIPGIPADAVSFEEIKKYINQ	0	>COJA1_HUMAN_1014	0
IFEERMAVFLSQLKLPAAMLA	0	>COJA1_HUMAN_1039	0
YASRRHWCHHTVTRTVSCQVQ	0	>COQA1_HUMAN_59	0
PTYRVSYRTVTVLEWRCCPGF	0	>COQA1_HUMAN_111	0
QGALYSLQPPTDKDNGDSRLA	0	>COQA1_HUMAN_282	1
QPPTDKDNGDSRLASAIVDTV	0	>COQA1_HUMAN_289	0
KIRNKQSAQDSRRRKKEYIDG	0	>CR3L4_HUMAN_234	0
HKKACVHGGKTYSHGEVWHPA	0	>CRDL2_HUMAN_258	0
PRHFRPKGAGSTTVKIVLKEK	0	>CRDL2_HUMAN_237	1
RTCSNPFEFPSQDMCLSALKR	0	>CRIM1_HUMAN_156	0
RCKKCPELSCSKICPLGFQQD	0	>CRIM1_HUMAN_573	0
AESWKPDVCTSCICIDSVISC	0	>CRIM1_HUMAN_774	0
TSCICIDSVISCFSESCPSVS	0	>CRIM1_HUMAN_783	0
TIPKKVVCHFSGKAYADEERW	0	>CRIM1_HUMAN_822	0
CWYRTPTKPSSLNNQLVSVDC	0	>CRIM1_HUMAN_981	0
KPSSLNNQLVSVDCKKGTRVQ	0	>CRIM1_HUMAN_988	0
SITEEVSEYCSHMIGSGHLQS	0	>CSF1_HUMAN_40	0
NCNNSFAECSSQDVVTKPDCN	0	>CSF1_HUMAN_180	0
LVCLLASRSITEEVSEYCSHM	0	>CSF1_HUMAN_32	0
LEKVKNVFNETKNLLDKDWNI	0	>CSF1_HUMAN_156	0
PLEQPEGSPLTQDDRQVELPV	0	>CSF1_HUMAN_544	0
LYKQGLRGSLTKLKGPLTMMA	0	>CSF2_HUMAN_88	0
GSLTKLKGPLTMMASHYKQHC	0	>CSF2_HUMAN_95	0
TLQLDVADFATTIWQQMEELG	0	>CSF3_HUMAN_148	0
LQLDVADFATTIWQQMEELGM	0	>CSF3_HUMAN_149	0
GFDQCDYGWLSDASVRHPVTV	0	>CSPG2_HUMAN_300	0
TTEEKVPPITSTEGQVYATME	0	>CSPG2_HUMAN_911	1
PDIIEIDLYHSEENEEEEEEC	0	>CSPG2_HUMAN_1386	0
GLTTLPRSPASVFMEQGSGEA	0	>CSPG2_HUMAN_1830	1
AAADPETTTVSSFSLNVEYAI	0	>CSPG2_HUMAN_1850	0
FSTEPTGLVLSTVMDRVVAEN	0	>CSPG2_HUMAN_1888	0
VTDSPIKKEESTKHFPKGMRP	0	>CSPG2_HUMAN_2232	0
ITEQDSNKNSSTAEINETTTS	0	>CSPG2_HUMAN_2387	0
LDDMFESSTLSDGQAIADQSE	0	>CSPG2_HUMAN_2726	0
LSDGQAIADQSEIIPTLGQFE	0	>CSPG2_HUMAN_2735	0
ECRLQGAHLTSILSHEEQMFV	0	>CSPG2_HUMAN_3206	0
ILWMCSTLIVTHALHKVKVGK	0	>CSPG2_HUMAN_18	0
VDKNGKDLKETTVLVAQNGNI	0	>CSPG2_HUMAN_81	0
DGVVFHYRAATSRYTLNFEAA	0	>CSPG2_HUMAN_158	0
ELVTTGHYGFTLGEEDDEDRT	0	>CSPG2_HUMAN_551	0
GDKILVEGISTVIYPSLQTEM	0	>CSPG2_HUMAN_670	0
NGKDKDIPSFTEDGADEFTLI	0	>CSPG2_HUMAN_847	0
LIDREPGEETTSDMVIIGEST	0	>CSPG2_HUMAN_1245	0
VYIIEVRENKTGRMSDLSVIG	0	>CSPG2_HUMAN_1334	0
VPFHEEFESGTAKKGAESVTE	0	>CSPG2_HUMAN_1514	0
AIQAEKEVAGTLSPHVETTFS	0	>CSPG2_HUMAN_1869	1
AEINETTTSSTDFLARAYGFE	0	>CSPG2_HUMAN_2399	0
STILEILPELTSDKNTIIDID	0	>CSPG2_HUMAN_2571	0
DILGMQTDIDTEVPSEPHDSN	0	>CSPG2_HUMAN_2599	0
ARILDSNDQATVNPVEFNTEV	0	>CSPG2_HUMAN_3045	0
SYVGALCEQDTETCDYGWHKF	0	>CSPG2_HUMAN_3166	0
DKMFEHDFRWTDGSTLQYENW	0	>CSPG2_HUMAN_3240	0
EHDFRWTDGSTLQYENWRPNQ	0	>CSPG2_HUMAN_3244	0
GQPPVVENAKTFGKMKPRYEI	0	>CSPG2_HUMAN_3307	0
PDTEGETPSWSLLDLYDDFTP	0	>CSPG5_HUMAN_249	0
LYDDFTPFDESDFYPTTSFYD	0	>CSPG5_HUMAN_263	0
RKLCNTPRTSSPHARALAHYD	0	>CSPG5_HUMAN_498	1
WSLLDLYDDFTPFDESDFYPT	0	>CSPG5_HUMAN_258	0
ENIGAFCRCNTQDYIWHKGMR	0	>CSPG5_HUMAN_401	0
HKGMRCESIITDFQVMCVAVG	0	>CSPG5_HUMAN_417	0
SHPNVRKLCNTPRTSSPHARA	0	>CSPG5_HUMAN_493	1
FVERLYRAAVTEGKLYDRILR	0	>CSTN3_HUMAN_155	0
LIDNDGNIENTEKLQYSGERL	0	>CSTN3_HUMAN_203	0
DAEVEIQVKPTCKPSWQGWNK	0	>CSTN3_HUMAN_241	0
CDEPLWNIQATIELQTSHVAK	0	>CSTN3_HUMAN_283	0
WNIQATIELQTSHVAKGCDRD	0	>CSTN3_HUMAN_288	0
TPNKGKKEEETIVCNTVQNED	0	>CSTN3_HUMAN_395	0
KKEEETIVCNTVQNEDGFSHY	0	>CSTN3_HUMAN_400	0
HHYALNLEFPTVTLYTDGISF	0	>CSTN3_HUMAN_458	0
NKEKEKGDNSTDTTQGDPLSI	0	>CSTN3_HUMAN_509	0
EKEKGDNSTDTTQGDPLSIHH	0	>CSTN3_HUMAN_511	1
VHVNPSQSLLTLEGDDVETFN	0	>CSTN3_HUMAN_577	0
GVPLFPDLQITCSISHQVEAK	0	>CSTN3_HUMAN_673	0
HRNSMIPSAATLIIVVCVGFL	0	>CSTN3_HUMAN_849	0
ESYQNRQSCVTGAVGGQQEDE	0	>CSTN3_HUMAN_920	0
CSKTCGMGISTRVTNDNASCR	0	>CTGF_HUMAN_219	0
NIKKGKKCIRTPKISKPIKFE	0	>CTGF_HUMAN_259	0
QVLYEWEQGFSQSFTQEQVAD	0	>CTNB1_HUMAN_71	0
PTNVQRLAEPSQMLKHAVVNL	0	>CTNB1_HUMAN_129	0
RVLKVLSVCSSNKPAIVEAGG	0	>CTNB1_HUMAN_352	0
RAHQDTQRRTSMGGTQQQFVE	0	>CTNB1_HUMAN_552	0
KKRLSVELTSSLFRTEPMAWN	0	>CTNB1_HUMAN_681	0
DLMDGLPPGDSNQLAWFDTDL	0	>CTNB1_HUMAN_771	0
VLGVLEDLGPSGPSEENFDME	0	>CUED2_HUMAN_45	0
RPEMLKEETRSSAAAAADTQD	0	>CUED2_HUMAN_126	0
SMTDKYRLHLSVADLLFVITL	0	>CXCR4_HUMAN_81	0
VHVIYTVNLYSSVLILAFISL	0	>CXCR4_HUMAN_122	0
YCIIISKLSHSKGHQKRKALK	0	>CXCR4_HUMAN_229	0
LPYYIGISIDSFILLEIIKQG	0	>CXCR4_HUMAN_263	0
RTSFPEDTVITYKCEESFVKI	0	>DAF_HUMAN_62	0
VGRSFRVTIPTDLIASSGDII	0	>DAG1_HUMAN_84	0
KGKLTLEDQATFIKKGVPIIF	0	>DAG1_HUMAN_790	0
PEYPNQSVPETTPLNQDTMGE	0	>DAG1_HUMAN_839	0
VRDWENQLEASMHSVLSDLHE	0	>DAG1_HUMAN_49	0
LPSWLHWDSQSHTLEGLPLDT	0	>DAG1_HUMAN_114	0
GALLSWKLGCSLNQNSVPDIH	0	>DAG1_HUMAN_265	0
VGTYFEVKIPSDTFYDHEDTT	0	>DAG1_HUMAN_520	0
NSQLMYGLPDSSHVGKHEYFM	0	>DAG1_HUMAN_567	0
ELDDSKPPPSSSMPLILQEEK	0	>DAG1_HUMAN_813	0
PRNSNDLKNTTAPPKIAKGRA	0	>DCBD2_HUMAN_476	1
LVPVLVMVLTTLILILVCAWH	0	>DCBD2_HUMAN_543	0
SCSSAQAQYDTPKAGKPGLPA	0	>DCBD2_HUMAN_734	0
YFVICGLDTETGLEPDELSAL	0	>DEN5A_HUMAN_28	0
TSKQICSAMQTLYHMHNAEYD	0	>DEN5A_HUMAN_152	0
SMEDGEDTPVTKLQRFNSYDI	0	>DEN5A_HUMAN_186	0
LYVSKCICLITPMSFMKACRS	0	>DEN5A_HUMAN_211	0
LGVENVFQLFTCALLEFQILL	0	>DEN5A_HUMAN_303	0
HYQRLMTVAETITALMFPFQW	0	>DEN5A_HUMAN_327	0
YIQEARTMGSTIRQPKLSNLS	0	>DEN5A_HUMAN_729	0
RHIQNIGEIKTDVGKARAWVR	0	>DEN5A_HUMAN_879	0
VMVRNEITGHTYKFPCGRWLG	0	>DEN5A_HUMAN_1039	0
WIALLADCPITAHMYEDVALI	0	>DEN5A_HUMAN_1244	0
ARDGASPFISSTTEGENFEQT	0	>DEN5A_HUMAN_57	0
LPPPGRSLKFSGVYGPIICQR	0	>DEN5A_HUMAN_263	0
APVPYLMGLHSNGLDDRSKLE	0	>DEN5A_HUMAN_365	0
GLHSNGLDDRSKLELPQEANL	0	>DEN5A_HUMAN_372	0
EGNLHCSESASKLKRLRASEL	0	>DEN5A_HUMAN_433	0
SASKLKRLRASELVSDKRNGN	0	>DEN5A_HUMAN_441	0
RQPKLSNLSPSVIAQTNWKFV	0	>DEN5A_HUMAN_741	0
ILYPGGNKYQTIDNYQPYPCA	0	>DKK1_HUMAN_76	0
SGLCCARHFWSKICKPVLKEG	0	>DKK1_HUMAN_207	0
KVSMKELNKKTPLLTEGQAIC	0	>DLK1_HUMAN_296	0
VGIVFLNKCETWVSNLRYNHM	0	>DLK1_HUMAN_332	0
EMCLLWGQVLSTGGWIPRTTD	0	>DMBT1_HUMAN_19	0
LDDVRCSGHESYLWSCPHNGW	0	>DMBT1_HUMAN_176	0
LWSCPHNGWLSHNCQHSEDAG	0	>DMBT1_HUMAN_449	0
SSLTLRLVNGSDRCQGRVEVL	0	>DMBT1_HUMAN_739	0
RGRVEVLYQGSWGTVCDDYWD	0	>DMBT1_HUMAN_1529	0
YVEIFDGSLNSSLLLGKICND	0	>DMBT1_HUMAN_1833	0
RMTIHFRSDISFQNTGFLAWY	0	>DMBT1_HUMAN_1864	0
SSNFMSIRFISDHSITRRGFR	0	>DMBT1_HUMAN_2101	0
LLCLPNHMQASVSRSYLQSLG	0	>DMBT1_HUMAN_2135	0
CLPNHMQASVSRSYLQSLGFS	0	>DMBT1_HUMAN_2137	0
PNLVIFTIPYSGCGTFKQADN	0	>DMBT1_HUMAN_2178	0
DLYVQAEILHSDAVLTLFVDT	0	>DMBT1_HUMAN_2291	0
VEVLYRGSWGTVCDDSWDTSD	0	>DMBT1_HUMAN_386	0
VEVLYRGSWGTVCDDSWDTND	0	>DMBT1_HUMAN_517	0
DIEVQNNYRVTVIFRDVQLEG	0	>DMBT1_HUMAN_2047	0
WVDTMYIANDTIHVANNTIQV	0	>DMBT1_HUMAN_2235	0
NNHFIGFVNDSVTKSIVALRL	0	>DNER_HUMAN_288	0
IDSEFSNAIASIRHARFGKKS	0	>DNER_HUMAN_696	0
NTSVKIRQDATASLILLWKVT	0	>DNER_HUMAN_233	0
WKSGHMAESLTNMPRHSLYII	0	>DNER_HUMAN_632	0
PTLDMALFDWTDYEDLKPDGW	0	>DRAXI_HUMAN_236	0
TCCDLREHLCTPHNRGLNNKC	0	>DRAXI_HUMAN_294	0
LSSELLRFQVTDLDEEYTDNW	0	>DSG3_HUMAN_291	0
SRYRVQSTPVTIQVINVREGI	0	>DSG3_HUMAN_371	0
DSTFIVNKTITAEVLAIDEYT	0	>DSG3_HUMAN_463	0
FMESSEVCTNTYARGTAVEGT	0	>DSG3_HUMAN_706	0
LIYDNEGADATGSPVGSVGCC	0	>DSG3_HUMAN_824	0
PSTAGFDPLLTQNVIVTERVI	0	>DSG3_HUMAN_956	0
EIEEVQALDDTERGSGGFGST	0	>DUT_HUMAN_239	0
LELPFPPGVPTLDNIKNICHL	0	>ECM1_HUMAN_305	0
HTCTWKAWEDTLDKYCDREYA	0	>ECM1_HUMAN_365	0
KYCDREYAVKTHHHLCCRHPP	0	>ECM1_HUMAN_378	0
QACCAEEEKLTFINDLCGPRR	0	>ECM1_HUMAN_467	0
KTWAMYKVKGTNEDMVFRGNI	0	>EDIL3_HUMAN_265	0
IFRTLNMDMFTWEPRKARLDK	0	>EDIL3_HUMAN_350	0
DIIWVNTPEQTAPYGLGNPPR	0	>EDN2_HUMAN_76	0
HLRLRRCSCSSWLDKECVYFC	0	>EDN2_HUMAN_53	0
LGNPPRRRRRSLPRRCQCSSA	0	>EDN2_HUMAN_91	0
EEEFGVVGNRSRFAKGDYLRC	0	>EFC14_HUMAN_58	0
ALKEKFRTMESNQKSSFQEIP	0	>EFC14_HUMAN_114	0
SVASIGNTLNSVHLAVEALQK	0	>EFC14_HUMAN_204	0
ATSELDNKTHSENLKQDILYL	0	>EFC14_HUMAN_260	0
LKQDILYLHNSLEEVNSALVG	0	>EFC14_HUMAN_273	0
YLHNSLEEVNSALVGYQRQND	0	>EFC14_HUMAN_279	0
MSKVEKKANLSFSMMGDRSAT	0	>EFC14_HUMAN_326	0
NLSFSMMGDRSATLKRQSLDQ	0	>EFC14_HUMAN_334	0
SKLREKLQLISALTNKPESNR	0	>EFC14_HUMAN_378	0
VIFLLIIIFLTVLLLKLRKRH	0	>EFNB1_HUMAN_259	0
CWGVLMVLCRTAISKSIVLEP	0	>EFNB2_HUMAN_22	0
MWLLVLAVGGTEHAYRPGRRV	0	>EGFL7_HUMAN_20	0
SPLQISDPFGSFPHSPTMDNY	0	>EGR1_HUMAN_22	0
PNTDIFPEPQSQAFPGSAGTA	0	>EGR1_HUMAN_222	1
DLKALNTSYQSQLIKPSRMRK	0	>EGR1_HUMAN_313	0
EQLGGLLANVSGELGGRLDLL	0	>EMIL1_HUMAN_457	0
VILSFSSLNDSLNELQTTVEG	0	>EMIL1_HUMAN_660	0
FRPRYVTRYKTVTQLEWRCCP	0	>EMIL2_HUMAN_101	0
AAQGPTVTMTTNELYQAYVDS	0	>EMIL2_HUMAN_310	0
GVIELIGEKETSLRKEINNLR	0	>EMIL2_HUMAN_374	0
DQKIERVAEATRMLNGRLDNE	0	>EMIL2_HUMAN_423	0
SLHLLKSLNDTMHRKFQETEQ	0	>EMIL2_HUMAN_589	0
FSFLYSQLNHTENDVTHLQKE	0	>EMIL2_HUMAN_618	0
SQLNHTENDVTHLQKEMSNCR	0	>EMIL2_HUMAN_623	0
KNVSCSVLEGSESFIQAQYNC	0	>EMIL2_HUMAN_64	0
LTRTVLDLQSSLAGVSENLKH	0	>EMIL2_HUMAN_204	0
TKESGMKDIKSELAEVKDTLK	0	>EMIL2_HUMAN_264	0
EPSAQANCCDSEKNGDIGQQI	0	>EMIL2_HUMAN_399	0
LKQLVDQKIQSLEDRLGSVLL	0	>EMIL2_HUMAN_496	0
PNREDRAVRDSLHLLKSLNDT	0	>EMIL2_HUMAN_579	0
CVRQMNGTLRSHSRDISGLKN	0	>EMIL2_HUMAN_750	0
GTLRSHSRDISGLKNSVQQFY	0	>EMIL2_HUMAN_756	0
GLKNSVQQFYSHVFQISTDLQ	0	>EMIL2_HUMAN_767	0
LAHTDFDEMYSTFSGVFLYPF	0	>EMIL2_HUMAN_1039	0
IAHNMSGPNSSSEWSIEGRRL	0	>EMSY_HUMAN_89	0
ASRVAEAGNSSIQEGKEEPQN	0	>EMSY_HUMAN_705	0
QEKRHSPESPSIAVVESELVA	0	>EMSY_HUMAN_823	1
QSQSAKQQKLSQPPLEQTQLQ	0	>EMSY_HUMAN_955	0
QVEQPIITQGSSVTKITFEGR	0	>EMSY_HUMAN_1101	0
EHEIAMETSPTIIYQDVSSES	0	>EMSY_HUMAN_759	0
LVAEYITTERTDEGTEVAFPL	0	>EMSY_HUMAN_841	0
QQALSSHTAFTKHSEELGTEE	0	>EMSY_HUMAN_912	1
KMSLMEAQIDTNVEHMIVDPP	0	>EMSY_HUMAN_1161	0
HMVVAGMANSTPQQQKCRESC	0	>EMSY_HUMAN_1201	0
SVGMLDLGGGSTQIAFLPRVE	0	>ENTP6_HUMAN_256	0
LTRKIDNVETSWALGAIFHYI	0	>ENTP6_HUMAN_463	0
KGIRYETSRKTSYIFQQPQHG	0	>ENTP6_HUMAN_13	0
FYGIMFDAGSTGTRVHVFQFT	0	>ENTP6_HUMAN_111	0
SEVLQNRVHRTEEVKHVDFYA	0	>ENTP6_HUMAN_371	0
KLTRKIDNVETSWALGAIFHY	0	>ENTP6_HUMAN_462	0
TPADAVIGHYSLLLQVSGRKQ	0	>EPB42_HUMAN_118	0
DVIDLSLRLLSKDKQVEKWSQ	0	>EPB42_HUMAN_197	0
FLRLTAMATHSESNLSCFAQE	0	>EPB42_HUMAN_571	0
FGLLLAAATATFAAAQEECVC	0	>EPCAM_HUMAN_19	0
WCVNTAGVRRTDKDTEITCSE	0	>EPCAM_HUMAN_127	0
TAGVRRTDKDTEITCSERVRT	0	>EPCAM_HUMAN_131	0
SLFHSKKMDLTVNGEQLDLDP	0	>EPCAM_HUMAN_234	0
GEQLDLDPGQTLIYYVDEKAP	0	>EPCAM_HUMAN_247	0
LRGQALLVNSSQPWEPLQLHV	0	>EPO_HUMAN_112	0
RSMKKEPLSSTAKKMFLIVAP	0	>ER6L2_HUMAN_206	0
KQRKCEIALTTYETLRLCLDE	0	>ER6L2_HUMAN_261	0
KCEIALTTYETLRLCLDELNS	0	>ER6L2_HUMAN_264	0
CCYKTNSHGETVKTLYLSYLT	0	>ER6L2_HUMAN_451	0
VQKSKDAAFETLSDPKYSGKM	0	>ER6L2_HUMAN_511	0
RDKVLLFSFSTKLLDVLQQYC	0	>ER6L2_HUMAN_545	0
TQDVNICLVSTMAGGLGLNFV	0	>ER6L2_HUMAN_594	0
GANVVVLFDPTWNPANDLQAI	0	>ER6L2_HUMAN_615	0
VKVLRLISLGTVEEIMYLRQI	0	>ER6L2_HUMAN_647	0
FKFRSQGSCLTKDILEREGQV	0	>ER6L2_HUMAN_706	0
GQVEAGIMTATTWLKEGPPAH	0	>ER6L2_HUMAN_724	0
PPLEGSEDSETEHTVKTRNND	0	>ER6L2_HUMAN_944	1
KTRNNDNSRNTDDKRNGIISK	0	>ER6L2_HUMAN_959	0
SSLRFKRIKETKKELHNSPKT	0	>ER6L2_HUMAN_1020	0
LRSMKKEPLSSTAKKMFLIVA	0	>ER6L2_HUMAN_205	0
CLDELNSLEWSAVIVDEAHRI	0	>ER6L2_HUMAN_278	0
TEDVTLILQSSEPCTCRSGQK	0	>ER6L2_HUMAN_427	0
NRDKVLLFSFSTKLLDVLQQY	0	>ER6L2_HUMAN_544	0
CRDVKVLRLISLGTVEEIMYL	0	>ER6L2_HUMAN_644	0
KQQLHCVVVGSENAKRYFEAV	0	>ER6L2_HUMAN_669	0
HNLFKFRSQGSCLTKDILERE	0	>ER6L2_HUMAN_703	0
KSEKILEQNISSKSDEKKIKN	0	>ER6L2_HUMAN_886	0
ILQNVTESEDSDVICPTQYTT	0	>ER6L2_HUMAN_912	0
SIRFKPPLEGSEDSETEHTVK	0	>ER6L2_HUMAN_939	0
HTVKTRNNDNSRNTDDKRNGI	0	>ER6L2_HUMAN_956	0
RTIRDRTSFSSKLPSHNKKNS	0	>ER6L2_HUMAN_1084	0
DRTSFSSKLPSHNKKNSTFIP	0	>ER6L2_HUMAN_1088	0
IRRKQFEEMASYFNSSSVNEF	0	>ER6L2_HUMAN_1244	0
QFEEMASYFNSSSVNEFAKHI	0	>ER6L2_HUMAN_1248	0
EFAKHITNATSEERQKMLRDF	0	>ER6L2_HUMAN_1263	0
RQKMLRDFYASQYPEVKEFFV	0	>ER6L2_HUMAN_1276	0
RKSVKFQNHISYREEVFFNDA	0	>ER6L2_HUMAN_1355	0
NPVLENTSVISLLGDTSILDD	0	>ER6L2_HUMAN_1448	0
PFKRREEPATSLWKSNEKFLW	0	>ER6L2_HUMAN_1532	0
DHNQMFQYFITVVPTKLHTYK	0	>ERGI2_HUMAN_252	0
YDLSSLMVTVTEEHMPFWQFF	0	>ERGI2_HUMAN_305	0
TDEVKNVPCGTSGGVMIYFDR	0	>ERLN2_HUMAN_78	0
PVTTEITSLDTENIDEILNNA	0	>ERP44_HUMAN_36	0
DKCVPLVREITFENGEELTEE	0	>ERP44_HUMAN_249	0
VNFYADWCRFSQMLHPIFEEA	0	>ERP44_HUMAN_61	0
DLAEITTLDRSKRNIIGYFEQ	0	>ERP44_HUMAN_159	0
FQNEVARQLISEKGTINFLHA	0	>ERP44_HUMAN_289	0
PFFQYSVTKSSNRFVSLTEHD	0	>ESM1_HUMAN_143	0
KEEEEKKDETSSSSEANSRCQ	0	>EZH2_HUMAN_405	0
EEKKDETSSSSEANSRCQTPI	0	>EZH2_HUMAN_408	0
NIEPPENVEWSGAEASMFRVL	0	>EZH2_HUMAN_433	0
QRARNMGFWRSRALPRNSILV	0	>F198A_HUMAN_80	0
HVDRVLGLRRSLPAVARRFHS	0	>F198A_HUMAN_343	0
ACAIYLGFLVSQVGRASLQHG	0	>F198B_HUMAN_53	0
RAGGPDFLQPSSRESNIRIYS	0	>F198B_HUMAN_199	0
CGLLKQPLDMSEVFAFHLDRI	0	>F198B_HUMAN_275	0
LGLNRTLPSVSRKAEFIQDGR	0	>F198B_HUMAN_296	0
FIDNKGFFDRSEDNLNFKLLE	0	>F198B_HUMAN_437	0
SCKLSSSFIITQNMFCAGYDT	0	>FA10_HUMAN_399	0
WEYCDLAQCQTPTQAAPPTPV	0	>FA12_HUMAN_297	0
LQDRPAPEDLTVVLGQERRNH	0	>FA12_HUMAN_424	0
LPSGAARPSETTLCQVAGWGH	0	>FA12_HUMAN_497	0
KPMKQTREQETPPDFFYFSDY	0	>FA20C_HUMAN_295	0
DDAVAPGREYTYEWSISEDSG	0	>FA5_HUMAN_149	0
GTLTEGGTQKTFDKQIVLLFA	0	>FA5_HUMAN_206	0
TMIRAVQPGETYTYKWNILEF	0	>FA5_HUMAN_480	0
TQNEILTIHFTGHSFIYGKRH	0	>FA5_HUMAN_627	0
FPMRGESVTVTMDNVGTWMLT	0	>FA5_HUMAN_654	0
TMDNVGTWMLTSMNSSPRSKK	0	>FA5_HUMAN_664	0
QASCPPGLYQTVPPEEHYQTF	0	>FA5_HUMAN_1120	1
IEDSDDIPEDTTYKKVVFRKY	0	>FA5_HUMAN_1613	0
EDSDDIPEDTTYKKVVFRKYL	0	>FA5_HUMAN_1614	0
EKKSRSSWRLTSSEMKKSHEF	0	>FA5_HUMAN_1795	0
GSWIIYVQYSTYTELCRGKDC	0	>FA69A_HUMAN_49	0
CKKIICDKYKTGVIDGPACNS	0	>FA69A_HUMAN_69	0
DGPACNSLCVTETLYFGKCLS	0	>FA69A_HUMAN_83	0
NLSELVNLILTVADGDKDGQV	0	>FA69A_HUMAN_176	0
MVDMRKIVPETNLKELIKDRH	0	>FA69A_HUMAN_320	0
DVTIKCGIEETLDSKARSDAA	0	>FA69B_HUMAN_122	0
DLQEGKIQAISDSDGVNYPWY	0	>FA78A_HUMAN_125	0
LQTLHWRMQLSIEVNPNRPLG	0	>FA78A_HUMAN_216	0
GTLINTIWVVSAAHCFDKIKN	0	>FA7_HUMAN_250	0
SRRVAQVIIPSTYVPGTTNHD	0	>FA7_HUMAN_292	1
SERTLAFVRFSLVSGWGQLLD	0	>FA7_HUMAN_339	0
CLQQSRKVGDSPNITEYMFCA	0	>FA7_HUMAN_380	0
ITEYMFCAGYSDGSKDSCKGD	0	>FA7_HUMAN_393	0
YMFCAGYSDGSKDSCKGDSGG	0	>FA7_HUMAN_396	0
LELDEPLVLNSYVTPICIADK	0	>FA9_HUMAN_329	0
GWGRVFHKGRSALVLQYLRVP	0	>FA9_HUMAN_365	0
LEYNVTVQENSAAKTYVGHPV	0	>FAT1_HUMAN_47	0
PAWEVRYKIVSGDSENLFKAE	0	>FAT1_HUMAN_76	0
DIGTNGEFYYSFKDRTDMFAI	0	>FAT1_HUMAN_187	0
DLLQQFRTVRSFPGSKEYKVK	0	>FAT1_HUMAN_308	0
QFRTVRSFPGSKEYKVKAIGG	0	>FAT1_HUMAN_312	0
FKSTPGKAKFSLNYNTGLISI	0	>FAT1_HUMAN_412	0
AAHFELEVTTSDRKASTKVLV	0	>FAT1_HUMAN_441	0
DEGENGYVTYSIANLNHVPFA	0	>FAT1_HUMAN_501	0
QGEVEDIFFDSHSVNAHIPQF	0	>FAT1_HUMAN_706	0
GFNGKLVYAVSGGNEDSCFMI	0	>FAT1_HUMAN_757	0
VYAVSGGNEDSCFMIDMETGM	0	>FAT1_HUMAN_763	0
VEVSEDKEVHSEIIQVEATDK	0	>FAT1_HUMAN_839	0
PLDRELQHEHSLKIEARDQAR	0	>FAT1_HUMAN_892	0
GEGNFDVDKLSGAVRIVQQLD	0	>FAT1_HUMAN_980	0
FATDQGVVPLSSFIEIYIEVE	0	>FAT1_HUMAN_1120	0
ATDQGVVPLSSFIEIYIEVED	0	>FAT1_HUMAN_1121	0
EIMENSPKDVSVVQIEAFDPD	0	>FAT1_HUMAN_1157	0
ESFFTFTVMESDPVAHMIGVI	0	>FAT1_HUMAN_1370	0
DPVAHMIGVISVEPPGIPLWF	0	>FAT1_HUMAN_1381	0
EKNKLIYTLQSSRDPLSLKKF	0	>FAT1_HUMAN_1495	0
TNDHAPWFTASSYKGRVYESA	0	>FAT1_HUMAN_1565	0
NDHAPWFTASSYKGRVYESAA	0	>FAT1_HUMAN_1566	0
DKGKNAEVLYSIESGNIGNSF	0	>FAT1_HUMAN_1600	0
TVLSLDYEETSIFHFTVQVHD	0	>FAT1_HUMAN_1841	0
ILNPDRRFKISRTSGVLSTTG	0	>FAT1_HUMAN_2026	0
FHVDSSTGLISLLRTLDYEQS	0	>FAT1_HUMAN_2343	0
FEQQIYEARISEHAPHGHFVT	0	>FAT1_HUMAN_2400	0
VTCVKAYDADSSDIDKLQYSI	0	>FAT1_HUMAN_2419	0
IDSATGIITLSNLHRHALKPF	0	>FAT1_HUMAN_2450	0
LHRHALKPFYSLNLSVSDGVF	0	>FAT1_HUMAN_2462	0
KGTSVVKVLASDADEGSNADI	0	>FAT1_HUMAN_2621	0
TVMADDADGPSNSHIHYSIID	0	>FAT1_HUMAN_3366	0
DQDVYDTLTYSLDPQMDNLFS	0	>FAT1_HUMAN_3581	0
NDIQIVSLQSSEPHPHLDVLL	0	>FAT1_HUMAN_3686	0
DVLLFVEKPGSAQISTKQLLH	0	>FAT1_HUMAN_3703	0
GCEDDPCPEGSECVSDPWEEK	0	>FAT1_HUMAN_3803	0
GSGPGIVSVQSIQVNDGQWHA	0	>FAT1_HUMAN_3903	0
PSDSDSIQKPSWDFDYDTKVV	0	>FAT1_HUMAN_4327	0
CDDNGYHWDTSDWMPSVPLPD	0	>FAT1_HUMAN_4386	0
EAPAVESMPMSVYASTASCSD	0	>FAT1_HUMAN_4538	0
VGNFCFLRIRTKSSNTALLNR	0	>FAT2_HUMAN_99	0
PGSRVVMVRVTPAFPNLQYVL	0	>FAT2_HUMAN_387	0
QDWPVGKSIMTMSAIDVDELQ	0	>FAT2_HUMAN_585	0
SDGKNYASPTTLNITVVKDPH	0	>FAT2_HUMAN_653	0
NYASPTTLNITVVKDPHFEVP	0	>FAT2_HUMAN_657	0
EATNFYILNVTVYDLGTPQKS	0	>FAT2_HUMAN_791	0
RYVLMDGAHGTFRVDLMTGAL	0	>FAT2_HUMAN_971	0
PSIQEDAPVGTSVLQLDAWDP	0	>FAT2_HUMAN_1154	0
ENKDEHILEVTVLDNGEPSLK	0	>FAT2_HUMAN_1213	0
KDMDFDIEKTTGSIVIARPLD	0	>FAT2_HUMAN_1399	0
GSIVIARPLDTRRRSNYNLTV	0	>FAT2_HUMAN_1410	0
EDGNLHPPRFTQLHYEASVPD	0	>FAT2_HUMAN_1556	0
LVSAMSPSEVTYELREGNKDG	0	>FAT2_HUMAN_1691	1
NDNAPMFLKSTFVGQISEAAP	0	>FAT2_HUMAN_1762	0
AELAENAMVGTKVIDLLAIDK	0	>FAT2_HUMAN_2498	0
DPVIYSLVRGTTPESNKDGVF	0	>FAT2_HUMAN_2730	1
KDGVFSLDPDTGVIKVRKPMD	0	>FAT2_HUMAN_2746	0
VIQVTAIDKDTGRDGQVSYRL	0	>FAT2_HUMAN_2826	0
ITTLQELDCETCQTYHFHVVA	0	>FAT2_HUMAN_2867	0
EPGELVATLKTLDADISEQNR	0	>FAT2_HUMAN_2930	0
SSRKTLDREHTAKYLLRVTAS	0	>FAT2_HUMAN_2977	0
LEDYLPVFLNTEHSVQVPEDA	0	>FAT2_HUMAN_3221	0
LYVNASLDFETSPKYFLSIEC	0	>FAT2_HUMAN_3283	0
DEDGPLNSDITYSLIGGNQLG	0	>FAT2_HUMAN_3357	0
KGNNGSAFRVTPDGWLVTAEG	0	>FAT2_HUMAN_3478	0
SSLTSVRVHVTEQSHYAPSAL	0	>FAT2_HUMAN_3522	1
ATDRDPQDTLTYSLAEEETLG	0	>FAT2_HUMAN_3565	0
VTVSDGTFTTTAGVHVYVWHV	0	>FAT2_HUMAN_3612	0
QRSCSCNGTATRFSGQSYVRY	0	>FAT2_HUMAN_3776	0
VAAAAPRQDCTGVECPPLENC	0	>FBLN2_HUMAN_34	0
HAGHKYAAGHTVHLPPCRACH	0	>FBLN2_HUMAN_151	0
VQVSKTKCERTTCHDFLECQN	0	>FBLN2_HUMAN_1071	0
RITHYQLNFQTGLLVPAHIFR	0	>FBLN2_HUMAN_1095	0
IGPAPAFTGDTIALNIIKGNE	0	>FBLN2_HUMAN_1116	0
IKGNEEGYFGTRRLNAYTGVV	0	>FBLN2_HUMAN_1132	0
CRTAQRHCCVSYLQEKSCMAG	0	>FBLN2_HUMAN_482	0
GAEDNDSCGISLYKQCCDCCG	0	>FBLN2_HUMAN_513	0
LGLRVRAEGQSCESNPNLGYP	0	>FBLN2_HUMAN_534	0
CKQVCSTVGGSAICSCFPGYA	0	>FBLN2_HUMAN_699	0
TLGSYRCSCASGFLLAADGKR	0	>FBLN2_HUMAN_930	0
TCHDFLECQNSPARITHYQLN	0	>FBLN2_HUMAN_1082	0
IITGLTILNQTIDICKHHANL	0	>FBN2_HUMAN_494	0
VGMDGRVCVDTHMRSTCYGGI	0	>FBN2_HUMAN_700	0
RVCVDTHMRSTCYGGIKKGVC	0	>FBN2_HUMAN_705	0
GSPCERCELDTACPRGLARIK	0	>FBN2_HUMAN_939	0
PRGLARIKGVTCEDVNECEVF	0	>FBN2_HUMAN_952	0
CQLGYSVKKGTTGCTDVDECE	0	>FBN2_HUMAN_1362	0
KCSVPKAFNTTKAKCCCSKMP	0	>FBN2_HUMAN_2122	0
FQDLCPYGHGTVPSLHDTRED	0	>FBN2_HUMAN_2161	0
RGYVLQEDGKTCKDLDECQTK	0	>FBN2_HUMAN_2529	0
LMPGTYTLEITSIPLYKKKEL	0	>FBN2_HUMAN_2873	0
LFEIEIDTLETTCHVLDPTPV	0	>FETUA_HUMAN_87	0
KQYGFCKATLSEKLGGAEVAV	0	>FETUA_HUMAN_235	0
VECTQLDHEFSCVFAGNPTSC	0	>FGFP1_HUMAN_93	0
RVCRKDFPESSLKLVSSTLFG	0	>FGFP1_HUMAN_147	0
EFSCVFAGNPTSCLKLKDERV	0	>FGFP1_HUMAN_101	0
EDPDMANQRKTALEFCGETWS	0	>FGFP1_HUMAN_209	0
GGRDSCTMRPSSLGQGAGEVW	0	>FGFP2_HUMAN_48	0
SKPRARNRGRTRERASGPAAG	0	>FGFP3_HUMAN_176	0
PVRDCDDVLQTHPSGTQSGIF	0	>FIBA_HUMAN_638	0
WLGNDYLHLLTQRGSVLRVEL	0	>FIBA_HUMAN_718	0
VERHQSACKDSDWPFCSDEDW	0	>FIBA_HUMAN_50	0
SDEDWNYKCPSGCRMKGLIDE	0	>FIBA_HUMAN_66	0
MLGEFVSETESRGSESGIFTN	0	>FIBA_HUMAN_546	0
EFVSETESRGSESGIFTNTKE	0	>FIBA_HUMAN_549	0
PGGSYDPRNNSPYEIENGVVW	0	>FIBA_HUMAN_833	0
HTVAIEGNTLTLSEIRHILET	0	>FICD_HUMAN_239	0
HYQINQQWERTYLGNALVCTC	0	>FINC_HUMAN_68	0
EAEETCFDKYTGNTYRVGDTY	0	>FINC_HUMAN_102	0
TCVGNGRGEWTCIAYSQLRDQ	0	>FINC_HUMAN_507	0
IGEWHCQPLQTYPSSSGPVEV	0	>FINC_HUMAN_604	0
VSHGRESKPLTAQQTTKLDAP	0	>FINC_HUMAN_990	1
EVVHADQSSCTFDNLSPGLEY	0	>FINC_HUMAN_1233	0
TKTKTAGPDQTEMTIEGLQPT	0	>FINC_HUMAN_1595	1
SYTITGLQPGTDYKIYLYTLN	0	>FINC_HUMAN_1877	0
TTISWAPFQDTSEYIISCHPV	0	>FINC_HUMAN_2129	0
NSVNEGLNQPTDDSCFDPYTV	0	>FINC_HUMAN_2202	0
RQAQQMVQPQSPVAVSQSKPG	0	>FINC_HUMAN_41	0
GEGSGRITCTSRNRCNDQDTR	0	>FINC_HUMAN_227	0
GDEPQYLDLPSTATSVNIPDL	0	>FINC_HUMAN_770	0
DTTVDQVDDTSIVVRWSRPQA	0	>FINC_HUMAN_826	0
GQPRQYNVGPSVSKYPLRNLQ	0	>FINC_HUMAN_1047	0
SLVAIKGNQESPKATGVFTTL	0	>FINC_HUMAN_1075	0
SVYTVKDDKESVPISDTIIPA	0	>FINC_HUMAN_1256	0
TMRVTWAPPPSIDLTNFLVRY	0	>FINC_HUMAN_1292	0
IDLTNFLVRYSPVKNEEDVAE	0	>FINC_HUMAN_1303	0
IQRTIKPDVRSYTITGLQPGT	0	>FINC_HUMAN_1867	0
ARSSPVVIDASTAIDAPSNLR	0	>FINC_HUMAN_1900	1
NEGLNQPTDDSCFDPYTVSHY	0	>FINC_HUMAN_2205	0
DDSCFDPYTVSHYAVGDEWER	0	>FINC_HUMAN_2213	0
VGDEWERMSESGFKLLCQCLG	0	>FINC_HUMAN_2227	0
KLLCQCLGFGSGHFRCDSSRW	0	>FINC_HUMAN_2240	0
EVERPEEENASANPPSGIEDE	0	>FIP1_HUMAN_57	0
LIPTIESGHSSGYDSRSARAF	0	>FIP1_HUMAN_414	0
HREKEETRHKSSRSNSRRRHE	0	>FIP1_HUMAN_543	0
KEETRHKSSRSNSRRRHESEE	0	>FIP1_HUMAN_546	0
DSHRRHKHKKSKRSKEGKEAG	0	>FIP1_HUMAN_568	0
GTFEDGKKFDSSYDRNTLVAI	0	>FKB10_HUMAN_81	0
VWNKEDTVQVSTLLRPPHCPR	0	>FKB10_HUMAN_159	0
KGGTYDTYVGSGWLIKGMDQG	0	>FKB10_HUMAN_207	0
GFIYCNDRFLTSIPTGIPEDA	0	>FLRT3_HUMAN_50	0
ELHLQENNIRTITYDSLSKIP	0	>FLRT3_HUMAN_118	0
KNPKLTKDHQTTGSPSRKTIT	0	>FLRT3_HUMAN_402	1
PISKEEFVIHTIFPPNGMNLY	0	>FLRT3_HUMAN_613	0
GLCLLGAYADSDDDDNDVSEK	0	>FNBP4_HUMAN_116	0
ADSDDDDNDVSEKLAQSKETN	0	>FNBP4_HUMAN_124	0
AQSKETNGNQSTDIDSTLANF	0	>FNBP4_HUMAN_138	0
TNGNQSTDIDSTLANFLAEID	0	>FNBP4_HUMAN_143	0
NSDKEMEVEESPEKIKVQTTP	0	>FNBP4_HUMAN_508	0
EFLGINRQSISNFHVLLLQTE	0	>FNBP4_HUMAN_552	0
QSSVDSTISSSSSTKGIKRKA	0	>FNBP4_HUMAN_783	1
PDDISVRVMSSQSVLVSWVDP	0	>FNDC1_HUMAN_273	0
DTVYEFAVRISQGERDGKWST	0	>FNDC1_HUMAN_338	0
ADTHPQGKYSSLASKAQDVQQ	0	>FNDC1_HUMAN_944	0
EDAQGSYDDDSTEVEAQDVRA	0	>FNDC1_HUMAN_1083	0
RVIPEEGAISSFPEEEFDLAG	0	>FNDC1_HUMAN_1596	0
ITVVAVEGCHSFVIVDWDKAT	0	>FNDC1_HUMAN_1672	0
ISPSVSFVTESDNPLLVVRPP	0	>FNDC1_HUMAN_1751	0
RKFVGVVLCNSLRYKIYLSDN	0	>FNDC1_HUMAN_1803	0
LKPRHVKLLSTKMGLKVTWDP	0	>FNDC1_HUMAN_51	0
EPGVVYFVLLTAENHSGVSRP	0	>FNDC1_HUMAN_112	0
YTASSRGMLPTALQNQDEDAQ	0	>FNDC1_HUMAN_1066	0
PVRFGNIGFGTPYYYVGWYEC	0	>FNDC1_HUMAN_1876	0
AIESSAEKRLTLSQIYEWMVK	0	>FOXO1_HUMAN_182	0
VMMGPNSVMSTYGSQASHNKM	0	>FOXO1_HUMAN_506	0
AVSADFMSNLSLLEESEDFPQ	0	>FOXO1_HUMAN_75	0
DSNSSAGWKNSIRHNLSLHSK	0	>FOXO1_HUMAN_212	0
SRSRAAKKKASLQSGQEGAGD	0	>FOXO1_HUMAN_276	0
MGLLHQEKLPSDLDGMFIERL	0	>FOXO1_HUMAN_600	0
FIERLDCDMESIIRNDLMDGD	0	>FOXO1_HUMAN_616	0
DGPSEQNFDWSFSSLGSSFVE	0	>FPRP_HUMAN_59	0
NFDWSFSSLGSSFVELASTWE	0	>FPRP_HUMAN_65	0
VGSDAYRLSVSRALSADQGSY	0	>FPRP_HUMAN_235	0
NSWVKSKDVFSKPVNIFWALE	0	>FPRP_HUMAN_536	0
PVNIFWALEDSVLVVKARQPK	0	>FPRP_HUMAN_548	0
GNTFEMTCKVSSKNIKSPRYS	0	>FPRP_HUMAN_574	0
NTFEMTCKVSSKNIKSPRYSV	0	>FPRP_HUMAN_575	0
HGEQWSENACTTCICDRGEVR	0	>FRAS1_HUMAN_240	0
ACMGPAPSHCTGCKKPEEGLQ	0	>FRAS1_HUMAN_671	0
YNCVPGFSVHTSNETCSGKIH	0	>FRAS1_HUMAN_1091	0
SNETCSGKIHTPSLHVNGSLI	0	>FRAS1_HUMAN_1102	0
VEDLLFHVVSTPTNGQLVLSR	0	>FRAS1_HUMAN_1145	0
FEVSSASNAQTRLESHMFNIA	0	>FRAS1_HUMAN_1445	0
LHMTAREDGLTVIQPHSLSFI	0	>FRAS1_HUMAN_1482	0
DHPHSPIRYFTQEDINQGKVM	0	>FRAS1_HUMAN_1530	0
TPDNELIFVLTKKPDHGHVLW	0	>FRAS1_HUMAN_1998	0
QLSAGSVARITEQHLKVTDID	0	>FRAS1_HUMAN_2098	1
ARITEQHLKVTDIDSDDHQVM	0	>FRAS1_HUMAN_2105	0
VLDENSVKKITTLQLSATDQD	0	>FRAS1_HUMAN_2219	0
ADTEAESVTFTIVQPPRHGTI	0	>FRAS1_HUMAN_2350	1
SNSLKDRFTFTVSDGTNPFFI	0	>FRAS1_HUMAN_2402	0
PVDDGTPRIVTNLGLQWLEYM	0	>FRAS1_HUMAN_2444	0
GQVQFDEREDTKSCTIVINDD	0	>FRAS1_HUMAN_2622	0
ASRVIFGPGVTMSTCDVMLID	0	>FRAS1_HUMAN_2745	0
PRGWASLEHHTEMEFSFFYDT	0	>FRAS1_HUMAN_3494	0
TEMEFSFFYDTVLWRTGIQTD	0	>FRAS1_HUMAN_3504	0
EDGRLVIEFKTHAKFRGQFVM	0	>FRAS1_HUMAN_3540	0
RPVPVVYSLNTEFQLCNNEKV	0	>FRAS1_HUMAN_3660	0
VSNMPGVDGFTLKVDALYKVE	0	>FRAS1_HUMAN_3803	0
VEKNVNRHYCTVRNVNILSEP	0	>FRAS1_HUMAN_3968	0
LLASCGKKFCSRGSRCVLSRK	0	>FSTL4_HUMAN_71	0
DLDADGNGHLSSSELAQHVLK	0	>FSTL4_HUMAN_195	0
LDADGNGHLSSSELAQHVLKK	0	>FSTL4_HUMAN_196	0
SQAQEPGVAASLRCHAEGIPM	0	>FSTL4_HUMAN_359	0
RYIYVAQPALSRVLVVDIQAQ	0	>FSTL4_HUMAN_522	0
VDIQAQKVLQSIGVDPLPAKL	0	>FSTL4_HUMAN_537	0
IQTLYDLQINSGISDLAFQRS	0	>FSTL4_HUMAN_732	0
QIGIIKTNKKTGQPMINLYTD	0	>FUS_HUMAN_317	0
RAGDWKCPNPTCENMNFSWRN	0	>FUS_HUMAN_432	0
GKCLQNRELPTARLQDTATAT	0	>FUT11_HUMAN_251	0
LENAICNDYMTEKLWRPMHLG	0	>FUT11_HUMAN_290	0
ALTAMIHNNETEQTKFWDYLH	0	>FUT11_HUMAN_473	0
AMIHNNETEQTKFWDYLHEIF	0	>FUT11_HUMAN_476	0
NWRYATGGWETVFRPVSETCT	0	>FUT8_HUMAN_257	0
VHVRRTDKVGTEAAFHPIEEY	0	>FUT8_HUMAN_372	0
QIAIYAHQPRTADEIPMEPGD	0	>FUT8_HUMAN_517	0
CSPELRFFLCSMYAPVCTVLE	0	>FZD2_HUMAN_94	0
APCEPARPDGSMFFSQEETRF	0	>FZD2_HUMAN_233	0
QERVVCNERFSEDGYRTVVQG	0	>FZD2_HUMAN_311	0
PCPAHYTPRMSPDFTVYMIKY	0	>FZD2_HUMAN_515	0
LAAWAVPAVKTITILAMGQID	0	>FZD2_HUMAN_384	0
TSGFWIWSGKTLHSWRKFYTR	0	>FZD2_HUMAN_544	0
ANLECSPNIETFLCKAFVPTC	0	>FZD6_HUMAN_75	0
VYSDCKKLIDTFGIRWPEELE	0	>FZD6_HUMAN_112	0
SIFCLCATLFTFLTFLIDVRR	0	>FZD6_HUMAN_216	0
GTVWWVILTITWFLAAGRKWS	0	>FZD6_HUMAN_306	0
LALFMIKYLMTLIVGISAVFW	0	>FZD6_HUMAN_483	0
EGRISPKSDITDTGLAQSNNL	0	>FZD6_HUMAN_659	0
AGEICVGQNTSDGSGGPGGGP	0	>FZD7_HUMAN_166	0
RFARLWVGVWSVLCCASTLFT	0	>FZD7_HUMAN_261	0
SQNRKAKDATSDNGKDGLAYS	0	>FZR1_HUMAN_82	0
EGDSVTSVGWSERGNLVAVGT	0	>FZR1_HUMAN_238	0
KTRSTKVKWESVSVLNLFTRI	0	>FZR1_HUMAN_485	0
RVAEDRTRVVSPIIDVINMDN	0	>GALT2_HUMAN_250	0
CLTVVDRAPGSLIKLQGCREN	0	>GALT2_HUMAN_506	0
GGSGTVFARNTRRAAEVWMDE	0	>GALT2_HUMAN_381	0
QKFKRCPPLPTTSVIIVFHNE	0	>GALT3_HUMAN_186	0
DHEKQRRKDETYPIKTPTFAG	0	>GALT3_HUMAN_354	0
IKHRLQCKNFTWYLNNIYPEV	0	>GALT3_HUMAN_486	0
LEPLLERVYLSRKKVACPVIE	0	>GALT5_HUMAN_608	0
GHIFRNDNPYSFPKDRMKTVE	0	>GALT5_HUMAN_732	0
RDLNVTISLSTDRPKQRSQAV	0	>GALT5_HUMAN_224	1
GEAMALNKTKTQSKEVNANKH	0	>GALT5_HUMAN_260	0
VINDKDMSYMTVDNFQRGIFV	0	>GALT5_HUMAN_629	0
GSKELQQFNYTWLRLIKCGEW	0	>GALT5_HUMAN_847	0
NKGLKWLHKSTSVFHPELVNH	0	>GALT5_HUMAN_887	0
INQSCLPGFYTPAELKPFWER	0	>GALT6_HUMAN_95	0
VRQEERKGLITARLLGASVAQ	0	>GALT6_HUMAN_251	0
HSRGNFDWSLTFGWETLPPHE	0	>GALT6_HUMAN_328	0
PEMFVPDLTPTFYGAIKNLGT	0	>GALT6_HUMAN_496	0
PSQSDQLLAESSSARPQLELH	0	>GDF15_HUMAN_173	0
VQHREVQGFESATFLGYFKSG	0	>GELS_HUMAN_154	0
VSKGIRDNERSGRARVHVSEE	0	>GELS_HUMAN_253	0
ATYGQFYGGDSYIILYNYRHG	0	>GELS_HUMAN_473	0
VQGKEPAHLMSLFGGKPMIIY	0	>GELS_HUMAN_537	0
TPSAAYLWVGTGASEAEKTGA	0	>GELS_HUMAN_608	1
SQEEEKTEALTSAKRYIETDP	0	>GELS_HUMAN_725	0
LKFLNFFKDNTCLKNAIQAFG	0	>GFRA1_HUMAN_336	0
LEEKEYFGIVSVRILVHEWPM	0	>GINM1_HUMAN_111	0
TLPLEESMLYSISRDSDILFT	0	>GINM1_HUMAN_178	0
APQDGIRINVTTLKDDGDISK	0	>GINM1_HUMAN_48	0
VNDLPVNSGVTRISCQTLIVK	0	>GINM1_HUMAN_84	0
NLTEWKRQNITNQLEKWMKLN	0	>GL8D1_HUMAN_259	0
LKPWGRTASYTDVWEKWYIPD	0	>GL8D1_HUMAN_343	0
NYMNHVAKQQSEEAFPQEQQK	0	>GLCE_HUMAN_73	0
QLGNTKDFIISFDLKFLTNGS	0	>GLCE_HUMAN_295	0
KNQLFTIHYVSNAQLIAFKER	0	>GLCE_HUMAN_325	0
TAHMAAFFAASDWLVRNQDEK	0	>GLCE_HUMAN_409	0
VTRKLGEGFKSLEPGWYSAMA	0	>GLCE_HUMAN_436	0
WYEEYPTTPSSFVLNGFMYSL	0	>GLCE_HUMAN_506	0
APDVQDCPECTLQENPFFSQP	0	>GLHA_HUMAN_35	0
NEAKGTEFAESADAALQGDPA	0	>GLPC_HUMAN_104	0
PNCNSKRYLETLPNTSIIIPF	0	>GLT10_HUMAN_143	0
LNCKSFKWFMTKIAWDLPKFY	0	>GLT10_HUMAN_440	0
SLTQQWLFEHTNSTVLEKFNR	0	>GLT10_HUMAN_592	0
KRYLETLPNTSIIIPFHNEGW	0	>GLT10_HUMAN_148	0
IIIPFHNEGWSSLLRTVHSVL	0	>GLT10_HUMAN_159	0
CGGRMEDIPCSRVGHIYRKYV	0	>GLT10_HUMAN_366	0
TSPVTLYDCHSMKGNQLWKYR	0	>GLT10_HUMAN_540	0
AIGKAFGSVATRIEQRKKMNC	0	>GLT16_HUMAN_399	0
LLSGDTQTDATSFYDRVWAAI	0	>GLU2B_HUMAN_266	0
LCGKETMVTSTTEPSRCEYLM	0	>GLU2B_HUMAN_494	0
LSGDTQTDATSFYDRVWAAIR	0	>GLU2B_HUMAN_267	0
ESIRNLEQEISFDFGPNGEFA	0	>GLU2B_HUMAN_399	0
VHMEEVVVVTTPDTAVDGSGV	0	>GMEB2_HUMAN_18	0
EEVVVVTTPDTAVDGSGVEGV	0	>GMEB2_HUMAN_21	0
KEFVHLAGKSTLKDWKRAIRM	0	>GMEB2_HUMAN_138	0
QQRAAAQQRRSFLNAHHRSGA	0	>GNAS3_HUMAN_63	0
LEYEEEFDYETESETESEIES	0	>GNAS3_HUMAN_111	0
DSYRDNIAGKSFQNRLCLPMP	0	>GNPTA_HUMAN_64	0
MTIDGKELTISPAYLLWDLSA	0	>GNPTA_HUMAN_298	0
ISPAYLLWDLSAISQSKQDED	0	>GNPTA_HUMAN_307	0
ISQSKQDEDISASRFEDNEEL	0	>GNPTA_HUMAN_319	0
ESHIHRIEGLSQKFIYLNDDV	0	>GNPTA_HUMAN_399	0
IPKGECLPYFSFAEVAKRGVE	0	>GNPTA_HUMAN_567	0
EEVKIPLVNISLLPKDAQLSL	0	>GNPTA_HUMAN_701	0
IAFKMIRTNVSHVVGQLDDIR	0	>GNPTA_HUMAN_1131	0
VKAVLRDFYESMFPIPSQFEL	0	>GNPTA_HUMAN_1174	0
LFKLLQRQTYTCLSHRYGLYV	0	>GNPTA_HUMAN_12	0
FNVAKPKNPSTNVSVVVFDST	0	>GNPTA_HUMAN_178	0
SGLLKGNSRQTVWRGYLTTDK	0	>GNPTA_HUMAN_206	0
ELNKQTKKNMTIDGKELTISP	0	>GNPTA_HUMAN_289	0
SHSKGQKVYLTWPVPNCAEGC	0	>GNPTA_HUMAN_432	0
MNATTIHFNLTFQNTNDEEFK	0	>GNPTA_HUMAN_616	0
TNDEEFKMQITVEVDTREGPK	0	>GNPTA_HUMAN_630	0
LPKDAQLSLNTLDLQLEHGDI	0	>GNPTA_HUMAN_713	0
DITQLNNIPPTQESYYDPNLP	0	>GNPTA_HUMAN_1074	0
LKFWTHCVLATLIMFTIFSFF	0	>GNPTA_HUMAN_1218	0
HCVLATLIMFTIFSFFAEQLI	0	>GNPTA_HUMAN_1223	0
HEWEIANNTFTGMWMRDGDAC	0	>GNPTG_HUMAN_119	0
HRKQGEDFSRTFNDHKQKYLQ	0	>GOLI4_HUMAN_149	0
KRELEHNAEETYGENDENTDD	0	>GOLI4_HUMAN_640	0
EETYGENDENTDDKNNDGEEQ	0	>GOLI4_HUMAN_648	0
VALKYQQHQESLSAQLQVVYE	0	>GOLI4_HUMAN_56	0
AQLQVVYEHRSRLEKSLQKER	0	>GOLI4_HUMAN_69	0
GLGNGRRSMKSPPLVLAALVA	0	>GOLM1_HUMAN_13	0
IVLGFNYWIASSRSVDLQTRI	0	>GOLM1_HUMAN_36	0
[truncated: 2,652 more rows]

## Sheet: GlcNAcPRED-DL
AA	y_true	Gene	y_pred
LLLAASAWGVTLSPKDCQVFR	1	>A2GL_HUMAN_37	0
SAMSQSLLKTTQEPLARDPVK	1	>A4_HUMAN_353	1
LARDPVKLPTTAASTPDAVDK	1	>A4_HUMAN_367	1
GLTTRPGSGLTNIKTEEISEV	1	>A4_HUMAN_659	1
LDKDSSLSFQSTQVPERRHAS	1	>ABCAC_HUMAN_125	1
LMKILTERGYSFVTTAEREIV	1	>ACTS_HUMAN_201	1
PTTRDWALQFTQQTKKRPRRM	1	>ADA19_HUMAN_191	1
PIYANRFAVPTYAAKQPQQFP	1	>ADAM9_HUMAN_777	1
RGKRELRMSSSYPTGLADVKA	1	>ADML_HUMAN_51	1
RATTASRLPSSAVTPRAPHPS	1	>AGRIN_HUMAN_1282	1
VTPRAPHPSHTSQPVAKTTAA	1	>AGRIN_HUMAN_1294	1
TAAPTTRRPPTTAPSRVPGRR	1	>AGRIN_HUMAN_1312	1
LELGIGPGAATRGSGVGECGD	1	>AGRIN_HUMAN_1540	1
PEHVLRQVDVTSFAGHPCTRA	1	>AGRIN_HUMAN_1815	0
EEMDFRSGSPSDNSGAEEMEV	1	>AKT1_HUMAN_126	0
DFRSGSPSDNSGAEEMEVSLA	1	>AKT1_HUMAN_129	0
LDGKKDARQVTSNSLSGTQED	1	>AMRP_HUMAN_134	1
LEGRTKELGYTVKKHLQDLSG	1	>AMRP_HUMAN_337	1
GKLSELQVEQTSLEPLQESPR	1	>ANFB_HUMAN_62	0
KLSELQVEQTSLEPLQESPRP	1	>ANFB_HUMAN_63	1
ESPRPTGVWKSREVATEGIRG	1	>ANFB_HUMAN_79	1
GFWDCVTCHGSPVDICTAKPR	1	>ANT3_HUMAN_35	0
ARLAEYHAKATEHLSTLSEKA	1	>APOA1_HUMAN_221	0
QGRVRAATVGSLAGQPLQERA	1	>APOE_HUMAN_215	1
STMDYGKKWWTQAQAHDLVIK	1	>APOL1_HUMAN_236	1
CKYIEHLEAVTCKCQQEYFGE	1	>AREG_HUMAN_169	0
AWGPWSECSRTCGGGASYSLR	1	>ATL1_HUMAN_48	1
LAQEWSPCTVTCGQGLRYRVV	1	>ATL1_HUMAN_451	0
DTLLKPSERRTSPVTLSPHKH	1	>ATL1_HUMAN_1127	1
SPHKHVSGFSSSLRTSSTGDA	1	>ATL1_HUMAN_1143	1
PHKHVSGFSSSLRTSSTGDAG	1	>ATL1_HUMAN_1144	1
WAAVRGPCSVSCGAGLRWVNY	1	>ATS13_HUMAN_698	0
CGVVDDEPRPTGKAETEDEDE	1	>ATS1_HUMAN_208	0
DLPRSLVMPTSLVPYHSETPA	1	>ATS3_HUMAN_1088	1
SKTVRLVTVPSSPPTKRVHLS	1	>ATS3_HUMAN_1149	1
KTVRLVTVPSSPPTKRVHLSS	1	>ATS3_HUMAN_1150	1
RLVTVPSSPPTKRVHLSSASQ	1	>ATS3_HUMAN_1153	1
PPRASCETPASTPEAHEHAPA	1	>ATS5_HUMAN_214	1
YRGFYQKTHISYQEYPFKVFP	1	>B3GL1_HUMAN_225	0
QGILIRDNVRTIGAQVYEQVL	1	>B4GT5_HUMAN_59	0
CNYRGLHDVLSPPRGEASGQG	1	>BAMBI_HUMAN_114	1
TTKVGSPATVTFQQNKNFHQT	1	>BPTF_HUMAN_2103	1
KKVEELEGEITTLNHKLQDAS	1	>BST2_HUMAN_121	1
IGGRERWNHVTTTTKRPVTTR	1	>C99L2_HUMAN_99	1
IERETGWLKVTEPLDRERIAT	1	>CADH1_HUMAN_217	1
GGMVKSNFVPTNVGSKAFGRR	1	>CALCB_HUMAN_111	1
PKVTYKAPVPTGEVYFADSFD	1	>CALX_HUMAN_66	0
SSGTSLLTPKSSSSTNTSLLT	1	>CARF_HUMAN_349	1
DQFLEEQKQETQKIQSNDGKE	1	>CASC4_HUMAN_195	1
ATEPTVDSVVTPEAFSESIIT	1	>CASK_HUMAN_157	1
IKKAEATTTTTSAGAEAAEGQ	1	>CBPD_HUMAN_44	1
HTGRSRGIERSTLEEPNLQPL	1	>CCD80_HUMAN_64	1
NPEDIYPSNPTDDDVSSGSSS	1	>CD44_HUMAN_174	0
SGGYIFYTFSTVHPIPDEDSP	1	>CD44_HUMAN_200	0
FDHTKQNQDWTQWNPSHSNPE	1	>CD44_HUMAN_325	0
YRQTPKEDSHSTTGTAAASAH	1	>CD44_HUMAN_422	1
VTGGRRDPNHSEGSTTLLEGY	1	>CD44_HUMAN_550	1
RDPNHSEGSTTLLEGYTSHYP	1	>CD44_HUMAN_555	0
SHYPHTKESRTFIPVTSAKTG	1	>CD44_HUMAN_572	1
KFEHCNFNDVTTRLRENELTY	1	>CD59_HUMAN_76	0
TQLSVVDFLPTTAQPTKKSTL	1	>CD8B_HUMAN_140	1
QLSVVDFLPTTAQPTKKSTLK	1	>CD8B_HUMAN_141	1
VDFLPTTAQPTKKSTLKKRVC	1	>CD8B_HUMAN_145	1
PTTAQPTKKSTLKKRVCRLPR	1	>CD8B_HUMAN_149	1
STHSKTSAVSSQANSQPPVQV	1	>CDK12_HUMAN_597	1
LPGTLAKSIGTFSDPCKDPTR	1	>CDSN_HUMAN_37	1
PLLRPAGRRTTPQTTRPGPGT	1	>CELR1_HUMAN_2307	1
TPVPPTGDSETAPVPPTGDSG	1	>CEL_HUMAN_579	1
GDSGAPPVPPTGDSGAPPVPP	1	>CEL_HUMAN_596	1
GRTEVQLEHLSREQVLLYLFA	1	>CGRE1_HUMAN_69	0
VKQSDLPRKETEQPPAPGSME	1	>CHSTC_HUMAN_88	1
RTTDWTPAGSTGQVVHGSPRE	1	>CILP1_HUMAN_105	1
PRTATLATLATRAQTVATTAN	1	>CK024_HUMAN_212	1
AGRGDENPAGTVEGKEDWEME	1	>CLC11_HUMAN_69	0
GNQSHVDPGPTPIPHNSSSRF	1	>CLN3_HUMAN_80	1
PAGPRGPVGPSGPPGKDGTSG	1	>CO3A1_HUMAN_1145	1
KAGPQGRGGVSAVPGFRGDEG	1	>CO4A2_HUMAN_1446	1
APGEVKGYKVTFHPTGDDRRL	1	>COCA1_HUMAN_1120	1
GSERTLPILTTQAPKSGPRNL	1	>COCA1_HUMAN_1749	1
TEPPTPPPPPTIPPARDVCKG	1	>COCA1_HUMAN_2309	1
TQEATGQAVSTAHPPTGKRLK	1	>COCH_HUMAN_140	1
GQAVSTAHPPTGKRLKKTPEK	1	>COCH_HUMAN_145	1
WVTAHASKMSSYLPAKQELKD	1	>COJA1_HUMAN_273	1
LAGERGTVGPSGEPGVKGEEG	1	>COQA1_HUMAN_343	1
THKDVTENLETQVVESRLREP	1	>CR3L4_HUMAN_349	1
GCLICKCREASASAGPPILSG	1	>CRIM1_HUMAN_596	1
VRPTGQDWNHTPQKTDHPSAL	1	>CSF1_HUMAN_383	1
CSISAPARSPSPSTQPWEHVN	1	>CSF2_HUMAN_24	1
ISAPARSPSPSTQPWEHVNAI	1	>CSF2_HUMAN_26	1
EFPVTETPLVTARMILESKTE	1	>CSPG2_HUMAN_522	1
WEERQTSGRITEEFLGKYLST	1	>CSPG2_HUMAN_632	0
QTEMTHRRERTETLIPEMRTD	1	>CSPG2_HUMAN_687	1
DSTQKQLEEVTDEDIAAHGKF	1	>CSPG2_HUMAN_869	0
KFTIRFQPTTSTGIAEKSTLR	1	>CSPG2_HUMAN_888	1
HSVSYPPGAVTEHKVKTDEVV	1	>CSPG2_HUMAN_1110	1
KVKTDEVVTLTPRIGPKVSLS	1	>CSPG2_HUMAN_1123	1
VQYINGKHLVTTVPKDPEAAE	1	>CSPG2_HUMAN_1418	1
RKSFMSLTTPTQSEREMTDST	1	>CSPG2_HUMAN_1780	1
SGDFREYSTVSHPIAKEETVM	1	>CSPG2_HUMAN_1945	1
GTVNEIDRRSTILPTAEVEGT	1	>CSPG2_HUMAN_2059	1
EIDRRSTILPTAEVEGTKAPV	1	>CSPG2_HUMAN_2063	1
KEEVKVSGTVSTNFPQTIEPA	1	>CSPG2_HUMAN_2085	1
SGTVSTNFPQTIEPAKLWSRQ	1	>CSPG2_HUMAN_2091	1
GFEMAKEFVTSAPKPSDLYYE	1	>CSPG2_HUMAN_2417	1
TQATRQESSTTFVSDGSLEKH	1	>CSPG2_HUMAN_2458	1
QDRFREFEDSTLKPNRKKPTE	1	>CSPG2_HUMAN_2531	1
YTQATHDESMTYEDRSQLDHM	1	>CSPG2_HUMAN_2656	0
EALVDHTPYLSIATTHLMDQS	1	>CSPG2_HUMAN_2781	0
TQAALIRGQDSTIAASEQQVA	1	>CSPG2_HUMAN_3024	1
PTPGDKLSPASELPKESPLEV	1	>CSPG5_HUMAN_165	1
EAKKDESWQGTVTDTRMSDEI	1	>CSTN3_HUMAN_691	1
RLEDTFGPDPTMIRANCLVQT	1	>CTGF_HUMAN_193	0
AMEPDRKAAVSHWQQQSYLDS	1	>CTNB1_HUMAN_23	0
VSRTTKHFHETTPNKGSGTTS	1	>DAF_HUMAN_343	1
SRTTKHFHETTPNKGSGTTSG	1	>DAF_HUMAN_344	1
TPKPATPSTDSTTTTTRRPTK	1	>DAG1_HUMAN_441	1
ATPSTDSTTTTTRRPTKKPRT	1	>DAG1_HUMAN_445	1
VPRVTTKVSITRLETASPPTR	1	>DAG1_HUMAN_469	1
ITRLETASPPTRIRTTTSGVP	1	>DAG1_HUMAN_478	1
GNDHSTLDGYSRRTTLSSKMY	1	>DKK1_HUMAN_169	1
INGSPCQHGGTCVDDEGRASH	1	>DLK1_HUMAN_143	0
LSPQQVTRLPSGYGLAYRLTP	1	>DLK1_HUMAN_260	1
PSGYGLAYRLTPGVHELPVQQ	1	>DLK1_HUMAN_269	1
SPDTWPTSRASTAGSESTLAL	1	>DMBT1_HUMAN_1499	1
WPTSRASTAGSESTLALRLVN	1	>DMBT1_HUMAN_1503	1
CTPNPCHNGGTCEISEAYRGD	1	>EDIL3_HUMAN_88	0
KSGHIQDYQITASSIFRTLNM	1	>EDIL3_HUMAN_336	0
TSKPSALPKFSQFLGDPVEKA	1	>EFC14_HUMAN_412	1
MKVGQDPNAVTPEQLTTSRPS	1	>EFNB1_HUMAN_172	1
NAVTPEQLTTSRPSKEADNTV	1	>EFNB1_HUMAN_179	1
MATQAPGSRGSLGDSDGKHET	1	>EFNB1_HUMAN_201	1
TQRRRLSPPSSSAASSYSFSD	1	>EMD_HUMAN_53	1
PKKEDALLYQSKGYNDDYYEE	1	>EMD_HUMAN_87	0
PGAGPGVGGPSRGPLDGFSVF	1	>EMIL1_HUMAN_622	1
KHATQDDASRTRAPGLSSQHP	1	>EMIL2_HUMAN_223	1
TMKDQQDLTRTGISRKEPLLK	1	>ER6L2_HUMAN_1420	1
EFHHGPDPTDTAPGEQAQDVA	1	>ERP44_HUMAN_369	0
PESSFQKLAPSEYRYTLLRDR	1	>ERP44_HUMAN_393	1
IQPVHILTSVSSLRGTRECSV	1	>EZH2_HUMAN_75	1
RGRPGEPPAASSAAGDAGWPN	1	>FA20C_HUMAN_74	1
GRPGEPPAASSAAGDAGWPNK	1	>FA20C_HUMAN_75	1
RRELVLFDKPTRGTSIKEFRE	1	>FA69B_HUMAN_144	1
RGCSEGHCLVTPEIQRGDWGQ	1	>FAT2_HUMAN_4036	0
TSRSTGPEGVTHAPSLGKAAL	1	>FBLN2_HUMAN_357	1
TGPEGVTHAPSLGKAALVPTQ	1	>FBLN2_HUMAN_361	1
AGFANRGDVLTGRPFYKDINE	1	>FBN2_HUMAN_1066	1
AGTPSLRPKATVKLTEATQLG	1	>FGFP2_HUMAN_155	1
NSISVKWLPSSSPVTGYRVTT	1	>FINC_HUMAN_1566	1
EPSPEGTTGQSYNQYSQRYHQ	1	>FINC_HUMAN_2349	0
KTGLPPSRNSTSSQSQTSTAS	1	>FIP1_HUMAN_275	1
KGIKRKATEISTAVVQRSATI	1	>FNBP4_HUMAN_797	1
PHGGSSRLLPTQPHLSSPLSK	1	>FNDC1_HUMAN_732	1
VLADSLHVGPSARPPPSLSLR	1	>FPRP_HUMAN_150	1
PPSALGAVGVTRSSGTPRPGR	1	>FUT11_HUMAN_59	1
PSYKVREKIETVKYPTYPEAE	1	>FUT8_HUMAN_564	1
HSEDGAPALLTTAPPPGLQPG	1	>FZD2_HUMAN_165	1
WSPAKEKRGWTLNSAGYLLGP	1	>GALA_HUMAN_35	1
NGEEKAQSMETLPPGKVRWPD	1	>GALT2_HUMAN_70	1
VQPDQGKIFYSSIKEMKPPLR	1	>GALT5_HUMAN_69	1
GAWGKENVRKTEESVLKVEVD	1	>GALT5_HUMAN_94	1
VLKVEVDLDQTQRERKMQNAL	1	>GALT5_HUMAN_108	0
VPLWHPAHLQTLPVTPNKQKT	1	>GALT5_HUMAN_134	0
PNKQKTDGRGTKPEASSHQGT	1	>GALT5_HUMAN_149	1
SSHQGTPKQTTAQGAPKTSFI	1	>GALT5_HUMAN_164	1
SSLAPHRVPLSQTNHALTGGL	1	>GALT5_HUMAN_379	1
GTHQVLRIDVTLSPRDPKAPG	1	>GALT5_HUMAN_429	1
PFDAATLHTSTAMAAQHGMDD	1	>GELS_HUMAN_431	0
EGLGASSHITTKSMAAPPSCG	1	>GFRA1_HUMAN_433	1
PNLSKKESVSSLQTTSQYLIR	1	>GINM1_HUMAN_200	1
KESVSSLQTTSQYLIRNVETT	1	>GINM1_HUMAN_205	1
VDGFEKRAAASESNNYMNHVA	1	>GLCE_HUMAN_59	0
EIVSISASSTTGVAMHTSTSS	1	>GLPA_HUMAN_23	1
TSSSVTKSYISSQTNDTHKRD	1	>GLPA_HUMAN_41	1
SQTNDTHKRDTYAATPRAHEV	1	>GLPA_HUMAN_52	0
RSPNSTAWPLSLEPDPGMASA	1	>GLPC_HUMAN_15	1
ASASTTMHTTTIAEPDPGMSG	1	>GLPC_HUMAN_33	1
ALYRERQPDGTPGGSGAAVAP	1	>GLT10_HUMAN_39	1
RDKYRSEALPTDLPAPSAPDL	1	>GLU2B_HUMAN_287	1
PKHSTFGQSLTQRLHALKLRS	1	>GNAS3_HUMAN_160	1
DASPSRAPPSTQEPQSPREGE	1	>GNAS3_HUMAN_182	1
GGNVTKEKPPSLIVPLESQMT	1	>GNPTA_HUMAN_837	1
KSLVTNCKPVTDKIHKAYKDK	1	>GNPTA_HUMAN_1098	1
LLSEHEQLVVTLEDHKSALAA	1	>GOLI4_HUMAN_216	0
QVAHSPQGYNTAREKPTREVQ	1	>GOLI4_HUMAN_270	0
GNVLGNSKSQTPAPSSEVVLD	1	>GOLM1_HUMAN_235	1
GTSAASKPKSTPAVIQGPSGK	1	>GP108_HUMAN_178	1
LRNDVDKRGETTSASLLNAGL	1	>GTR12_HUMAN_432	1
RKFLKGRLLQTHFQSQGQGQS	1	>H6ST2_HUMAN_528	0
TLSSKPQALATPNKEEHGKRK	1	>HBEGF_HUMAN_85	1
IPPSSAPTVLSVPAGTTIVKT	1	>HCFC1_HUMAN_569	1
DGKPTTIITTTQASGAGTKPT	1	>HCFC1_HUMAN_739	1
AVTTLVVKGTTGVTTLGTVTG	1	>HCFC1_HUMAN_878	1
ATLSSQVINPTAITVSAAQTT	1	>HCFC1_HUMAN_927	1
TTPTITMQPVSQPTQVTLITA	1	>HCFC1_HUMAN_955	1
HETGTTNTATTTVVANLGGHP	1	>HCFC1_HUMAN_1031	1
ERRGPATPGPSYRAPEPGAAT	1	>HEG1_HUMAN_81	1
VSKTEGFPKDSRIATTSSSVL	1	>HEG1_HUMAN_363	1
GFPKDSRIATTSSSVLLSPSA	1	>HEG1_HUMAN_368	1
VRGTAIEQRTSSDHTDHTYLS	1	>HEG1_HUMAN_548	0
HHLFSSILPSTRASVHLLKST	1	>HEG1_HUMAN_695	1
LGVTAEYSPASRSLGTSPSPQ	1	>HEG1_HUMAN_941	1
LSPLTVITKETEKAVPPRDIE	1	>HEPH_HUMAN_1079	1
HWLLFEMSRHSLEQKPTDAPP	1	>HG2A_HUMAN_197	0
SESLELEDPSSGLGVTKQDLG	1	>HG2A_HUMAN_282	0
TRSQLANTEPTKGLPDHPSRS	1	>HLPDA_HUMAN_52	1
EESTLTKLGNTISSLFGGGTT	1	>HYOU1_HUMAN_580	1
SVRSTKDPCPSQPPVFPAAKQ	1	>I18BP_HUMAN_53	1
DSQRYKVDYESQSTDTQNFSS	1	>IBP3_HUMAN_192	1
ERDSREHEEPTTSEMAEETYS	1	>IBP5_HUMAN_123	0
EPTTSEMAEETYSPKIFRPKH	1	>IBP5_HUMAN_131	0
NPKESKPQAGTARPQDVNRRD	1	>IBP6_HUMAN_126	1
PGDRDNLAIQTRGGPEKHEVT	1	>IBP7_HUMAN_220	0
KHEVTGWVLVSPLSKEDAGEY	1	>IBP7_HUMAN_236	0
LFVEPILEVSSLPTTNSTTNS	1	>IC1_HUMAN_64	1
EVSSLPTTNSTTNSATKITAN	1	>IC1_HUMAN_71	1
RWPESPKAQASSVPTAQPQAE	1	>IGHD_HUMAN_109	1
QAEGSLAKATTAPATTRNTGR	1	>IGHD_HUMAN_127	1
ESETSCLVTTTDFQIQTEMAA	1	>IL2RA_HUMAN_218	0
SLALVTNSAPTSSSTKKTQLQ	1	>IL2_HUMAN_23	1
KKAKNLDAITTPDPTTNASLL	1	>IL6_HUMAN_166	1
LDAITTPDPTTNASLLTKLQA	1	>IL6_HUMAN_171	1
KTREGAEDKMTSGDVLSNRKM	1	>IMPA3_HUMAN_107	1
KRVEDLHVGATVAPSSRRDFT	1	>IPSP_HUMAN_39	0
SICRPTRAVPSSRGDYMTMQM	1	>IRS1_HUMAN_984	1
YVDTSPAAPVSYADMRTGIAA	1	>IRS1_HUMAN_1011	1
GVPGRVHNGVSLPTFKNTETA	1	>K154L_HUMAN_105	1
AAVTLFLRKSSPPALSAALVA	1	>K154L_HUMAN_651	1
QAMHTGLPNPTNLEMPRASTP	1	>K154L_HUMAN_759	1
FDRIVEKGYYSERDAADAVKQ	1	>KCC4_HUMAN_137	1
CGGPGCGGLVTVAHNAWQKAM	1	>LAMB1_HUMAN_1435	0
NGFKSLAQEATRLAESHVESA	1	>LAMC2_HUMAN_762	1
TRCEQDRPSPTTAPPAPPSPS	1	>LAMP1_HUMAN_199	1
SPTTAPPAPPSPSPSPVPKSP	1	>LAMP1_HUMAN_207	1
APPAPPSPSPSPVPKSPSVDK	1	>LAMP1_HUMAN_211	1
NEFLCDKDKTSTVAPTIHTTV	1	>LAMP2_HUMAN_195	1
PTIHTTVPSPTTTPTPKEKPE	1	>LAMP2_HUMAN_209	1
IHTTVPSPTTTPTPKEKPEAG	1	>LAMP2_HUMAN_211	1
RDYSQPTAAATVQDIKKPVQQ	1	>LAMP3_HUMAN_44	1
EAEAAVATQETSTVRLKVSST	1	>LDLR_HUMAN_724	1
TSTVRLKVSSTAVRTQHTTTR	1	>LDLR_HUMAN_734	1
RLKVSSTAVRTQHTTTRPVPD	1	>LDLR_HUMAN_738	1
VSSTAVRTQHTTTRPVPDTSR	1	>LDLR_HUMAN_741	1
SSTAVRTQHTTTRPVPDTSRL	1	>LDLR_HUMAN_742	1
LGSTTAVQTPTSGEPLVSTSE	1	>LEUK_HUMAN_28	1
GSTTAVQTPTSGEPLVSTSEP	1	>LEUK_HUMAN_29	1
EPLVSTSEPLSSKMYTTSITS	1	>LEUK_HUMAN_41	1
SIKMSSVPQETPHATSHPAVP	1	>LEUK_HUMAN_109	1
SHTVTGGTITTNSPETSSRTS	1	>LEUK_HUMAN_137	1
SRRGPLVKYSSDYFQAPSDYR	1	>LG3BP_HUMAN_444	1
AGMPGQHGQITQQELDTVVKT	1	>LMAN1_HUMAN_385	0
HTPPGNAEVTTNIPKMEAATN	1	>LRC8D_HUMAN_77	1
AVTPDIPLRATYPRTDFALPN	1	>LRC8D_HUMAN_114	1
SRAPDGAALATARASPRQEKD	1	>LRP11_HUMAN_197	1
TVTDTAGQRSSDNVSVTVLRA	1	>LRP11_HUMAN_289	1
HTAASPALPRTTGPSEDAGGD	1	>LRP11_HUMAN_366	1
DSLVEKSQKATAPNKPPALSN	1	>LRP11_HUMAN_386	1
APNKPPALSNTEKRNHSAFWG	1	>LRP11_HUMAN_397	1
GTDEEDCEPPTAHTTHCKDKK	1	>LRP1_HUMAN_3735	0
HNACVPKTCPSSYFHCDNGNC	1	>LRP2_HUMAN_1273	0
ALYAAGKAATSGVPSIYAPST	1	>LSR_HUMAN_317	1
RVERAMSEVTSLHEDDWRSRP	1	>LSR_HUMAN_436	0
DQDDSRDFPRSRDPHYDDFRS	1	>LSR_HUMAN_546	1
AQKGISGEQSTEGSFPLRYVQ	1	>LTBP1_HUMAN_326	1
KLCQIPVHGASVPKLYQHSQQ	1	>LTBP1_HUMAN_438	1
GKALGTHVIHSTHTLPLTVTS	1	>LTBP1_HUMAN_460	1
HSTHTLPLTVTSQQGVKVKFP	1	>LTBP1_HUMAN_469	1
PVQKTQTIHSTYSHQQVIPHV	1	>LTBP1_HUMAN_537	1
KPKNTQPVAKSTHPPPLPAKE	1	>LTBP1_HUMAN_768	1
ATAPPEKEIPSLDQEKTKLEP	1	>LTBP1_HUMAN_810	1
EDTEEERGVTTDSPVSEERSV	1	>LTBP3_HUMAN_514	1
HSLCPDGKGYTQDNNIVNYGI	1	>LTBP3_HUMAN_978	0
HYSASDLRYNTRPLGQEPPRV	1	>LTBP4_HUMAN_476	1
LLVPRELSGSSPVLEETHPAH	1	>LYAG_HUMAN_46	1
RTRTAGSSGVTAGRPRPTARH	1	>LYOX_HUMAN_113	1
KDIIYLHPSTTPYPGGFKCFT	1	>LYPD6_HUMAN_41	0
DPRPEGDPQRTVISWRGAVIE	1	>MA1B1_HUMAN_204	1
IEPEQGTELPSRRAEVPTKPP	1	>MA1B1_HUMAN_223	1
GPVAPSKVATTSVITIVKSTE	1	>MAFK_HUMAN_134	1
LKSVEITMKPSKASELNLDEL	1	>MANEA_HUMAN_86	1
TPLAHHHTDYSKPTDISWRDT	1	>MANS1_HUMAN_161	1
RSISRGRHARTHPQTALLESS	1	>MATN2_HUMAN_40	1
WQSSRPLRRASLSLGSGFWHA	1	>MBTP1_HUMAN_166	0
EGDLPEHKRPSAPVDFSKIDP	1	>MESD_HUMAN_88	1
GALQQKIPGVSTPQTLAGTQK	1	>MGAP_HUMAN_1557	1
LLEPRDPVASSLSPYFGTKTR	1	>MINP1_HUMAN_42	1
PPDTKASDVDTSSSTLRKILM	1	>MINT_HUMAN_2529	1
GSGAGLRVNTSEGVVLLSYSG	1	>MINT_HUMAN_2811	1
KARYNAQCQETIRVTKPCTPK	1	>MK_HUMAN_119	1
QLYGGESGFPTKMPPQPRTTS	1	>MMP14_HUMAN_291	1
FPTKMPPQPRTTSRPSVPDKP	1	>MMP14_HUMAN_299	1
PPQPRTTSRPSVPDKPKNPTY	1	>MMP14_HUMAN_304	1
GSSTRGSQGTTHLLTRATASS	1	>MUC16_HUMAN_624	1
RGSQGTTHLLTRATASSETSA	1	>MUC16_HUMAN_628	1
SAQFSSSHLVSELRATSSTSV	1	>MUC16_HUMAN_918	1
ADTSAIRNTDSTTLDQHLGIR	1	>MUC16_HUMAN_1514	1
TSAIRNTDSTTLDQHLGIRSL	1	>MUC16_HUMAN_1516	1
ATDRSLNTGVTRASRLENGSD	1	>MUC16_HUMAN_1870	1
KSKHKTETWVSTTAIPSTVLN	1	>MUC16_HUMAN_3395	1
SKHKTETWVSTTAIPSTVLNN	1	>MUC16_HUMAN_3396	1
PAAMARSSGVTFSRPDPTSKK	1	>MUC16_HUMAN_3799	1
GVTFSRPDPTSKKAEQTSTQL	1	>MUC16_HUMAN_3807	1
DPTSKKAEQTSTQLPTTTSAH	1	>MUC16_HUMAN_3814	1
EQTSTQLPTTTSAHPGQVPRS	1	>MUC16_HUMAN_3821	1
ESTRARTEPNSFLTIELRDVS	1	>MUC16_HUMAN_4011	1
TEITSSKRISSSFLAQSMRSS	1	>MUC16_HUMAN_4059	1
AIHHSADTAVTNMEATSSEYS	1	>MUC16_HUMAN_4250	0
ADTAVTNMEATSSEYSPIPGH	1	>MUC16_HUMAN_4255	1
SSEYSPIPGHTKPSKATSPLV	1	>MUC16_HUMAN_4266	1
SETTNIKREPTYFLTPRLRET	1	>MUC16_HUMAN_5185	0
NIKREPTYFLTPRLRETSTSQ	1	>MUC16_HUMAN_5189	1
TGVNSSSKISTPDHDKSTVPP	1	>MUC16_HUMAN_5235	1
ISTGMITRLFTSPIMTKSAEM	1	>MUC16_HUMAN_5553	1
AFFETRIQTESTSSLIPGLRD	1	>MUC16_HUMAN_5776	1
FETRIQTESTSSLIPGLRDTR	1	>MUC16_HUMAN_5778	1
QKIGSSSDTSTVFDKAFTAAT	1	>MUC16_HUMAN_6385	1
MSPDTSTRSVTMLSTFAGLTK	1	>MUC16_HUMAN_6429	1
DTSTRSVTMLSTFAGLTKSEE	1	>MUC16_HUMAN_6432	1
TSTRSVTMLSTFAGLTKSEER	1	>MUC16_HUMAN_6433	1
KSEERTIATQTGPHRATSQGT	1	>MUC16_HUMAN_6449	1
GSTSHKIPTTSEDIKDTEKMY	1	>MUC16_HUMAN_6577	1
LTTGATETSRTEVASSRRTSI	1	>MUC16_HUMAN_6691	1
ATETSRTEVASSRRTSIPGPD	1	>MUC16_HUMAN_6695	1
SSETTKIKRESTYSLTPGLRE	1	>MUC16_HUMAN_6945	1
KIKRESTYSLTPGLRETSISQ	1	>MUC16_HUMAN_6950	1
TQRLPHSEITTLVSRGAGDVP	1	>MUC16_HUMAN_7369	1
IQSEPASSLTTRLRETSTSEE	1	>MUC16_HUMAN_7542	1
IPRISASSVLTESAKMTITTQ	1	>MUC16_HUMAN_7614	1
GRGPGGVSWPSPPFVKETSPP	1	>MUC16_HUMAN_7677	1
TRRIQTELASSLTPGLRESSG	1	>MUC16_HUMAN_7828	1
RIQTEPTSSLTLGLRKTSSSE	1	>MUC16_HUMAN_8120	1
TQRFSHSEMTTLVSRSPGDML	1	>MUC16_HUMAN_8243	1
FSHSEMTTLVSRSPGDMLWPS	1	>MUC16_HUMAN_8246	1
ETSRIQIEPTSSLTSGLRETS	1	>MUC16_HUMAN_8412	1
IQIEPTSSLTSGLRETSSSER	1	>MUC16_HUMAN_8416	1
ASPGFSHSEMTTLMSRTPGDV	1	>MUC16_HUMAN_8537	1
FSHSEMTTLMSRTPGDVPWPS	1	>MUC16_HUMAN_8541	1
VTKDREKIHPSSNTPVVNVGT	1	>MUC16_HUMAN_8642	1
SSLTSGLREISTSQETSSATE	1	>MUC16_HUMAN_8714	1
HSGASSQGTFTLDTSSRASWP	1	>MUC16_HUMAN_8803	1
TPMSRGPEDVSWPSRPSVEKT	1	>MUC16_HUMAN_8840	1
MSRGPESLSWTSPRFVETTRS	1	>MUC16_HUMAN_9716	1
PAFSETRRIPTEPTFSLTPGF	1	>MUC16_HUMAN_9869	1
RIPTEPTFSLTPGFRETSTSE	1	>MUC16_HUMAN_9876	1
FLHSEMTTLMSRSPENPSWKS	1	>MUC16_HUMAN_10001	1
IRPVKGPQTSTSPASPKGLHT	1	>MUC16_HUMAN_10456	1
TLTKSPHETETRTTWLTHPAE	1	>MUC16_HUMAN_10679	1
TKSPHETETRTTWLTHPAETS	1	>MUC16_HUMAN_10681	1
TISPAVSRLVTSMVTSLAAKT	1	>MUC16_HUMAN_10794	1
AVSRLVTSMVTSLAAKTSTTN	1	>MUC16_HUMAN_10798	1
GSDTAPSMVTSPGVDTRSGVP	1	>MUC16_HUMAN_11609	1
TGTSRVDLSPTASPGVSAKTA	1	>MUC16_HUMAN_11838	1
TSRVDLSPTASPGVSAKTAPL	1	>MUC16_HUMAN_11840	1
PGTPTVYLGASKTPASIFGPS	1	>MUC16_HUMAN_13774	1
DVLNRQCQQLSQHVRTGSAAN	1	>MUC17_HUMAN_56	1
STPFSIPSHHSDTPTTLASHS	1	>MUC1_HUMAN_999	1
YVKVSGAAPVSIEAGSAVGKT	1	>MUC20_HUMAN_553	1
NPTPPTTTPITTTTTVTPTPT	1	>MUC2_HUMAN_1902	1
PTPPTTTPITTTTTVTPTPTP	1	>MUC2_HUMAN_1903	1
PTTTPITTTTTVTPTPTPTGT	1	>MUC2_HUMAN_1906	1
PITTTTTVTPTPTPTGTQTPT	1	>MUC2_HUMAN_1910	1
PTPTGTQTPTTTPITTTTTVT	1	>MUC2_HUMAN_1921	1
PITTTTTVTPTPTPTGTQTGP	1	>MUC2_HUMAN_4187	1
LSPSSLPPKISTAFHTQQSEG	1	>MUC4_HUMAN_453	1
FHTQQSEGAETTGRPHERSSF	1	>MUC4_HUMAN_466	1
RQLDEKEALISQLTRGKLTYT	1	>MYH7_HUMAN_1299	1
KHHKSLEPLASPAVPFPGGQG	1	>MYRF_HUMAN_960	1
GHLPRGSPVTTREPTPRLQEG	1	>NCOR2_HUMAN_1570	1
QPTQENPKENTLVSKSPSSSS	1	>NEC1_HUMAN_640	1
AERGPPVRLFTEEELARYGGE	1	>NENF_HUMAN_48	0
LAVKGVVFDVTSGKEFYGRGA	1	>NENF_HUMAN_76	1
LGNPSAYRRVTETRSSFSRVS	1	>NFM_HUMAN_18	1
ADTYSVPSVLSPRRAATERPL	1	>NID1_HUMAN_333	1
ERPLGPPTERTRSFQLAVETF	1	>NID1_HUMAN_350	1
SKVDTKPLEESSTLDPHTKEG	1	>NID2_HUMAN_358	1
STLDPHTKEGTSLGEVGGPDL	1	>NID2_HUMAN_369	1
VEPWDERETRSPAPPEVDRDS	1	>NID2_HUMAN_393	1
PPQCPGRCPATPPTCAPGVRA	1	>NOV_HUMAN_46	1
GGITVDNRVQTDPQKPRGDVF	1	>NPNT_HUMAN_376	1
PETSTSPKFHTTTYSTERSEH	1	>NRG3_HUMAN_276	1
NPEIKIDETGSTPGYEGEGEG	1	>NRP1_HUMAN_829	1
STEANVLPPSSIGFTFSVPVA	1	>NU153_HUMAN_544	1
SGTAKIETAVTSTPSASGQFS	1	>NU214_HUMAN_1201	1
PNKEETPATESPDTGLYYHRY	1	>NUCB1_HUMAN_44	1
RDLELLIQTATRDLAQYDAAH	1	>NUCB1_HUMAN_162	0
LVTLEEFLASTQRKEFGDTGE	1	>NUCB1_HUMAN_321	1
AELNAKAQRLSQETEALGRSQ	1	>NUCB1_HUMAN_369	1
TDLDMLIKAATSDLEHYDKTR	1	>NUCB2_HUMAN_163	1
SFYSTRSAPASQASLRATSST	1	>NUMA1_HUMAN_1844	1
ATRQGHSTAVTSDLNARTAPW	1	>OLM2B_HUMAN_361	1
QPTRSALRFPSASPGSLKAKQ	1	>P5I13_HUMAN_224	1
DFISYLQREATNPPVIQEEKP	1	>PDIA3_HUMAN_485	1
FDSDTLREFVTAFKKGKLKPV	1	>PDIA4_HUMAN_503	1
SQAQELPNLPSPLPKMNLVEP	1	>PDXL2_HUMAN_144	1
PQVRDFSLTSSSQTPGATKSR	1	>PDXL2_HUMAN_211	1
QVRDFSLTSSSQTPGATKSRH	1	>PDXL2_HUMAN_212	1
GLTKEVLAAHTQKEEQSFLQK	1	>PER2_HUMAN_734	0
IPRQPCACPATRATPPSAMGR	1	>PER2_HUMAN_965	1
SRPPRVHGPPTETLPTPRERN	1	>PGCB_HUMAN_540	1
LFDFMLEDEASGIGPEVPDDR	1	>PGS2_HUMAN_34	0
TKVPSRSPENSLDPKMSLTGA	1	>PI16_HUMAN_336	1
SPVSTEQLAPTAPPELTPVVQ	1	>PLMN_HUMAN_365	1
EKNRPADVRASTAPTPSTAAV	1	>PLTP_HUMAN_483	1
DPPARGGPSPSPPTAPKALAT	1	>PLXB1_HUMAN_693	1
KSFLANQKPTSEEILLIAEQL	1	>PO2F2_HUMAN_324	0
PMLPSPGKPASYSPHMVTPQG	1	>PO2F2_HUMAN_372	1
NSGGKSSHSVTTDLTSTKAEH	1	>PODXL_HUMAN_167	1
TSPLSPRQPTSTHPVATPTSS	1	>PODXL_HUMAN_194	1
SPLSPRQPTSTHPVATPTSSG	1	>PODXL_HUMAN_195	1
QPTSPATALRTPTLPETMSSS	1	>PODXL_HUMAN_307	1
TSPATALRTPTLPETMSSSPT	1	>PODXL_HUMAN_309	1
LRTPTLPETMSSSPTAASTTH	1	>PODXL_HUMAN_315	1
MSSSPTAASTTHRYPKTPSPT	1	>PODXL_HUMAN_324	1
AASTTHRYPKTPSPTVAHESN	1	>PODXL_HUMAN_330	1
THRYPKTPSPTVAHESNWAKC	1	>PODXL_HUMAN_334	1
AQDKCGIRLASVPGSQTVVVK	1	>PODXL_HUMAN_401	1
QQPGPGEAPHTQAFGEWPWGQ	1	>PPN_HUMAN_872	0
LFPVQKPKLLTTEEKPRGQGR	1	>PRAP1_HUMAN_72	1
SALHLRSETSTFETPLGAKTL	1	>PRG2_HUMAN_25	1
RELEEEEEWGSGSEDASKKDG	1	>PRG2_HUMAN_62	0
TIKQHTVTTTTKGENFTETDV	1	>PRIO_HUMAN_193	1
TWGPWTPCSASCHGGPHEPKE	1	>PROP_HUMAN_208	0
KAKTKSRVPPTSPSDHQGPPH	1	>PRRT3_HUMAN_199	1
SPSDHQGPPHTLVSHSGTVKR	1	>PRRT3_HUMAN_210	1
DHQGPPHTLVSHSGTVKRPVL	1	>PRRT3_HUMAN_213	0
PPHTLVSHSGTVKRPVLEGQG	1	>PRRT3_HUMAN_217	1
LYQEVHRLSATLGGLLQDHGS	1	>PTPR2_HUMAN_398	0
RIGTKYNEAKTNRSPTRGSEF	1	>PTPRZ_HUMAN_479	1
YNEAKTNRSPTRGSEFSGKGD	1	>PTPRZ_HUMAN_484	1
LIHSDEILTSTKSSVTGKVFA	1	>PTPRZ_HUMAN_1340	1
SVTSTKLLFPSKATSELSHSA	1	>PTPRZ_HUMAN_1396	1
VKQEMGKQSLSLGRDDIVQLK	1	>PUS10_HUMAN_173	1
EAAQTTVAPTTANKIAPTVWK	1	>QSOX1_HUMAN_282	1
LHHSLDGKLQSLDGPGAHKEV	1	>QSOX2_HUMAN_635	0
PPQAPPKPLVTIPAPTSTKTV	1	>RAPH1_HUMAN_784	1
GAAYRAQPSASLGVGYRTQPM	1	>RBM14_HUMAN_256	1
SQRNCSKDGPTSSTNPEVTHD	1	>RGMB_HUMAN_127	1
PLHGVLKTPTSSPASSPLVAK	1	>RRP1B_HUMAN_731	1
FKTSLQILDKSTKGKTDLSVQ	1	>RXLT1_HUMAN_91	1
REVPEENKPPSRHAGGKAPGV	1	>S38AA_HUMAN_524	1
PAPSQDLNQRSLEHSEGPVGR	1	>S38AA_HUMAN_802	1
QDLNQRSLEHSEGPVGRDPAG	1	>S38AA_HUMAN_806	1
PGKEVAATGTSILKEANWLVA	1	>S38AA_HUMAN_905	1
NWLVAGPGAETGDPRMKPKQV	1	>S38AA_HUMAN_921	0
VLRQPELRVISDGEQGGQQGH	1	>S38AA_HUMAN_965	0
TIVMTKTPPVTTNRQTITLTK	1	>SBNO1_HUMAN_112	1
EEKKAPPPPPTSMPKTVQAAP	1	>SC16A_HUMAN_1980	1
SSASHLHTSASQPYSSFVNHY	1	>SC24B_HUMAN_149	1
PSTWKDTQLLTAIPTSPEPTG	1	>SDC1_HUMAN_72	1
PSQADLHTPHTEDGGPSATER	1	>SDC1_HUMAN_180	0
TEAPTPRLVSTATSRPRALPR	1	>SDC3_HUMAN_251	1
VAVGGAAAKASSPPGTLPKGA	1	>SDC3_HUMAN_344	1
NHIPERAGSGSQVPTEPKKLE	1	>SDC4_HUMAN_97	1
ERAGSGSQVPTEPKKLEENEV	1	>SDC4_HUMAN_101	1
KAMEGIFIKPSVEPSAGHDEL	1	>SDF2L_HUMAN_211	0
RGLFIPFSVSSVTHKGIPMAA	1	>SELPL_HUMAN_290	1
LFIPFSVSSVTHKGIPMAASN	1	>SELPL_HUMAN_292	1
IPEITPKVIDTWRPKLTSSRK	1	>SEM6D_HUMAN_613	1
KEFALTNPEKSSTKETERKET	1	>SIL1_HUMAN_46	1
EFALTNPEKSSTKETERKETK	1	>SIL1_HUMAN_47	1
HRLVTKPPKTTNPSKISGIVA	1	>SLIK4_HUMAN_307	1
TKAPGLIPYITKPSTQLPGPY	1	>SLIK6_HUMAN_318	1
GLIPYITKPSTQLPGPYCPIP	1	>SLIK6_HUMAN_322	1
HRTTGPRFLISDRDPQCNLHC	1	>SMOC1_HUMAN_37	0
LDSFAAAPVPTTTLVLKSSEP	1	>SON_HUMAN_252	1
RHRVILENIASHEPRIQEITE	1	>SPTA1_HUMAN_844	0
TILGETAERLSESHPDATEDL	1	>SPTA1_HUMAN_1250	0
EAPQRWTSHTTATLTPQAPRE	1	>SRCRL_HUMAN_697	1
RWTSHTTATLTPQAPRERTTK	1	>SRCRL_HUMAN_701	1
FTVTNLPGTTSTIQTAPSTST	1	>SRF_HUMAN_277	1
LAPVSASVSPSAVSSANGTVL	1	>SRF_HUMAN_313	1
PATIMTSSVPTTVGGHMMYPS	1	>SRF_HUMAN_401	1
FPTDSKTVQRTQDNSCSFGLH	1	>ST14_HUMAN_209	0
GDGDLTKYQSTLPWRFITEES	1	>SUSD5_HUMAN_471	0
TMGGKRQVAGSVGGNTGVRGK	1	>T132A_HUMAN_800	1
GRVYPVSVPYSSAQSTSKTSV	1	>TAB1_HUMAN_395	1
PKNARTLVRPSEHALVDNDGL	1	>TACD2_HUMAN_93	0
SSPGSPGTPGSRSRTPSLPTP	1	>TAU_HUMAN_525	1
AEIVYKSPVVSGDTSPRHLSN	1	>TAU_HUMAN_717	1
ATDSEKAVEKTLQDMEKNPEL	1	>TGO1_HUMAN_161	1
SDFSDSIKIQTPELGEVFQNK	1	>TGO1_HUMAN_838	0
ELNVQVPEEPTHLDQRVIGDT	1	>TGO1_HUMAN_1083	0
GVRPSAGNVSTHPSLSQRPGG	1	>TGON2_HUMAN_42	1
LSQRPGGSTKSHPEPQTPKDS	1	>TGON2_HUMAN_56	1
GSEAQTTKDSTSKSHPELQTP	1	>TGON2_HUMAN_123	1
AEEQGPIDGPSKSGAEEQTSK	1	>TGON2_HUMAN_236	1
PSKSGAEEQTSKDSPNKVVPE	1	>TGON2_HUMAN_245	1
VPEQPSRKDHSKPISNPSDNK	1	>TGON2_HUMAN_263	1
PQEEVKSSEPTEDVEPKEAED	1	>TGON2_HUMAN_318	0
VTIPSTFAAVTIKETLNANIN	1	>TM154_HUMAN_53	1
AGGLRSHLKITDSAGHILYSK	1	>TMEDA_HUMAN_77	1
ISPLAQAVRSSSRTPSDKPVA	1	>TNFA_HUMAN_80	1
KGLELRKTVTTVETQNLEGLH	1	>TNR6_HUMAN_43	1
ITVGLAIGAASAITGYLSYND	1	>TOR1B_HUMAN_38	1
TSQHLLNRTVTDNMLCAGDTR	1	>TPA_HUMAN_487	1
GQGQAVRKGATLEPAQLGMAR	1	>TPSNR_HUMAN_254	1
SVHSMISRKVTIAGFDLNSYR	1	>TPST1_HUMAN_199	1
EDLIGKPGGVSLSKIERSTDQ	1	>TPST2_HUMAN_278	1
TTLQDSIRKVTEENKELANEL	1	>TSP1_HUMAN_302	0
TETLRLGPHVTTEYVGPSSER	1	>TSP2_HUMAN_251	1
TETQEKNTLPTKETIEQEKRS	1	>TYB10_HUMAN_31	1
KKRLEPTAPPTMAPGLAQPKA	1	>ULBP3_HUMAN_213	1
AARTQQLLLATLQEAATTQEN	1	>UQCC3_HUMAN_63	0
LLLATLQEAATTQENVAWRKN	1	>UQCC3_HUMAN_69	0
RVGLQRYLQGSSVQLRSLRLT	1	>VASN_HUMAN_487	1
AETETRTHTLTRVNLESPGPE	1	>VGF_HUMAN_193	1
KFGEGVSSPKTHLGEALAPLS	1	>VGF_HUMAN_256	1
RPSTSRSLYASSPGGVYATRS	1	>VIME_HUMAN_55	1
GSDEKNCVKKTCAESDFVCNN	1	>VLDLR_HUMAN_71	0
QEPGGLVVPPTDAPVSPTTLY	1	>VWF_HUMAN_1248	1
VPPTDAPVSPTTLYVEDISEP	1	>VWF_HUMAN_1255	1
PPTDAPVSPTTLYVEDISEPP	1	>VWF_HUMAN_1256	1
KVNCTTQPCPTAKAPTCGLCE	1	>VWF_HUMAN_2298	0
PNKVPLEDTETDELWASLEAA	1	>WDR74_HUMAN_345	0
TKPTQAAGPSSPQKPPTPEET	1	>XRCC1_HUMAN_447	1
PLDPGEGSKDTDSSAGRRGST	1	>XYLT2_HUMAN_64	1
RHGRWRGRAESPGVPVAKVVR	1	>XYLT2_HUMAN_87	1
AMLPAARLPTTVLNATAKAVA	1	>YIPF3_HUMAN_334	1
KIGGDLTAAVTKTVGTALSSS	1	>YTHD3_HUMAN_205	1
YQDSYSYVRSTAPAVAYDSKQ	1	>ZFR_HUMAN_149	1
AGYSQGATQYTQAQQTRQVTA	1	>ZFR_HUMAN_202	1
DNWCEQKLKASNGDTPTHEDL	0	>41_HUMAN_56	0
FGLAIWDNATSKTWLDSAKEI	0	>41_HUMAN_261	1
QDIVAGRLPCSFATLALLGSY	0	>41_HUMAN_321	1
LALLGSYTIQSELGDYDPELH	0	>41_HUMAN_335	0
PLVKTQTVTISDNANAVKSEI	0	>41_HUMAN_740	1
TYEAAQTDDNSGDLDPGVLLT	0	>41_HUMAN_776	0
VHLAVEFFNLTHLPANLLQGA	0	>A2GL_HUMAN_81	0
QKDKMFSQNDTRCAGPEAVKG	0	>A2GL_HUMAN_327	1
LHQERMDVCETHLHWHTVAKE	0	>A4_HUMAN_146	0
AANERQQLVETHMARVEAMLN	0	>A4_HUMAN_456	0
RRRLALENYITALQAVPPRPR	0	>A4_HUMAN_478	0
DELLQKEQNYSDDVLANMISE	0	>A4_HUMAN_573	0
YSDDVLANMISEPRISYGNDA	0	>A4_HUMAN_582	1
TDLIKDLDSQTMMVLVNYIFF	0	>AACT_HUMAN_203	0
TLLSALVETRTIVRFNRPFLM	0	>AACT_HUMAN_391	1
TCYLAPRNLPSTGFFPFLQTL	0	>ABCAC_HUMAN_64	1
FCLSNMTLLESSLQELNKQFS	0	>ABCAC_HUMAN_220	0
QELNKQFSQLSSDPNNQKIVF	0	>ABCAC_HUMAN_233	0
IVFQEIVRMLSFFSQVQEQKA	0	>ABCAC_HUMAN_251	1
YTLDSPAQGDSDNITHVWNED	0	>ABCAC_HUMAN_331	0
ENFEDALLNISANSPYIPYLA	0	>ABCAC_HUMAN_369	0
EDALLNISANSPYIPYLACVR	0	>ABCAC_HUMAN_372	0
GSPENLRLLQSTIRFKKSFLR	0	>ABCAC_HUMAN_401	1
KEDLRRTTGMSNRTIDKLLAI	0	>ABCAC_HUMAN_576	1
SVIFKLPSNRSWHRGYDSGNV	0	>ABCAC_HUMAN_965	0
AIIELQTGRNSQEIAVQVQAI	0	>ABCAC_HUMAN_1041	0
PNGAGKTTTISMLTGLFGASA	0	>ABCAC_HUMAN_1389	1
TTKEHLLLYGSIKVPHWTKKQ	0	>ABCAC_HUMAN_1444	1
STGVDPCSRRSIWDVISKNKT	0	>ABCAC_HUMAN_1516	0
GDLNIGCYGISDTTVEEVFLN	0	>ABCAC_HUMAN_1653	0
EHLTQKKIGNSNANGISTPDD	0	>ABCAC_HUMAN_1687	0
PITNFGVCSCSENVQECPKFN	0	>ABCAC_HUMAN_1850	0
YSPPHRRTYSSQVIYNLTGQR	0	>ABCAC_HUMAN_1871	1
GYHSLPAYLNSLNNFLLRVNM	0	>ABCAC_HUMAN_1943	0
IAIFKLPAFYSENNLGAVSLL	0	>ABCAC_HUMAN_2063	0
FFGINSIVSLSVVYFLSKEKP	0	>ABCAC_HUMAN_2118	0
YGLIELSQQQSVLDFLKAYGV	0	>ABCAC_HUMAN_2164	0
GNILIRNKTGSLGHVDSHSSL	0	>ABCAC_HUMAN_2322	1
HLMPFKDRATSMCSYGTKRKL	0	>ABCAC_HUMAN_2388	1
MCSYGTKRKLSTALALIGKPS	0	>ABCAC_HUMAN_2399	1
MVNGKFQCIGSLQHIKSRFGR	0	>ABCAC_HUMAN_2472	0
WLGVKRQPLWTLVLILWPVII	0	>ABCAC_HUMAN_26	0
PVIIFIILAITRTKFPPTAKP	0	>ABCAC_HUMAN_43	1
CYLAPRNLPSTGFFPFLQTLL	0	>ABCAC_HUMAN_65	0
PSTGFFPFLQTLLCDTDSKCK	0	>ABCAC_HUMAN_73	0
GYIVDDAFSWTFLGRNVFNKF	0	>ABCAC_HUMAN_200	0
VVQKVYPRFATNEGFRTLQKS	0	>ABCAC_HUMAN_305	1
SQVFWLHSCDTNITTPKLEDA	0	>ABCAC_HUMAN_607	0
IDQLNTLSSLTVNISSCVLYD	0	>ABCAC_HUMAN_918	0
IRMSLKTAQTTRSLRTKIWAP	0	>ABCAC_HUMAN_995	1
YPCFMKDNFLTSVSYSLPIVL	0	>ABCAC_HUMAN_1063	1
LIESVGFLLVTIVILIIILKF	0	>ABCAC_HUMAN_1125	0
ILKFGNILPKTNGFILFLYFS	0	>ABCAC_HUMAN_1142	0
GIGLQWENMYTSPVQDDTTSF	0	>ABCAC_HUMAN_1240	0
AWYVRNVFPGTYGMAAPWYFP	0	>ABCAC_HUMAN_1278	0
LGPNGAGKTTTISMLTGLFGA	0	>ABCAC_HUMAN_1387	1
LTGLFGASAGTIFVYGKDIKT	0	>ABCAC_HUMAN_1401	0
MQHDVLFSYLTTKEHLLLYGS	0	>ABCAC_HUMAN_1434	0
NKTARTIILSTHHLDEAEVLS	0	>ABCAC_HUMAN_1534	0
TAFYANYHPSTEALVSAMWDF	0	>ABCAC_HUMAN_1800	0
KFNYSPPHRRTYSSQVIYNLT	0	>ABCAC_HUMAN_1868	1
YGGWSFGLPLTKDLRFDITGV	0	>ABCAC_HUMAN_1908	0
SGIGVTCYWVTNFIYDMVFYL	0	>ABCAC_HUMAN_2033	0
LFHETGMAFITYVCVNLFFGI	0	>ABCAC_HUMAN_2101	0
EFDLVQLYCLTKTYQLIHKKI	0	>ABCAC_HUMAN_2260	1
LLGVNGAGKTTIFKMLTGDII	0	>ABCAC_HUMAN_2298	1
PQEDALDDLVTVEEHLYFYAR	0	>ABCAC_HUMAN_2347	0
HSMEECEALCTRLAIMVNGKF	0	>ABCAC_HUMAN_2457	0
TKFMQLHFPKTYLKDQHLSML	0	>ABCAC_HUMAN_2511	0
DYCPRGRVCNSVDPFVAHPQD	0	>ABLM1_HUMAN_77	0
QWHLGCFKCKSCGKVLTGEYI	0	>ABLM1_HUMAN_255	0
KHYHPSCARCSRCNQMFTEGE	0	>ABLM1_HUMAN_312	0
RKDLYANNVMSGGTTMYPGIA	0	>ACTS_HUMAN_302	1
VLLRVLILLLSWAAGMGGQYG	0	>ADA10_HUMAN_12	0
QKHQRAKRAVSHEDQFLRLDF	0	>ADA10_HUMAN_54	0
HFNLRMKRDTSLFSDEFKVET	0	>ADA10_HUMAN_80	1
GTREAVIAQISSHVKAIDTIY	0	>ADA10_HUMAN_247	1
SKLYSDGKKKSLNTGIITVQN	0	>ADA10_HUMAN_357	1
KFSLCSIRNISQVLEKKRNNC	0	>ADA10_HUMAN_441	0
EKKRNNCFVESGQPICGNGMV	0	>ADA10_HUMAN_455	0
KSKSEKCRDDSDCAREGICNG	0	>ADA10_HUMAN_528	0
HDDYCLAYVFTDRDFDDGVLG	0	>ADA10_HUMAN_319	0
KKKSLNTGIITVQNYGSHVPP	0	>ADA10_HUMAN_364	1
QCSPSQGPCCTAQCAFKSKSE	0	>ADA10_HUMAN_512	0
MCEVSENPYSTLWSFLSWRRK	0	>ADA19_HUMAN_278	0
PLESNAVPIDTTIIMNGRQIQ	0	>ADA19_HUMAN_594	0
HICFEGQCRNTSFFETEGCGK	0	>ADA19_HUMAN_646	0
GHANPTFKLQTPQGKRKVINT	0	>ADA19_HUMAN_769	1
EAPRPYSKQVSYVIQAEGKEH	0	>ADAM9_HUMAN_67	1
CCEGSTCKLKSFAECAYGDCC	0	>ADAM9_HUMAN_451	0
CDVPEYCNGSSQFCQPDVFIQ	0	>ADAM9_HUMAN_490	0
KGDRFGNCGFSGNEYKKCATG	0	>ADAM9_HUMAN_556	0
FVVYTYNKEGTLITDHPNIQN	0	>ADAM9_HUMAN_102	1
YTYNKEGTLITDHPNIQNHCH	0	>ADAM9_HUMAN_105	0
RIVLVGLEIWTNGNLINIVGG	0	>ADAM9_HUMAN_266	0
QLVLKKGFGGTAGMAFVGTVC	0	>ADAM9_HUMAN_312	0
ENGWAPPNCETKGYGGSVDSG	0	>ADAM9_HUMAN_675	1
DSGPTYNEMNTALRDGLLVFF	0	>ADAM9_HUMAN_693	0
RSYFRKKRSQTYESDGKNQAN	0	>ADAM9_HUMAN_735	1
MKGASRSPEDSSPDAARIRVK	0	>ADML_HUMAN_83	1
KDNVAPRSKISPQGYGRRRRR	0	>ADML_HUMAN_142	1
YIPEVQFANVSTMEPIVLQSV	0	>AF10_HUMAN_118	0
CYICDEQGRESKAATGACMTC	0	>AF10_HUMAN_147	0
SYDQSLSDSSSHSQDKHHEKE	0	>AF10_HUMAN_221	1
LNAIHNGIYNSNDVAVSFPNV	0	>AF10_HUMAN_571	0
TNSASGLGLLSDQQRQILIHQ	0	>AF10_HUMAN_961	0
DNASQKVARLSDKTGPVAQEK	0	>AF10_HUMAN_1057	1
VSFEEDRINATVWKLQPTAGL	0	>AGRG1_HUMAN_236	1
VVQILRLRPHTQKWSHVLTLL	0	>AGRG1_HUMAN_603	0
ALIFFSFASGTFQLVVLYLFS	0	>AGRG1_HUMAN_634	0
HVGRTEEVLLTFKIFLVIICL	0	>AGRG2_HUMAN_20	0
IGLQLNFSNTTISLTSPSLAL	0	>AGRG2_HUMAN_440	1
LNFSNTTISLTSPSLALAVIR	0	>AGRG2_HUMAN_444	1
IRVNASSFNTTTFVAQDPANL	0	>AGRG2_HUMAN_463	1
RVNASSFNTTTFVAQDPANLQ	0	>AGRG2_HUMAN_464	1
ETQAPENSIGTITLPSSLMNN	0	>AGRG2_HUMAN_488	1
YVISSSVANLTVRNLTRNVTV	0	>AGRG2_HUMAN_544	1
SSIFLSVTLVTYIAFEKIRRD	0	>AGRG2_HUMAN_649	0
IAGLTFLLGITWGFAFFAWGP	0	>AGRG2_HUMAN_845	0
AFFAWGPVNVTFMYLFAIFNT	0	>AGRG2_HUMAN_859	0
RLAENSDWSKTATNGLKKQTV	0	>AGRG2_HUMAN_910	1
NGKGRMALRRTSKRGSLHFIE	0	>AGRG2_HUMAN_1005	1
IICLHVVLVTSLEEDTDNSSL	0	>AGRG2_HUMAN_37	0
KIRPMEHCCCSVRIPCPSSPE	0	>AGRG2_HUMAN_220	0
NFSNTTISLTSPSLALAVIRV	0	>AGRG2_HUMAN_445	1
VSLETQAPENSIGTITLPSSL	0	>AGRG2_HUMAN_485	1
NLPAHDMELASRVQFNFFETP	0	>AGRG2_HUMAN_508	0
AFEKIRRDYPSKILIQLCAAL	0	>AGRG2_HUMAN_662	0
ASTERNGVSFSVQNGDVCLHD	0	>AGRG2_HUMAN_969	0
YRPVCAQDGRTYDSDCWRQQA	0	>AGRIN_HUMAN_435	0
GIVTDGRSGCTPCSCDPQGAV	0	>AGRIN_HUMAN_845	1
GCEADASAPATCAEMRCEFGA	0	>AGRIN_HUMAN_900	0
SALGCCSDGKTPSLDAEGSNC	0	>AGRIN_HUMAN_1118	1
RRPEMLLRPESCPARQAPVCG	0	>AGRIN_HUMAN_348	0
TYENDCVMGRSGAARGLLLQK	0	>AGRIN_HUMAN_373	1
CLSRRGRPRCSCDRVTCDGAY	0	>AGRIN_HUMAN_415	0
ECELKKARCESQRGLYVAAQG	0	>AGRIN_HUMAN_738	1
NFRGIVTDGRSGCTPCSCDPQ	0	>AGRIN_HUMAN_842	0
GRVQLRFDTGSGPAVLTSAVP	0	>AGRIN_HUMAN_1438	1
MLLAPIIHAFSRAPIPMAVVR	0	>AGRL3_HUMAN_21	1
VWNNYHVVKYSLDFGPLDSRS	0	>AGRL3_HUMAN_388	0
LTTNKTHTTCSCNHLTNFAVL	0	>AGRL3_HUMAN_837	0
FTFCFFRGLQSDRNTIHKNLC	0	>AGRL3_HUMAN_894	0
RNTIHKNLCISLFVAELLFLI	0	>AGRL3_HUMAN_906	0
IMAYLFTIFNSLQGMFIFIFH	0	>AGRL3_HUMAN_1091	0
CGDAEDVYYKSMPNLGSRNHV	0	>AGRL3_HUMAN_1395	0
REGAKDIDISSPEFKIKIPRH	0	>AHNK_HUMAN_177	0
QAPQLEVSVPSANIEGLEGKL	0	>AHNK_HUMAN_360	1
PEMIIQKPKISMQDVDLSLGS	0	>AHNK_HUMAN_501	0
PEMNIKVPKISMPDVDLHLKG	0	>AHNK_HUMAN_819	0
GPKLKGDVDVSLPEVEGEMKV	0	>AHNK_HUMAN_1344	1
PDMHFKAPKISMPDVDLHLKG	0	>AHNK_HUMAN_1923	0
PDMNIKAPKISMPDIDLNLKG	0	>AHNK_HUMAN_3544	1
GPKMKGDVDVSLPKVEGDLKG	0	>AHNK_HUMAN_4150	1
PDVHFKSPQISMSDIDLNLKG	0	>AHNK_HUMAN_4520	1
KGPKFKMPEMSIKAPKISMPD	0	>AHNK_HUMAN_4715	1
PEMSIKAPKISMPDIDLNLKG	0	>AHNK_HUMAN_4722	1
VSLPKADIDVSGPKVDVDIPD	0	>AHNK_HUMAN_4812	1
PDAALKVDVKSPKTKKTMFGK	0	>AHNK_HUMAN_5077	1
SVSGPQGHLESGSGKVTFPKM	0	>AHNK_HUMAN_5651	1
PKMKIPKFTFSGRELVGREMG	0	>AHNK_HUMAN_5669	1
AGAGDGEWEESEVKLKKSKIK	0	>AHNK_HUMAN_5703	1
KDPKQRLGGGSEDAKEIMQHR	0	>AKT1_HUMAN_396	0
FSVAQCQLMKTERPRPNTFII	0	>AKT1_HUMAN_65	0
VSLAKPKHRVTMNEFEYLKLL	0	>AKT1_HUMAN_146	0
MLDKDGHIKITDFGLCKEGIK	0	>AKT1_HUMAN_291	0
FKPQVTSETDTRYFDEEFTAQ	0	>AKT1_HUMAN_435	0
LVNEVTEFAKTCVADESAENC	0	>ALBU_HUMAN_76	0
PCFSALEVDETYVPKEFNAET	0	>ALBU_HUMAN_520	0
VPKEFNAETFTFHADICTLSE	0	>ALBU_HUMAN_532	0
SEKERQIKKQTALVELVKHKP	0	>ALBU_HUMAN_551	1
PWLKKIMDRMTVSTLVLGEGA	0	>AMBP_HUMAN_64	1
TEKECLQTCRTVAACNLPIVR	0	>AMBP_HUMAN_283	1
GATEAEISMTSTRWRKGVCEE	0	>AMBP_HUMAN_83	1
GDLLAARCVFTGEGRTEATHI	0	>AMD_HUMAN_291	0
GRTEATHIGGTSSDEMCNLYI	0	>AMD_HUMAN_304	0
MVMMHEHHKETEYKDKIPLLQ	0	>AMD_HUMAN_365	0
RENGRIQCFKTDTKEFVREIK	0	>AMD_HUMAN_713	1
GSGVPVVLITTLLVIPVVVLL	0	>AMD_HUMAN_871	1
SLLVLLVFPSSCLAFRSPLSV	0	>AMD_HUMAN_17	1
GTTRPVVPIDSSDFALDIRMP	0	>AMD_HUMAN_54	0
VGFRVGGETGSKYFVLQVHYG	0	>AMD_HUMAN_159	0
PLIAGMYLMMSVDTVIPAGEK	0	>AMD_HUMAN_204	0
VIPAGEKVVNSDISCHYKNYP	0	>AMD_HUMAN_218	0
MYYMEAKHAVSFMTCTQNVAP	0	>AMD_HUMAN_325	1
KNLFYLPHGLSIDKDGNYWVT	0	>AMD_HUMAN_585	0
HFDMPHDIVASEDGTVYIGDA	0	>AMD_HUMAN_788	0
FTLTEKLEHRSVKKAGIEVQE	0	>AMD_HUMAN_816	1
GDSEHKLETSSGRVLGRFRGK	0	>AMD_HUMAN_906	1
GSDQEKEDDGSESEEEYSAPL	0	>AMD_HUMAN_955	0
YNVLLETLSRTEEIHENVISP	0	>AMRP_HUMAN_196	0
LWDLAQSANLTDKELEAFREE	0	>AMRP_HUMAN_270	0
EEIHENVISPSDLSDIKGSVL	0	>AMRP_HUMAN_207	0
HENVISPSDLSDIKGSVLHSR	0	>AMRP_HUMAN_210	1
SQLLACALLLTLLSLRPSEAK	0	>ANFC_HUMAN_14	1
KESRNMNSRVTQLYMQLLHEI	0	>ANGL2_HUMAN_135	0
VAQLLLNRGASVNFTPQNGIT	0	>ANK1_HUMAN_231	1
VLLDKGAKPNSRALNGFTPLH	0	>ANK1_HUMAN_366	0
VMELLLKTGASIDAVTESGLT	0	>ANK1_HUMAN_396	1
AKQNQVEVARSLLQYGGSANA	0	>ANK1_HUMAN_620	1
VSEDEGEELISFKAERRDSRD	0	>ANK1_HUMAN_826	0
VIRSEEQEQASKEYDEDSLIP	0	>ANK1_HUMAN_881	0
RGDRELVVLRSENGSVWKEHR	0	>ANK1_HUMAN_1011	1
WKEHRSRYGESYLDQILNGMD	0	>ANK1_HUMAN_1027	0
QHENFVEVARSRDIEVLEGMS	0	>ANK1_HUMAN_1282	0
EQAEMKMAVISEHLGLSWAEL	0	>ANK1_HUMAN_1411	0
WAELARELQFSVEDINRIRVE	0	>ANK1_HUMAN_1428	0
PDRRHTDRDYSLSPSQMNGYS	0	>ANK1_HUMAN_1505	1
RRHTDRDYSLSPSQMNGYSSL	0	>ANK1_HUMAN_1507	1
ATEHDTMLEMSDMQVWSAGLT	0	>ANK1_HUMAN_1564	0
VTAEDSSLECSKAEDSDATGH	0	>ANK1_HUMAN_1588	0
DLLEQEEGQRSEEKLPGSKRQ	0	>ANK1_HUMAN_1646	1
QDWDADGSIVSYLQDAAQGSW	0	>ANK1_HUMAN_1711	0
VTVEGPLEDPSELEVDIDYFM	0	>ANK1_HUMAN_1859	0
QVVSLLLENDTKGKVRLPALH	0	>ANK3_HUMAN_197	0
SPNTTNVRGETALHMAARSGQ	0	>ANK3_HUMAN_468	1
AKKNQMDIATTLLEYGADANA	0	>ANK3_HUMAN_649	0
KVNAKTKNGYTPLHQAAQQGH	0	>ANK3_HUMAN_765	1
PRKCTAPTRITCRLVKRHKLA	0	>ANK3_HUMAN_1021	0
LRLLCSITGGTSPAQWEDITG	0	>ANK3_HUMAN_1252	0
WEDITGTTPLTFIKDCVSFTT	0	>ANK3_HUMAN_1267	1
LTFIKDCVSFTTNVSARFWLA	0	>ANK3_HUMAN_1276	0
TFIKDCVSFTTNVSARFWLAD	0	>ANK3_HUMAN_1277	1
WLADCHQVLETVGLATQLYRE	0	>ANK3_HUMAN_1294	0
EVPIPPVITETRTEVVHVIRS	0	>ANK3_HUMAN_2165	1
SSIRLKFEQGTHAKSKDMSQE	0	>ANK3_HUMAN_2726	1
SVTERERKLLTNGSLSEIKEM	0	>ANK3_HUMAN_2909	1
VKKIISQECKTVQETRGTFYT	0	>ANK3_HUMAN_3124	0
ECKTVQETRGTFYTTRQQKQP	0	>ANK3_HUMAN_3131	1
AMEIKKDIWNTEGILKPADRS	0	>ANK3_HUMAN_3448	1
EFATPFKTVATKGLDFDPWSN	0	>ANK3_HUMAN_3537	0
KQKVLGEQQKTKELIGIRQKS	0	>ANK3_HUMAN_3853	1
NIIAVRKACATQKQGQPEKGK	0	>ANK3_HUMAN_3932	1
IVADHLGLSWTELARELNFSV	0	>ANK3_HUMAN_4106	0
NDVGKQSTKETLKPKIHGSGH	0	>ANK3_HUMAN_4282	1
EETSKLIIEETKPCVPVSMKK	0	>ANK3_HUMAN_4318	1
KKGNTALHIASLAGQAEVVKV	0	>ANK3_HUMAN_115	1
LQNDNNADVESKSGFTPLHIA	0	>ANK3_HUMAN_232	1
IVSQLMHHGASPNTTNVRGET	0	>ANK3_HUMAN_458	1
PETMNEVLDMSDDEVRKANAP	0	>ANK3_HUMAN_847	0
SDRSYTLNRSSYARDSMMIEE	0	>ANK3_HUMAN_929	1
DTLDNVNLVSSPIHSGFLVSF	0	>ANK3_HUMAN_978	0
NVNLVSSPIHSGFLVSFMVDA	0	>ANK3_HUMAN_982	0
TPLTFIKDCVSFTTNVSARFW	0	>ANK3_HUMAN_1274	1
GATRSLPTTYSYKPFFSTRPY	0	>ANK3_HUMAN_1493	1
RSSITMTPPASPKSNINMYSS	0	>ANK3_HUMAN_1646	1
PALKKLPDSNSFTKSAAALLS	0	>ANK3_HUMAN_1844	1
VCVDNKGSPKSPKSDKGHSPE	0	>ANK3_HUMAN_1976	1
DNKGSPKSPKSDKGHSPEDDW	0	>ANK3_HUMAN_1979	0
PKSPKSDKGHSPEDDWIEFSS	0	>ANK3_HUMAN_1984	0
RQQAAASQSPSLPERVQVKAK	0	>ANK3_HUMAN_2011	1
PLSDSGFETRSEKTPSAPQSA	0	>ANK3_HUMAN_2134	1
ITTTTRMVYHSPPGGEGASER	0	>ANK3_HUMAN_2256	1
YHSPPGGEGASERIEETMSVH	0	>ANK3_HUMAN_2264	0
LPEKHDAFPCSEEQGQQEEEE	0	>ANK3_HUMAN_2386	0
VSQEEDSRPSSAQLISDDSYK	0	>ANK3_HUMAN_2426	1
YKTLKLLSQHSIEYHDDELSE	0	>ANK3_HUMAN_2445	0
KMLLSEKLDVSHSDTEESVTD	0	>ANK3_HUMAN_2476	0
VRENHIGHPESKSVDQKNEFM	0	>ANK3_HUMAN_2888	0
EIKEMTVKSPSKKVLYREYVV	0	>ANK3_HUMAN_2925	1
FPKHELSQKLSQSSMSKETVE	0	>ANK3_HUMAN_2995	1
REMPNDVSKDSNQRPKNNRVA	0	>ANK3_HUMAN_3240	1
EIAQNGNNDQSITECSIATTA	0	>ANK3_HUMAN_3391	1
SHDTDATEIDSLDGYDLQDED	0	>ANK3_HUMAN_3414	0
PDEDKPPSKSSSSEKTPDKTD	0	>ANK3_HUMAN_3485	1
ATKGLDFDPWSNNRGDDEVFD	0	>ANK3_HUMAN_3546	0
GLENETITMISNTANSQMGVR	0	>ANK3_HUMAN_3764	1
DNFNNNNNLDSSTIQTDNIMS	0	>ANK3_HUMAN_3794	0
NFNNNNNLDSSTIQTDNIMSN	0	>ANK3_HUMAN_3795	0
RLSEEEKKMQSELSDEEESTS	0	>ANK3_HUMAN_4023	1
VENPNSLISQSFMLLKKWVTR	0	>ANK3_HUMAN_4134	0
EAKTKSYFPESQNDVGKQSTK	0	>ANK3_HUMAN_4270	1
TSGKRKVYLLSLLLIGFWDCV	0	>ANT3_HUMAN_20	0
SKNDNDNIFLSPLSISTAFAM	0	>ANT3_HUMAN_111	0
LMEVFKFDTISEKTSDQIHFF	0	>ANT3_HUMAN_144	1
NCRLYRKANKSSKLVSANRLF	0	>ANT3_HUMAN_169	1
LTFNETYQDISELVYGAKLQP	0	>ANT3_HUMAN_194	0
TEGRITDVIPSEAINELTVLV	0	>ANT3_HUMAN_236	0
MPRFRIEDGFSLKEQLQDMGL	0	>ANT3_HUMAN_362	0
LQDMGLVDLFSPEKSKLPGIV	0	>ANT3_HUMAN_377	0
CIYRSPEKKATEDEGSEQKIP	0	>ANT3_HUMAN_63	0
LSKANSRFATTFYQHLADSKN	0	>ANT3_HUMAN_93	1
AAINKWVSNKTEGRITDVIPS	0	>ANT3_HUMAN_226	1
LVFIREVPLNTIIFMGRVANP	0	>ANT3_HUMAN_451	0
LDVGWGLGSVTHELAPGIDCP	0	>AOC1_HUMAN_382	0
DCPETATFLDTFHYYDADDPV	0	>AOC1_HUMAN_400	0
WSPRHRVVQPTLEQTQYSWER	0	>AOC1_HUMAN_553	0
HRVVQPTLEQTQYSWERQAAF	0	>AOC1_HUMAN_557	0
KRKLPKYLLFTSPQENPWGHK	0	>AOC1_HUMAN_580	1
PHSEDIPNTATPGNSVGFLLR	0	>AOC1_HUMAN_687	1
IQTGKWEPDPTGTKSCFETKE	0	>APLP2_HUMAN_75	1
ENPTEPGSDGTMSDKEITHDV	0	>APLP2_HUMAN_296	0
SDGTMSDKEITHDVKAVCSQE	0	>APLP2_HUMAN_303	0
ACLTQGMTLYSYGMLLPCGVD	0	>APLP2_HUMAN_183	0
MVKALEKEAASEKQQLVETHL	0	>APLP2_HUMAN_447	1
VIEERRNQSLSLLYKVPYVAQ	0	>APLP2_HUMAN_545	1
SYFEKSKEQLTPLIKKAGTEL	0	>APOA2_HUMAN_73	1
LDDLWEDITHSLHDQGHSHLG	0	>APOA5_HUMAN_354	0
ATRFKHLRKYTYNYEAESSSG	0	>APOB_HUMAN_53	0
CSFILKTSQCTLKEVYGFNPE	0	>APOB_HUMAN_98	0
ILRVIGNMGQTMEQLTPELKS	0	>APOB_HUMAN_498	0
KSSILKCVQSTKPSLMIQKAA	0	>APOB_HUMAN_517	1
KDKDQEVLLQTFLDDASPGDK	0	>APOB_HUMAN_547	0
EGAKQTEATMTFKYNRQSMTL	0	>APOB_HUMAN_1050	1
MTFKYNRQSMTLSSEVQIPDF	0	>APOB_HUMAN_1059	1
KASGSLPYTQTLQDHLNSLKE	0	>APOB_HUMAN_1250	0
RDLKMLETVRTPALHFKSVGF	0	>APOB_HUMAN_1318	1
SSYLQGTNQITGRYEDGTLSL	0	>APOB_HUMAN_1534	1
ASLKYENYELTLKSDTNGKYK	0	>APOB_HUMAN_1569	1
ENYELTLKSDTNGKYKNFATS	0	>APOB_HUMAN_1574	1
DTNGKYKNFATSNKMDMTFSK	0	>APOB_HUMAN_1583	1
NFATSNKMDMTFSKQNALLRS	0	>APOB_HUMAN_1590	1
FLLKAEPLAFTFSHDYKGSTS	0	>APOB_HUMAN_1941	1
NFNEKLSQLQTYMIQFDQYIK	0	>APOB_HUMAN_2176	0
VKKLNELSFKTFIEDVNKFLD	0	>APOB_HUMAN_2411	0
DETNDKIREVTQRLNGEIQAL	0	>APOB_HUMAN_2447	1
YLSLVGQVYSTLVTYISDWWT	0	>APOB_HUMAN_2545	0
LVGQVYSTLVTYISDWWTLAA	0	>APOB_HUMAN_2548	0
DSQHVGHSVLTAKGMALFGEG	0	>APOB_HUMAN_3003	0
NLKVRFPLRLTGKIDFLNNYA	0	>APOB_HUMAN_3065	0
YDFNSSMLYSTAKGAVDHKLS	0	>APOB_HUMAN_3472	0
LGQEVALNANTKNQKIRWKNE	0	>APOB_HUMAN_3626	0
VLGTHKIEDGTLASKTKGTFA	0	>APOB_HUMAN_3940	1
TELLKKLQSTTVMNPYMKLAP	0	>APOB_HUMAN_4546	1
QVAQQARGWVTDGFSSLKDYW	0	>APOC3_HUMAN_64	0
AYKSELEEQLTPVAEETRARL	0	>APOE_HUMAN_101	1
KTFYEPGEEITYSCKPGYVSR	0	>APOH_HUMAN_48	0
VRYTTFEYPNTISFSCNTGFY	0	>APOH_HUMAN_105	0
YPNTISFSCNTGFYLNGADSA	0	>APOH_HUMAN_112	0
AMFGNDTITCTTHGNWTKLPE	0	>APOH_HUMAN_189	0
YTEDAQCIDGTIEVPKCFKEH	0	>APOH_HUMAN_319	0
VSTQNLLLLLTDNEAWNGFVA	0	>APOL1_HUMAN_89	0
ISNFLSLAGNTYQLTRGIGKD	0	>APOL1_HUMAN_272	0
GGSAPLAIGLSVALGHLLAID	0	>AQP1_HUMAN_175	0
CGINPARSFGSAVITHNFSNH	0	>AQP1_HUMAN_199	0
RCGEKSMKTHSMIDSSLSKIA	0	>AREG_HUMAN_190	1
PVRALGLGHRSDELVRFRFCS	0	>ARTN_HUMAN_141	0
ELVRFRFCSGSCRRARSPHDL	0	>ARTN_HUMAN_153	0
CSLKCQAKGTTLVVELAPKVL	0	>ATL1_HUMAN_129	1
VELAPKVLDGTRCYTESLDMC	0	>ATL1_HUMAN_142	0
LKGPDHLYLETKTLQGTKGEN	0	>ATL1_HUMAN_229	1
SHLLSREMNETVILADELCRQ	0	>ATL1_HUMAN_704	0
GQHLISSTHVTVAPFGYLKIH	0	>ATL1_HUMAN_925	0
HHLHEGSLLLTNVSSSDQGLY	0	>ATL1_HUMAN_1341	0
FHGGQPIVTATGLTHHILAAG	0	>ATL1_HUMAN_1441	1
CGGGVQTRRVTCQKLKASGIS	0	>ATL1_HUMAN_1571	1
EGRNIRYRTCSNVDCPPEAGD	0	>ATL1_HUMAN_77	0
CYTESLDMCISGLCQIVGCDH	0	>ATL1_HUMAN_154	0
QIVGCDHQLGSTVKEDNCGVC	0	>ATL1_HUMAN_168	0
TRDVFCSHLLSREMNETVILA	0	>ATL1_HUMAN_698	0
ADELCRQPKPSTVQACNRFNC	0	>ATL1_HUMAN_718	1
GYLKIHRLKPSDAGVYTCSAG	0	>ATL1_HUMAN_940	0
CNATNALGYDSVSIAVTLAGK	0	>ATL1_HUMAN_1260	1
QQLCVEWAFSSWGQCNGPCIG	0	>ATL1_HUMAN_1614	0
SEACSVHWRVSLWTLCTATCG	0	>ATL1_HUMAN_1673	0
KVKQLKLCQLSQFKSRCCGTC	0	>ATL1_HUMAN_1749	0
VLSGHSLQTPTEEGQGPEGVW	0	>ATL4_HUMAN_37	0
PRGFRFYVRHTEKVQDGTLCQ	0	>ATL4_HUMAN_434	0
GPCERTWRWYTGPWGECSSEC	0	>ATL4_HUMAN_916	0
DGCGVCGGDDSTCRLVSGNLT	0	>ATL4_HUMAN_482	1
MGPCTTAWFHSDWSSKCSAEC	0	>ATL4_HUMAN_848	0
AECGTGIQRRSVVCLGSGAAL	0	>ATL4_HUMAN_866	1
SQRPDDQCKDSSPHCPLVVQA	0	>ATL4_HUMAN_1036	1
NIGAELLRDPSLGAQFRVHLV	0	>ATS13_HUMAN_119	0
ITANLTSSLLSVCGWSQTINP	0	>ATS13_HUMAN_153	0
WSPCSRRQLLSLLSAGRARCV	0	>ATS13_HUMAN_272	1
REHLDMCQALSCHTDPLDQSS	0	>ATS13_HUMAN_336	0
PNRRLVVPGSSVEWQEDFREL	0	>ATS14_HUMAN_133	0
LIMVGYRQSLSLIERGNPSRS	0	>ATS14_HUMAN_321	1
SLEQVCRWAHSQQRQDPSHAE	0	>ATS14_HUMAN_341	0
GQGNGCADETSLGSVMAPLVQ	0	>ATS14_HUMAN_420	1
VQAAFHRFHWSRCSKLELSRY	0	>ATS14_HUMAN_439	0
AFHRFHWSRCSKLELSRYLPS	0	>ATS14_HUMAN_442	0
SYYVHQNAKHSWVPYEPDDDA	0	>ATS14_HUMAN_633	0
IHEDLLPLIGSNNVLLEEMDT	0	>ATS14_HUMAN_838	0
NCDGLAGLIRTDSTDFFIEPL	0	>ATS14_HUMAN_180	1
GLAGLIRTDSTDFFIEPLERG	0	>ATS14_HUMAN_183	0
SGYQTCLAFRTFEPCKQLWCS	0	>ATS14_HUMAN_498	0
ADAAEPPGKPTGSEDHQHGRA	0	>ATS14_HUMAN_1138	1
GSEDHQHGRATQLPGALDTSS	0	>ATS14_HUMAN_1149	1
GPEVTSNAALTLRNFCNWQKQ	0	>ATS1_HUMAN_328	0
AASTCSTLWCTGTSGGVLVCQ	0	>ATS1_HUMAN_512	0
LEDCPDNNGKTFREEQCEAHN	0	>ATS1_HUMAN_620	0
VDGTPCSPDSTSVCVQGQCVK	0	>ATS1_HUMAN_688	0
KTKKGPPLDGTMCAPGKHCFK	0	>ATS2_HUMAN_537	0
VSMKRMVHDGTRCSYKDAFSL	0	>ATS2_HUMAN_678	1
DNSHCKVVKGTFTRSPKKHGY	0	>ATS2_HUMAN_728	1
SKPCGGGSQFTKYGCRRRLDH	0	>ATS2_HUMAN_877	0
VPLNASSTNATEDHPETNAVD	0	>ATS2_HUMAN_1152	0
STNATEDHPETNAVDEPYKIH	0	>ATS2_HUMAN_1158	0
YRIRRTEPLQTNCAYVGDIVD	0	>ATS3_HUMAN_144	0
SDLEGLDDLGTVYGNIHQQLN	0	>ATS3_HUMAN_232	0
GKEHVQNYLLTLMNIVNEIYH	0	>ATS3_HUMAN_283	0
KTKKGPPLDGTECAAGKWCYK	0	>ATS3_HUMAN_527	0
GVNFEYQLCNTEECQKHFEDF	0	>ATS3_HUMAN_602	0
QRNSHFEYQNTKHHWLPYEHP	0	>ATS3_HUMAN_629	0
CCESCSKRSSTLPPPYLLEAA	0	>ATS3_HUMAN_1056	1
HKKRSARDVSSNPEQLFFNIT	0	>ATS3_HUMAN_75	0
VDIPGTSVAISNCDGLAGMIK	0	>ATS3_HUMAN_163	0
NCDGLAGMIKSDNEEYFIEPL	0	>ATS3_HUMAN_174	0
MIMLGYAKSISLIERGNPSRS	0	>ATS3_HUMAN_318	1
SISLIERGNPSRSLENVCRWA	0	>ATS3_HUMAN_326	1
VCRWASQQQRSDLNHSEHHDH	0	>ATS3_HUMAN_342	0
NRCGDETAMGSVMAPLVQAAF	0	>ATS3_HUMAN_423	0
CNDEPCLGDKSIFCQMEVLAR	0	>ATS3_HUMAN_1025	0
CQMEVLARYCSIPGYNKLCCE	0	>ATS3_HUMAN_1038	0
LSPAGGSGPQTWWRRRRRSIS	0	>ATS5_HUMAN_254	0
TSETIIDINGTVMNYSGWSHR	0	>ATS5_HUMAN_804	0
AGFVPAGGGTSAPWRHRSHCF	0	>ATS5_HUMAN_121	0
LGMADVGTICSPERSCAVIED	0	>ATS5_HUMAN_389	0
DSKFCEETFGSTEDKRLMSSI	0	>ATS5_HUMAN_432	0
WPRALRKRDVSVRRDAPAFYE	0	>ATS7_HUMAN_73	1
PELEGGLAAISACDGLKGVFQ	0	>ATS7_HUMAN_147	0
ITHHADNTLKSFCKWQKSINM	0	>ATS7_HUMAN_316	0
AFTVAHELGHSFGIQHDGSGN	0	>ATS7_HUMAN_393	0
KNVGCDFEIDSGAMEDRCGVC	0	>ATS7_HUMAN_680	0
GRPDDQQRKCSEQPCPARWWA	0	>ATS7_HUMAN_875	0
NFHEDLSYGPSEEPDLDLAGT	0	>ATS7_HUMAN_1081	0
QCGHEAWPESSRPCGTEDCEP	0	>ATS7_HUMAN_1620	0
YRGRELRFNLTANQHLLAPGF	0	>ATS7_HUMAN_96	0
LEDEEEDLKITHHADNTLKSF	0	>ATS7_HUMAN_307	0
PQLLYDAAPLTWSRCSRQYIT	0	>ATS7_HUMAN_427	0
VCHTLWCSVGTTCHSKLDAAV	0	>ATS7_HUMAN_501	0
CHTLWCSVGTTCHSKLDAAVD	0	>ATS7_HUMAN_502	0
WNGDYQVAGTTFTYARRGNWE	0	>ATS7_HUMAN_767	0
PCNRHVPCPATWAVGNWSQCS	0	>ATS7_HUMAN_945	0
DLDLAGTGDRTPPPHSHPAAP	0	>ATS7_HUMAN_1095	1
CGGGEQQRLVTCPEPGLCEEA	0	>ATS7_HUMAN_1546	0
LCEEALRPNTTRPCNTHPCTQ	0	>ATS7_HUMAN_1562	0
SYTVPLEKDNSEEFRQRELRA	0	>ATX2L_HUMAN_286	1
GGADDRIREFSLAGGIWHGRA	0	>ATX2L_HUMAN_1050	1
KDWSFYLLYYTEFTPTEKDEY	0	>B2MG_HUMAN_88	0
QLGRAAATLMSERVFRIDAYM	0	>B3AT_HUMAN_290	1
RELLRRRYQSSPAKPDSSFYK	0	>B3AT_HUMAN_350	1
YYLSDITDAFSPQVLAAVIFI	0	>B3AT_HUMAN_402	0
FISRYTQEIFSFLISLIFIYE	0	>B3AT_HUMAN_525	0
FIQDTYTQKLSVPDGFKVSNS	0	>B3AT_HUMAN_633	1
VPDGFKVSNSSARGWVIHPLG	0	>B3AT_HUMAN_644	1
FLVILVTSHPSDVKARQAIRV	0	>B3GL1_HUMAN_89	0
AIRVTWGEKKSWWGYEVLTFF	0	>B3GL1_HUMAN_106	0
AEKEDKMLALSLEDEHLLYGD	0	>B3GL1_HUMAN_132	0
YPFKVFPPYCSGLGYIMSRDL	0	>B3GL1_HUMAN_239	0
DFERRQAVRQTWGAEGRVQGA	0	>B3GN9_HUMAN_138	1
GGGGFVLSGATLHRLAGACAQ	0	>B3GN9_HUMAN_298	1
DIDQGVSSNSSYLKWNKPVPW	0	>B4GN3_HUMAN_104	0
TAPGEFGKFRSQISKPVSLSA	0	>B4GN3_HUMAN_229	1
QISKPVSLSASHRYYFEVLHK	0	>B4GN3_HUMAN_240	1
DPGAKFTIIDSLSLSLFTNET	0	>B4GN3_HUMAN_277	0
EVGHIPQTAASHVDSSNALPR	0	>B4GN3_HUMAN_303	0
RYQGLRFVHLSFVYPNDYTRL	0	>B4GN3_HUMAN_373	0
QENAYYQDRFSFQEYIKIDQP	0	>B4GN3_HUMAN_405	0
PHFNIVITDYSSEDMDVEMAL	0	>B4GN3_HUMAN_828	0
NGFGLLGIYKSDLDRIGGMNT	0	>B4GN3_HUMAN_936	0
VAVAMNKFGYSLPYPQYFGGV	0	>B4GT3_HUMAN_227	1
AGMKISRPPTSVGHYKMVKHR	0	>B4GT3_HUMAN_282	1
FVYVAPGIVNTYLFMMQAQGI	0	>B4GT5_HUMAN_41	0
FAFYVVEQVGTQPFNRAMLFN	0	>B4GT5_HUMAN_205	0
LNNLNYFANITYDALYKNITV	0	>B4GT5_HUMAN_366	0
HCVATGYMCKSELSACFSRLL	0	>BAMBI_HUMAN_46	1
LYGNVHSWMNSERVRMCGASE	0	>BCOR_HUMAN_17	0
KQSPLNINGASYLRLPWVNPY	0	>BCOR_HUMAN_185	0
PSKLAKRIANSAGYVGDRFKC	0	>BCOR_HUMAN_969	1
AYCERAMMRFSELEMKEREGG	0	>BCOR_HUMAN_1024	1
REGGHPATKDSEMCKFSPADW	0	>BCOR_HUMAN_1041	0
EKYFVERQPVSEPPADQVASD	0	>BCOR_HUMAN_1113	0
DRKRKVSGDSSHTETTAEEVP	0	>BCOR_HUMAN_1143	1
PLLKAKRRRVSKDDWPEREMT	0	>BCOR_HUMAN_1166	0
RSWSEESLKPSDNEQGLPVFS	0	>BCOR_HUMAN_1278	0
DLQGRNDDDASGTWDFYGSSV	0	>BCOR_HUMAN_1595	0
QWYQRKICGKSTVISYECCPG	0	>BGH3_HUMAN_77	0
PTNEAFEKIPSETLNRILGDP	0	>BGH3_HUMAN_290	1
LFELAAESDVSTAIDLFRQAG	0	>BGH3_HUMAN_389	0
KSLQGDKLEVSLKNNVVSVNK	0	>BGH3_HUMAN_600	1
DSALEIFKQASAFSRASQRSV	0	>BGH3_HUMAN_658	1
EEEDKKEDVGTVVGIDLGTTY	0	>BIP_HUMAN_29	1
EELNMDLFRSTMKPVQKVLED	0	>BIP_HUMAN_338	1
IDEIVLVGGSTRIPKIQQLVK	0	>BIP_HUMAN_366	1
ILRVTAEDKGTGNKNKITITN	0	>BIP_HUMAN_518	1
GTGNKNKITITNDQNRLTPEE	0	>BIP_HUMAN_527	1
RKGLYIFNLTSLTKSENILSA	0	>BMP3_HUMAN_120	1
YFCIGELGNISLSCPVSGGCS	0	>BMP3_HUMAN_143	0
AWTLKFSRNQSQLLGHLSVDM	0	>BMP3_HUMAN_177	0
KSHRDIMSWLSKDITQLLRKA	0	>BMP3_HUMAN_199	1
EEFLIGFNITSKGRQLPKRRL	0	>BMP3_HUMAN_223	1
ANDAAISEPESVVSSLQGHRN	0	>BMP3_HUMAN_254	1
KWDSHIRAALSIERRKKRSTG	0	>BMP3_HUMAN_282	0
VRSFRAAAAETLERKGLYIFN	0	>BMP3_HUMAN_107	0
DIMSWLSKDITQLLRKAKENE	0	>BMP3_HUMAN_203	1
NEEFLIGFNITSKGRQLPKRR	0	>BMP3_HUMAN_222	0
QRKGPHRKSQTLQFDEQTLKK	0	>BMP3_HUMAN_348	1
DGASEGERQQSWPHEAASSSQ	0	>BMP6_HUMAN_160	1
VNLVEYDKEFSPRQRHHKEFK	0	>BMP6_HUMAN_229	1
GSFKNQTFLISIYQVLQEHQH	0	>BMP6_HUMAN_275	0
QVLQEHQHRDSDLFLLDTRVV	0	>BMP6_HUMAN_288	0
CCAPTKLNAISVLYFDDNSNV	0	>BMP6_HUMAN_487	0
GSLYDYLKSTTLDAKSMLKLA	0	>BMR1B_HUMAN_295	1
DTNEVDIPPNTRVGTKRYMPP	0	>BMR1B_HUMAN_370	0
WPEVLRVYCESDKEYHHVLPY	0	>BPTF_HUMAN_336	0
LGDLLCCETCSAVYHLECVKP	0	>BPTF_HUMAN_409	0
TEDLTNKARGSNKSFLAAANE	0	>BPTF_HUMAN_544	1
LAAANEEILESIRAKKGDIDN	0	>BPTF_HUMAN_559	0
SVHGSKVLTISTLRLTITQLE	0	>BPTF_HUMAN_904	1
TITQLENNIPSSFLHPNWASH	0	>BPTF_HUMAN_919	0
VTGYGGWSWISKTHVYRFVPK	0	>BPTF_HUMAN_1038	1
PGNTNVNYRKSLEGTKNNMDE	0	>BPTF_HUMAN_1060	0
RTSYKKKTKSSKLDGLLERRI	0	>BPTF_HUMAN_1184	1
SIENDIEEKVSDLASRGQEPS	0	>BPTF_HUMAN_1320	1
KNKKPLIQEESDTIVSSSKSA	0	>BPTF_HUMAN_1368	1
IVSSSKSALHSSVPKSTNDRD	0	>BPTF_HUMAN_1381	1
EDMIVQNSNESISEQFRTREQ	0	>BPTF_HUMAN_1440	0
NDIKSLTVKESAIRPFINGDV	0	>BPTF_HUMAN_1586	1
IMEDFNERNSSETKSHLLSSS	0	>BPTF_HUMAN_1607	1
SETKSHLLSSSDAEGNYRDSL	0	>BPTF_HUMAN_1617	0
NQVEDMEIETSEVKKVTSSPI	0	>BPTF_HUMAN_1665	1
LPSYRKFVTKSSKKSIFVLPN	0	>BPTF_HUMAN_1841	1
TFATWVKQGQSNSGVVQVQQK	0	>BPTF_HUMAN_2123	1
GTGEQRQSKLSPQMQVHQDKT	0	>BPTF_HUMAN_2370	1
IQNVVTVQAASVQEQLQRVQQ	0	>BPTF_HUMAN_2622	0
KRSKQNATKLSALLFKHKEQL	0	>BPTF_HUMAN_2738	1
YHGRCVGILQSEAELIDEYVC	0	>BPTF_HUMAN_2902	0
QKLKGFKASRSHNNKLQSTAS	0	>BPTF_HUMAN_3036	1
EDDDDDASYCTESSFRSHSTY	0	>BPTF_HUMAN_190	0
VCVAHKVPGVTDCVAEIQKNK	0	>BPTF_HUMAN_443	0
ENEKKIWYYSTKVQLAELIDC	0	>BPTF_HUMAN_496	0
PEETEKDKNETENDSKDAEKN	0	>BPTF_HUMAN_583	1
KYRVYHNQYSTNSFALNKHQH	0	>BPTF_HUMAN_857	0
DQNEMDISKITEKKDQDVKEL	0	>BPTF_HUMAN_1118	1
FHLRTSYKKKTKSSKLDGLLE	0	>BPTF_HUMAN_1181	1
SRGQEPSKSKTKGNDFFIDDS	0	>BPTF_HUMAN_1334	0
SKLASADDIGTLICKNKKPLI	0	>BPTF_HUMAN_1354	0
KKPLIQEESDTIVSSSKSALH	0	>BPTF_HUMAN_1370	1
IIPENDIKSLTVKESAIRPFI	0	>BPTF_HUMAN_1582	1
VNQVEDMEIETSEVKKVTSSP	0	>BPTF_HUMAN_1664	1
TSMTVSKEYSTRDKVKLMKFS	0	>BPTF_HUMAN_1810	1
LTVVIQGQGQTTGQLQLIPQG	0	>BPTF_HUMAN_2301	1
SPQMQVHQDKTLPPAQSSSVG	0	>BPTF_HUMAN_2380	1
VEQKRSKQNATKLSALLFKHK	0	>BPTF_HUMAN_2735	1
KSKKKKMISTTSKETKKDTKL	0	>BPTF_HUMAN_2858	1
KDTKLYCICKTPYDESKFYIG	0	>BPTF_HUMAN_2874	0
PQCQSTEDAMTVLTPLTEKDY	0	>BPTF_HUMAN_2923	1
PPKKTKKNNSSNSNVSKKEPA	0	>BRD4_HUMAN_579	1
KPQQVIQHHHSPRHHKSDPYS	0	>BRD4_HUMAN_1045	0
QHHHSPRHHKSDPYSTGHLRE	0	>BRD4_HUMAN_1051	0
VPAGLGATEQTQEGLTGKLFG	0	>BSN_HUMAN_342	1
KSPANYNTCTTCRLQVCNLCG	0	>BSN_HUMAN_487	0
PQPPARAAELTDEDFMRRQIL	0	>BSN_HUMAN_838	0
LNAQEHTFLATATTVSITMAS	0	>BSN_HUMAN_1728	1
FSLATLVQRGSGDFDDFNLED	0	>C99L2_HUMAN_24	0
EFLSFLHPEHSRGMLRFMVKE	0	>CAB45_HUMAN_230	0
DGIVTAEELESYMDPMNEYNA	0	>CAB45_HUMAN_305	0
ASARPANHSSTRERVANREEN	0	>CAB45_HUMAN_44	1
GHVMEGSPTGTTVMRMTAFDA	0	>CAD13_HUMAN_262	1
VGSVLLTVNATDPDSLQHQTI	0	>CAD13_HUMAN_502	0
ATDPDSLQHQTIRYSVYKDPA	0	>CAD13_HUMAN_511	0
IHFLVYAWDSTYRKFSTKVTL	0	>CADH1_HUMAN_106	1
STYRKFSTKVTLNTVGHHHRP	0	>CADH1_HUMAN_115	1
TATDADDDVNTYNAAIAYTIL	0	>CADH1_HUMAN_295	0
VNTYNAAIAYTILSQDPELPD	0	>CADH1_HUMAN_303	0
DPELPDKNMFTINRNTGVISV	0	>CADH1_HUMAN_318	1
DKNMFTINRNTGVISVVTTGL	0	>CADH1_HUMAN_323	1
KQQYILHVAVTNVVPFEVSLT	0	>CADH1_HUMAN_457	0
DFEHVKNSTYTALIIATDNGS	0	>CADH1_HUMAN_562	0
PNTSPFTAELTHGASANWTIQ	0	>CADH1_HUMAN_631	1
LMDNQNKDQVTTLEVSVCDCE	0	>CADH1_HUMAN_679	0
EGNLNYGLSNTATAIITVTDV	0	>CADH4_HUMAN_375	1
QMSFQSTAGVTISIMDINEAP	0	>CADH4_HUMAN_495	1
AAVLDRESLYTKNNVYEATFL	0	>CADH4_HUMAN_576	0
PAAVRKNWTITRLNGDYAQLS	0	>CADH4_HUMAN_665	1
TDSGNPPLSNTSIIKVKVCPC	0	>CADH4_HUMAN_703	0
IGAVAAAGLGTGAIVAILICI	0	>CADH4_HUMAN_732	0
WMKRREKERHTKQLLIDPEDD	0	>CADH4_HUMAN_765	0
HVNFEDNDNRSVLKGGPFSDS	0	>CAH1_HUMAN_78	1
RLFQFHFHWGSTNEHGSEHTV	0	>CAH1_HUMAN_100	0
PAEIHVVHLSTAFARVDEALG	0	>CAH9_HUMAN_257	0
ALVFGLLFAVTSVAFLVQMRR	0	>CAH9_HUMAN_427	0
VQMRRQHRRGTKGGVSYRPAE	0	>CAH9_HUMAN_443	1
SSAAQKRACNTATCVTHRLAG	0	>CALCB_HUMAN_85	1
WLLCMLLVLGTAIVEAHDGHD	0	>CALX_HUMAN_15	0
RPWLWVVYILTVALPVFLVIL	0	>CALX_HUMAN_490	0
KQTSGMEYKKTDAPQPDVKEE	0	>CALX_HUMAN_517	1
RASAQQENSSTCIGSAIKSES	0	>CARF_HUMAN_177	0
LLKSSVNSHMTQSTDSRQQSG	0	>CARF_HUMAN_257	1
KQPFFNRLYKTVAWKLVAVGG	0	>CARF_HUMAN_446	0
YPQKVMDKILSMAEGIKVTDA	0	>CARF_HUMAN_102	0
TERASAQQENSSTCIGSAIKS	0	>CARF_HUMAN_175	1
PDKHGSASFVSLLKSSVNSHM	0	>CARF_HUMAN_246	1
FVSLLKSSVNSHMTQSTDSRQ	0	>CARF_HUMAN_254	1
IEDLVLLDEESRPVNLPPALK	0	>CARF_HUMAN_564	1
VIVVLAFNYWSISSRHVLLQE	0	>CASC4_HUMAN_34	0
VLAFNYWSISSRHVLLQEEVA	0	>CASC4_HUMAN_37	0
DDKVKLQNNISYQMADIHHLK	0	>CASC4_HUMAN_117	0
TYLVKRLEYESFQCGQQMKEL	0	>CASC4_HUMAN_162	0
QPLSPNMPPDSHINHNGNPGT	0	>CASC4_HUMAN_302	1
IAINNPYVPRTYYANPAVVRP	0	>CASK_HUMAN_79	1
DGHRHMNGYGSHTFKLVNANG	0	>CATA_HUMAN_217	0
QGGAPNYYPNSFGAPEQQPSA	0	>CATA_HUMAN_408	1
NSFGAPEQQPSALEHSIQYSG	0	>CATA_HUMAN_417	0
AYASNHPIMKTGEPHCPGDED	0	>CBPD_HUMAN_304	0
ISVAGINHNITTGRFGDFYRL	0	>CBPD_HUMAN_412	1
CLNYKKNPAVTQLVDRTRIVI	0	>CBPD_HUMAN_1022	1
KPVQTVENKETLKHLASLYAN	0	>CBPD_HUMAN_1118	1
SVTYGHCPEITVYTSCCYFPS	0	>CBPD_HUMAN_1179	0
DNSRGRDLNRSFPDQFSTGEP	0	>CBPD_HUMAN_219	1
EWIRRNKFVLSGNLHGGSVVA	0	>CBPD_HUMAN_253	1
HIGVKGFVKDSITGSGLENAT	0	>CBPD_HUMAN_391	1
KGASSSTNDASDPTTKEFETL	0	>CBPD_HUMAN_895	1
HITNLTNLGQSTEYRHIWSLE	0	>CBPD_HUMAN_962	0
GQSTEYRHIWSLEISNKPNVS	0	>CBPD_HUMAN_970	0
FSLSVALDGGSMLVTYPYDKP	0	>CBPD_HUMAN_1099	0
TVYTSCCYFPSAARLPSLWAD	0	>CBPD_HUMAN_1189	0
IRMMSTGSKKSLLSHEFQDET	0	>CBPD_HUMAN_1358	0
MMEEIENAINTFKEEQRLIYE	0	>CC112_HUMAN_85	0
IDTWALGNSETEKAFRAISSK	0	>CC112_HUMAN_125	1
KDAFSHVVENTAFFGDVVLRF	0	>CC134_HUMAN_112	0
RIVHYYFDHNSNWNLLIRWGI	0	>CC134_HUMAN_134	0
NWNLLIRWGISFCNQTGVFNQ	0	>CC134_HUMAN_145	0
PAWQPILTAGTVLPIFFIIGL	0	>CC50A_HUMAN_49	0
NNIREIEIDYTGTEPSSPCNK	0	>CC50A_HUMAN_83	0
MLLAMWLVCGSEPHPHATIRG	0	>CCD80_HUMAN_21	0
RVWVISAPHASEGYYRLMMSL	0	>CCD80_HUMAN_160	0
ASEGYYRLMMSLLKDDVYCEL	0	>CCD80_HUMAN_169	0
LLKSEKQMKKSEKKSKQEKEK	0	>CCD80_HUMAN_572	1
VITIFGPVNNSTMKIDHFQLD	0	>CCD80_HUMAN_669	0
FRWRRRLLVISAPNDEDWAYS	0	>CCD80_HUMAN_785	0
NYFQVSPEYFSMLLVGKDGNV	0	>CCD80_HUMAN_865	0
GYQKPTNKHFTQSPKKSVADL	0	>CCD80_HUMAN_605	1
EYLESFCKMATRKISVITIFG	0	>CCD80_HUMAN_654	0
LSLAQIDLNITCRFAGVFHVE	0	>CD44_HUMAN_27	0
ITITIVNRDGTRYVQKGEYRT	0	>CD44_HUMAN_153	1
PIPDEDSPWITDSTDRIPATT	0	>CD44_HUMAN_213	1
DEDSPWITDSTDRIPATTLMS	0	>CD44_HUMAN_216	1
STSATATETATKRQETWDWFS	0	>CD44_HUMAN_236	1
RMTDVDRNGTTAYEGNWNPEA	0	>CD44_HUMAN_353	0
TPSSTTEETATQKEQWFGNRW	0	>CD44_HUMAN_398	1
VHLVNKESSETPDQFMTADET	0	>CD44_HUMAN_720	0
TPDQFMTADETRNLQNVDMKI	0	>CD44_HUMAN_730	1
HVVIPRIHPNSICAANNTGVY	0	>CD44_HUMAN_95	0
TTHGSESDGHSHGSQEGGANT	0	>CD44_HUMAN_627	1
CCPRYGERRQTESDWGKRCVD	0	>CDK12_HUMAN_715	0
RSVVNMKEIVTDKQDALDFKK	0	>CDK12_HUMAN_794	1
AGDAIGLADITQQLNQSELAV	0	>CDK12_HUMAN_1108	0
GSMKDRISGSSKRSNEETDDY	0	>CDK12_HUMAN_151	1
YKTVDSPKRRSRSPHRKWSDS	0	>CDK12_HUMAN_220	1
PRYGERRQTESDWGKRCVDKF	0	>CDK12_HUMAN_717	0
IKILRQLIHRSVVNMKEIVTD	0	>CDK12_HUMAN_785	1
IKCSNILLNNSGQIKLADFGL	0	>CDK12_HUMAN_870	0
GLARLYNSEESRPYTNKVITL	0	>CDK12_HUMAN_889	1
NLELAQLELISRLCGSPCPAV	0	>CDK12_HUMAN_949	0
ELAVLLNLLQSQTDLSIPQMA	0	>CDK12_HUMAN_1125	0
QQLEALNQSISALTEATSQQQ	0	>CDK12_HUMAN_1158	1
AVTAALLQLLSQPEAEPPGHL	0	>CDK12_HUMAN_1306	0
EKHCRDMEEASQRKWNFDFQN	0	>CDN1B_HUMAN_56	0
QGTLTILSLNSSLLGYYQCLA	0	>CDON_HUMAN_89	0
AGFIGCRVPESNPKAEVRYKI	0	>CDON_HUMAN_146	1
YKIRGKWLEHSTENYLILPSG	0	>CDON_HUMAN_164	0
APGSNWRRLYSHLATDSVDPA	0	>CDON_HUMAN_273	0
MVNVLEHASISKGLQDQIVSL	0	>CDON_HUMAN_315	0
SQVLRSKSRKSQLSRPEGLNL	0	>CDON_HUMAN_460	1
VYFVLSQAGASSLHIQAVTQE	0	>CDON_HUMAN_483	1
KLDDGVGMLGSWHTVRVPGSE	0	>CDON_HUMAN_627	1
SVEVRSLEPGSTYKFRVIAIN	0	>CDON_HUMAN_789	1
SDYKRDVVEGSKQWHMIGHLQ	0	>CDON_HUMAN_885	0
GGFLTNGGLSSGYSHLHHKVP	0	>CDON_HUMAN_1044	1
LTNGGLSSGYSHLHHKVPNAV	0	>CDON_HUMAN_1047	1
LAKSCVWEGDSCAHSETEINI	0	>CDON_HUMAN_1236	0
GLPGKPCPPITSVDKSYGGYE	0	>CDSN_HUMAN_287	1
GHPCMSVSSLTLTGGPDGSPH	0	>CDSN_HUMAN_466	1
LNTAVLRVQATDRDQGQNAAI	0	>CELR1_HUMAN_484	0
ARDRDANSVITYQLTGGNTRN	0	>CELR1_HUMAN_721	0
HVLINVTDANTHRPVFQSSHY	0	>CELR1_HUMAN_784	0
RIDPDSGTMYTMMELDYENQV	0	>CELR1_HUMAN_846	0
KEDSEMKHLVTMTLDYGMDQN	0	>CELR1_HUMAN_1795	0
NRCDNPFAEVTTLGCEVIYNG	0	>CELR1_HUMAN_2044	0
GWLPPELFNCTTISFVDLRAM	0	>CELR1_HUMAN_2105	0
FSNVARNVRRTYLRPFVIVTA	0	>CELR1_HUMAN_2234	1
FAVALVIIYRTLGQLLPERYD	0	>CELR1_HUMAN_2346	0
RTHVACQCSHTASFAVLMDIS	0	>CELR1_HUMAN_2448	0
INQTENPFLCTVVAILLHYIY	0	>CELR1_HUMAN_2532	0
PDFCWLSLQDTLIWSFAGPIG	0	>CELR1_HUMAN_2610	0
GKKGIVSLLRTAFLLLLLISA	0	>CELR1_HUMAN_2656	0
GRLQLVVLGLTCCWAVASAAK	0	>CEL_HUMAN_12	0
IQYVFGKPFATPTGYRPQDRT	0	>CEL_HUMAN_469	1
TPTGYRPQDRTVSKAMIAYWT	0	>CEL_HUMAN_479	1
SLRTNFLRYWTLTYLALPTVT	0	>CEL_HUMAN_543	1
ASDHGEKKLISVDTEHSNIYL	0	>CERU_HUMAN_46	1
KKLISVDTEHSNIYLQNGPDR	0	>CERU_HUMAN_52	0
FQVQECNKSSSKDNIRGKHVR	0	>CERU_HUMAN_362	1
TFHNKGAYPLSIEPIGVRFNK	0	>CERU_HUMAN_474	0
DPVCLAKMYYSAVDPTKDIFT	0	>CERU_HUMAN_541	0
EDFQESNKMHSMNGFMYGNQP	0	>CERU_HUMAN_622	0
NEADVHGIYFSGNTYLWRGER	0	>CERU_HUMAN_661	0
DSACIPWAYYSTVDQVKDLYS	0	>CERU_HUMAN_881	0
TGQAAPKDGVTRPDSEVQHQL	0	>CGRE1_HUMAN_26	0
VILIVDKVLETQDLNGDGLMT	0	>CGRE1_HUMAN_125	0
KEDLQLGIPPSFMRFQPRQRE	0	>CHSS1_HUMAN_361	0
NQESGSLSFLSNSLKKLVPFQ	0	>CHSS1_HUMAN_508	1
VVQAGLKTFRSQEVGVVHVHH	0	>CHSS1_HUMAN_737	0
LYKKHKGKKMTVPVRRHAYLQ	0	>CHSS1_HUMAN_464	1
FVRFMGNFEKTCLIPNQNVKL	0	>CHSS1_HUMAN_557	0
FFCDVDLVFTTEFLQRCRANT	0	>CHSS1_HUMAN_638	0
RYRTIQLHRESALMSKLSNTE	0	>CHSS3_HUMAN_428	1
WEFLTGKLLYSAAENQPPRQS	0	>CHSS3_HUMAN_476	1
DVNSLVESINSETQSFSFISN	0	>CHSS3_HUMAN_589	0
FISNSLKILSSFQGAKEMGGH	0	>CHSS3_HUMAN_606	1
FSRGLGLEMASAQFDNDTLLL	0	>CHSS3_HUMAN_705	0
NPPTDDYFIFSKKTGFWRDYG	0	>CHSS3_HUMAN_769	1
YGYGITCIYKSDLLGAGGFDT	0	>CHSS3_HUMAN_788	0
DVDLYNKVILSGLRPFRSQEV	0	>CHSS3_HUMAN_817	0
LSLIRAPRNLTFPRFKDRHSQ	0	>CHST8_HUMAN_369	1
GPGTLDGRWVSLHRSQQERKR	0	>CHST8_HUMAN_148	1
FDRQGILHRLSTYTKMLFVRE	0	>CHST8_HUMAN_249	1
LDSFDLKGIYTRLNTYTKAVF	0	>CHST9_HUMAN_268	1
INYDFVGKFETLEEDANYFLQ	0	>CHST9_HUMAN_372	0
FKDRHSSDERTNAQVVRQYLK	0	>CHST9_HUMAN_405	1
HLMKVKLKKYTKFLFVRDPFV	0	>CHSTC_HUMAN_239	0
DTLESPGEWTTWFNIDYPGGK	0	>CILP1_HUMAN_58	0
IKMLRRKKPITLEAMETNIIP	0	>CILP1_HUMAN_578	0
RNISTATAAQTDLNFINDEGD	0	>CILP1_HUMAN_640	0
PFNEDDPMSWTEDYLAWWPKP	0	>CILP1_HUMAN_938	0
DPLGHNYGIYTVTDQDPRTAK	0	>CILP1_HUMAN_1078	0
VFSFLVLEVTSVLGRQTMLTQ	0	>CILP1_HUMAN_18	0
YTVRFLCPPGSLRRDTERIWS	0	>CILP1_HUMAN_143	0
ICLAEMVSLCSEASEEGQHCM	0	>CILP1_HUMAN_186	0
RIPGLCPDGKSILKITKVKFA	0	>CILP1_HUMAN_273	1
APIVLTMPKTSLKAATIKAEF	0	>CILP1_HUMAN_293	1
LLDPSLYKHESKLVLRKLQQH	0	>CILP1_HUMAN_359	0
GHVYMGNSRVSMTGYKGTFTL	0	>CILP1_HUMAN_518	1
PEHISTVKLWSLNPDTGLWEE	0	>CILP1_HUMAN_700	0
AKPRPNSAEESNGPIYAFENL	0	>CILP1_HUMAN_889	0
VIPQGSCRRASVNPMLHEYLV	0	>CILP1_HUMAN_1037	0
RVPSRRQQRASRGGQRQGGVV	0	>CILP1_HUMAN_1159	1
RPRCPGCSLDTCECPDHILLG	0	>CILP2_HUMAN_203	0
NVTFCCKASGTPMPKKYSWFH	0	>CILP2_HUMAN_318	0
ILLGQEPIGFTAYQGDFTIEV	0	>CILP2_HUMAN_503	0
DSDGELAPLRTYGMFSVDLRA	0	>CILP2_HUMAN_639	1
SLRECQGAPVTASHFRFARVE	0	>CILP2_HUMAN_893	0
SHNAGGSHPRTRGQLYGLRDA	0	>CILP2_HUMAN_965	1
RSVRDPERPGTSAACVEFKCS	0	>CILP2_HUMAN_986	1
DPLGHNYGVYTVTDQSPRLAK	0	>CILP2_HUMAN_1063	0
LGHNYGVYTVTDQSPRLAKEI	0	>CILP2_HUMAN_1065	0
QYMVVTTEPLTQAVVDKTLLL	0	>CK024_HUMAN_393	0
LLLVVLLLGVTLFITVLVLFA	0	>CK024_HUMAN_411	0
NTVEERLTELTKSINDNIAIF	0	>CKAP4_HUMAN_245	1
KSINDNIAIFTEVQKRSQKEI	0	>CKAP4_HUMAN_256	0
SLVAYSVKIETNENNLESAKG	0	>CKAP4_HUMAN_569	0
QLHVRLHALDTRVVELTQGLR	0	>CLC11_HUMAN_134	1
LINFKFHDFETWKWRFEDSFG	0	>CLCC1_HUMAN_169	0
LVNPIWLVPPTKALAVTFTTF	0	>CLCC1_HUMAN_297	1
RIVQEFYDPMTPVNARYEFGQ	0	>CLD1_HUMAN_153	0
ARYEFGQALFTGWAAASLCLL	0	>CLD1_HUMAN_167	0
MYEGLWMSCVSQSTGQIQCKV	0	>CLD1_HUMAN_56	0
EGLWMSCVSQSTGQIQCKVFD	0	>CLD1_HUMAN_58	0
AAVLLADILPTLVIKLLAPLG	0	>CLN3_HUMAN_108	0
DKMNTDDLENSSVTSKQTPQL	0	>CN037_HUMAN_58	1
TDDLENSSVTSKQTPQLVVSE	0	>CN037_HUMAN_62	1
ETTVSVSVYESEADQLLGNTM	0	>CN037_HUMAN_445	0
RRWEPLATTISTTVVPLSFEV	0	>CN037_HUMAN_525	1
AEKGQSDKMNTDDLENSSVTS	0	>CN037_HUMAN_52	1
NTDDLENSSVTSKQTPQLVVS	0	>CN037_HUMAN_61	1
LTVDEKEELLTSTNFQPIVEE	0	>CN037_HUMAN_165	1
LLGNTMKDIITQEMTTAVQEP	0	>CN037_HUMAN_460	0
TKSDLRLIEVTETICKRLLDY	0	>CNPY3_HUMAN_100	1
MDIPYELWNETSAEVADLKKQ	0	>CNPY3_HUMAN_155	0
WYRNHQEEDLTEFLCANHVLK	0	>CNPY3_HUMAN_190	0
AEQWSGKKGDTAALGGKKSKK	0	>CNPY3_HUMAN_218	1
EIRAEGNSRFTYSVTVDGCTS	0	>CO1A1_HUMAN_1407	1
AWGKTVIEYKTTKTSRLPIID	0	>CO1A1_HUMAN_1431	1
SLNNQIETLLTPEGSRKNPAR	0	>CO1A2_HUMAN_1151	0
EWGKTIIEYKTNKPSRLPFLD	0	>CO1A2_HUMAN_1333	1
PCQICVCDSGSVLCDDIICDD	0	>CO3A1_HUMAN_59	0
ESCPTGPQNYSPQYDSYDVKS	0	>CO3A1_HUMAN_152	1
SVNGQIESLISPDGSRKNPAR	0	>CO3A1_HUMAN_1250	0
VPRKHWWTDSSAEKKHVWFGE	0	>CO3A1_HUMAN_1320	0
AEKKHVWFGESMDGGFQFSYG	0	>CO3A1_HUMAN_1331	0
FDVPCGGRDCSGGCQCYPEKG	0	>CO4A2_HUMAN_48	0
GLPGMPGRSVSIGYLLVKHSQ	0	>CO4A2_HUMAN_1487	1
DEIKPYISRCSVCEAPAIAIA	0	>CO4A2_HUMAN_1591	0
IAIAVHSQDVSIPHCPAGWRS	0	>CO4A2_HUMAN_1608	0
PFIECNGGRGTCHYYANKYSF	0	>CO4A2_HUMAN_1664	0
GDHQSPNTAITQMTFLRLLSK	0	>CO5A2_HUMAN_1385	1
IRFRYIVLQDTCSKRNGNVGK	0	>CO5A2_HUMAN_1449	1
FCEQICSKQETRECNWQRCPI	0	>CO6_HUMAN_70	0
RDCGRTKAVCTRKYNPIPSVQ	0	>CO6_HUMAN_181	1
PNNGRPTLSGTECLCVCQSGT	0	>CO6_HUMAN_537	0
TCDATYKRSRTRECNNPAPQR	0	>CO6_HUMAN_586	1
EGEKRQEEDCTFSIMENNGQP	0	>CO6_HUMAN_612	0
VEISCLTGFETVGYQYFRCLP	0	>CO6_HUMAN_678	0
VFDTDSNDYFTSPACKFLAEK	0	>CO6_HUMAN_812	0
GRQLEWGLERTRLSSNSTKKE	0	>CO6_HUMAN_850	1
LERTRLSSNSTKKESCGYDTC	0	>CO6_HUMAN_857	0
CYDWEKCSASTSKCVCLLPPQ	0	>CO6_HUMAN_877	0
QLYCVKMGSSTSEKTLNICEV	0	>CO6_HUMAN_904	1
VPVIGQLTIQTGSSTKPVEKK	0	>COCA1_HUMAN_114	1
IKKIPYKGGNTMTGDAIDYLV	0	>COCA1_HUMAN_217	1
PHTEFTLKKFTKVEDIIEAIN	0	>COCA1_HUMAN_498	0
GKVKQYLVTYTPVAGGETQEV	0	>COCA1_HUMAN_849	1
SWKSLYDDVDTGEKNLPEDAI	0	>COCA1_HUMAN_948	0
TVLKRLQPQTTYDITVLPIYK	0	>COCA1_HUMAN_1060	0
RLQPQTTYDITVLPIYKMGEG	0	>COCA1_HUMAN_1064	0
SLNIYDVGPTTMHVQWQPVGG	0	>COCA1_HUMAN_1489	0
HVQWQPVGGATGYILSYKPVK	0	>COCA1_HUMAN_1501	0
TLVFENLNPNTIYEVSITAIY	0	>COCA1_HUMAN_1718	0
PSTGEGNEQTTTIGGRQNSVV	0	>COCA1_HUMAN_1799	1
KLKPDTPYTITVSSLYPDGEG	0	>COCA1_HUMAN_1822	1
PEELVPIPGNTNYAILRNLQP	0	>COCA1_HUMAN_1895	0
PVYTEGDGGRTSDTGRTLMRG	0	>COCA1_HUMAN_1925	1
DGGRTSDTGRTLMRGLARNVQ	0	>COCA1_HUMAN_1931	1
PSESIVVPGNTRMVHLERLIP	0	>COCA1_HUMAN_1986	1
MVHLERLIPDTLYSVNLVALY	0	>COCA1_HUMAN_1998	0
NVILQPLQPDTPYKITVIAVY	0	>COCA1_HUMAN_2089	1
PLQPDTPYKITVIAVYEDGDG	0	>COCA1_HUMAN_2094	0
YTLHNLNPSTTYDVNVYAQYD	0	>COCA1_HUMAN_2179	0
DLKTYQIGWDTFCVKWSPHRA	0	>COCA1_HUMAN_2219	0
SHCFTGLSPDTDYGVTVFVQT	0	>COCA1_HUMAN_2266	0
EDNLITFVCETATSSCPLIYL	0	>COCA1_HUMAN_2503	0
PSDPFAIWQITDRDYKPQVGV	0	>COCA1_HUMAN_2600	0
TVTFDTEEVKTLFYGSFHKVH	0	>COCA1_HUMAN_2642	0
GKVALMLGIGTEGPHVGLVQA	0	>COCH_HUMAN_199	0
NIRYMSGGTATGDAISFTVRN	0	>COCH_HUMAN_446	1
GTATGDAISFTVRNVFGPIRE	0	>COCH_HUMAN_453	1
SPNKNFLVIVTDGQSYDDVQG	0	>COCH_HUMAN_474	0
YSLPGRENYSSVDANGIQSQM	0	>COCH_HUMAN_103	1
EGPHVGLVQASEHPKIEFYLK	0	>COCH_HUMAN_210	0
VVVVFIDGWPSDDIEEAGIVA	0	>COCH_HUMAN_279	0
QMMCSKTCYNSVNIAFLIDGS	0	>COCH_HUMAN_365	0
LIDGSSSVGDSNFRLMLEFVS	0	>COCH_HUMAN_381	0
SNFRLMLEFVSNIAKTFEISD	0	>COCH_HUMAN_391	0
VTAFDVGSEKTRIGLAQYSGD	0	>COEA1_HUMAN_195	1
VEKYRVVYYPTRGGKPDEVVV	0	>COEA1_HUMAN_390	0
STVLKNLMSLTEYQIAVFAIY	0	>COEA1_HUMAN_416	0
LKGLTPLTEYTIAIFSIYDEG	0	>COEA1_HUMAN_600	0
SHVIEGLEPGTEYEVSLLAVL	0	>COEA1_HUMAN_687	0
SDSDVQQFRVTYMTAQGDPEE	0	>COEA1_HUMAN_768	1
QGDPEEEVIGTVMVPGSQNNL	0	>COEA1_HUMAN_783	0
VGADINTILITNLLSGMDYNV	0	>COEA1_HUMAN_887	0
TNLQAKHVEMTSLCAHWQVHR	0	>COEA1_HUMAN_933	0
KQESTVGGGTTRHCFYGLQPD	0	>COEA1_HUMAN_970	1
STVGALNKIGTDGTQVAMVQF	0	>COEA1_HUMAN_1067	1
FKLNAYKTKETLLDAIKHISY	0	>COEA1_HUMAN_1095	0
IKHISYKGGNTKTGKAIKYVR	0	>COEA1_HUMAN_1110	1
HISYKGGNTKTGKAIKYVRDT	0	>COEA1_HUMAN_1112	1
VGVILDNGGKTLTYFNYDQSG	0	>COEA1_HUMAN_1327	1
QLIQSHMARYTAILNQIPSHS	0	>COEA1_HUMAN_1636	0
RVRLQSASPSTRWTELDDVKR	0	>COHA1_HUMAN_153	1
SFRSELISYLTSPDVRSFIVG	0	>COHA1_HUMAN_1255	1
SKVFSAYSNVTADLMDFFQTY	0	>COHA1_HUMAN_1423	0
FNNEDTSHAATTIPEPQGPLP	0	>COIA1_HUMAN_43	1
GARAWGGLLQTHCHPFLAWFF	0	>COIA1_HUMAN_379	0
LLGDPPPQQVTQTDDPDVGLA	0	>COIA1_HUMAN_472	0
NSVGPGLANNSALLGADPEAP	0	>COIA1_HUMAN_320	1
LAYVFGPDANSGQVARYHFPS	0	>COIA1_HUMAN_491	0
HFPSLFFRDFSLLFHIRPATE	0	>COIA1_HUMAN_508	0
FVGQWTHLALSVAGGFVALYV	0	>COIA1_HUMAN_583	0
TEAPSATGQASSLLGGRLLGQ	0	>COIA1_HUMAN_1721	1
SLLGGRLLGQSAASCHHAYIV	0	>COIA1_HUMAN_1732	1
TGPWKLWLWMSIFLLPASTSV	0	>COJA1_HUMAN_14	0
IFPKGLPEEYSVAAMFRVRRN	0	>COJA1_HUMAN_101	0
GIPFNERNGMSSLYKIKGGVN	0	>COJA1_HUMAN_826	1
GIPGIPADAVSFEEIKKYINQ	0	>COJA1_HUMAN_1014	0
IFEERMAVFLSQLKLPAAMLA	0	>COJA1_HUMAN_1039	1
YASRRHWCHHTVTRTVSCQVQ	0	>COQA1_HUMAN_59	1
PTYRVSYRTVTVLEWRCCPGF	0	>COQA1_HUMAN_111	0
QGALYSLQPPTDKDNGDSRLA	0	>COQA1_HUMAN_282	0
QPPTDKDNGDSRLASAIVDTV	0	>COQA1_HUMAN_289	1
KIRNKQSAQDSRRRKKEYIDG	0	>CR3L4_HUMAN_234	0
HKKACVHGGKTYSHGEVWHPA	0	>CRDL2_HUMAN_258	0
PRHFRPKGAGSTTVKIVLKEK	0	>CRDL2_HUMAN_237	1
RTCSNPFEFPSQDMCLSALKR	0	>CRIM1_HUMAN_156	0
RCKKCPELSCSKICPLGFQQD	0	>CRIM1_HUMAN_573	0
AESWKPDVCTSCICIDSVISC	0	>CRIM1_HUMAN_774	0
TSCICIDSVISCFSESCPSVS	0	>CRIM1_HUMAN_783	0
TIPKKVVCHFSGKAYADEERW	0	>CRIM1_HUMAN_822	1
CWYRTPTKPSSLNNQLVSVDC	0	>CRIM1_HUMAN_981	0
KPSSLNNQLVSVDCKKGTRVQ	0	>CRIM1_HUMAN_988	0
SITEEVSEYCSHMIGSGHLQS	0	>CSF1_HUMAN_40	0
NCNNSFAECSSQDVVTKPDCN	0	>CSF1_HUMAN_180	0
LVCLLASRSITEEVSEYCSHM	0	>CSF1_HUMAN_32	0
LEKVKNVFNETKNLLDKDWNI	0	>CSF1_HUMAN_156	0
PLEQPEGSPLTQDDRQVELPV	0	>CSF1_HUMAN_544	0
LYKQGLRGSLTKLKGPLTMMA	0	>CSF2_HUMAN_88	1
GSLTKLKGPLTMMASHYKQHC	0	>CSF2_HUMAN_95	0
TLQLDVADFATTIWQQMEELG	0	>CSF3_HUMAN_148	0
LQLDVADFATTIWQQMEELGM	0	>CSF3_HUMAN_149	0
GFDQCDYGWLSDASVRHPVTV	0	>CSPG2_HUMAN_300	0
TTEEKVPPITSTEGQVYATME	0	>CSPG2_HUMAN_911	1
PDIIEIDLYHSEENEEEEEEC	0	>CSPG2_HUMAN_1386	0
GLTTLPRSPASVFMEQGSGEA	0	>CSPG2_HUMAN_1830	1
AAADPETTTVSSFSLNVEYAI	0	>CSPG2_HUMAN_1850	1
FSTEPTGLVLSTVMDRVVAEN	0	>CSPG2_HUMAN_1888	1
VTDSPIKKEESTKHFPKGMRP	0	>CSPG2_HUMAN_2232	1
ITEQDSNKNSSTAEINETTTS	0	>CSPG2_HUMAN_2387	1
LDDMFESSTLSDGQAIADQSE	0	>CSPG2_HUMAN_2726	0
LSDGQAIADQSEIIPTLGQFE	0	>CSPG2_HUMAN_2735	0
ECRLQGAHLTSILSHEEQMFV	0	>CSPG2_HUMAN_3206	0
ILWMCSTLIVTHALHKVKVGK	0	>CSPG2_HUMAN_18	0
VDKNGKDLKETTVLVAQNGNI	0	>CSPG2_HUMAN_81	1
DGVVFHYRAATSRYTLNFEAA	0	>CSPG2_HUMAN_158	1
ELVTTGHYGFTLGEEDDEDRT	0	>CSPG2_HUMAN_551	0
GDKILVEGISTVIYPSLQTEM	0	>CSPG2_HUMAN_670	0
NGKDKDIPSFTEDGADEFTLI	0	>CSPG2_HUMAN_847	0
LIDREPGEETTSDMVIIGEST	0	>CSPG2_HUMAN_1245	0
VYIIEVRENKTGRMSDLSVIG	0	>CSPG2_HUMAN_1334	1
VPFHEEFESGTAKKGAESVTE	0	>CSPG2_HUMAN_1514	1
AIQAEKEVAGTLSPHVETTFS	0	>CSPG2_HUMAN_1869	1
AEINETTTSSTDFLARAYGFE	0	>CSPG2_HUMAN_2399	0
STILEILPELTSDKNTIIDID	0	>CSPG2_HUMAN_2571	0
DILGMQTDIDTEVPSEPHDSN	0	>CSPG2_HUMAN_2599	0
ARILDSNDQATVNPVEFNTEV	0	>CSPG2_HUMAN_3045	0
SYVGALCEQDTETCDYGWHKF	0	>CSPG2_HUMAN_3166	0
DKMFEHDFRWTDGSTLQYENW	0	>CSPG2_HUMAN_3240	0
EHDFRWTDGSTLQYENWRPNQ	0	>CSPG2_HUMAN_3244	0
GQPPVVENAKTFGKMKPRYEI	0	>CSPG2_HUMAN_3307	0
PDTEGETPSWSLLDLYDDFTP	0	>CSPG5_HUMAN_249	0
LYDDFTPFDESDFYPTTSFYD	0	>CSPG5_HUMAN_263	0
RKLCNTPRTSSPHARALAHYD	0	>CSPG5_HUMAN_498	1
WSLLDLYDDFTPFDESDFYPT	0	>CSPG5_HUMAN_258	0
ENIGAFCRCNTQDYIWHKGMR	0	>CSPG5_HUMAN_401	0
HKGMRCESIITDFQVMCVAVG	0	>CSPG5_HUMAN_417	0
SHPNVRKLCNTPRTSSPHARA	0	>CSPG5_HUMAN_493	1
FVERLYRAAVTEGKLYDRILR	0	>CSTN3_HUMAN_155	1
LIDNDGNIENTEKLQYSGERL	0	>CSTN3_HUMAN_203	0
DAEVEIQVKPTCKPSWQGWNK	0	>CSTN3_HUMAN_241	0
CDEPLWNIQATIELQTSHVAK	0	>CSTN3_HUMAN_283	0
WNIQATIELQTSHVAKGCDRD	0	>CSTN3_HUMAN_288	0
TPNKGKKEEETIVCNTVQNED	0	>CSTN3_HUMAN_395	0
KKEEETIVCNTVQNEDGFSHY	0	>CSTN3_HUMAN_400	0
HHYALNLEFPTVTLYTDGISF	0	>CSTN3_HUMAN_458	0
NKEKEKGDNSTDTTQGDPLSI	0	>CSTN3_HUMAN_509	1
EKEKGDNSTDTTQGDPLSIHH	0	>CSTN3_HUMAN_511	0
VHVNPSQSLLTLEGDDVETFN	0	>CSTN3_HUMAN_577	0
GVPLFPDLQITCSISHQVEAK	0	>CSTN3_HUMAN_673	0
HRNSMIPSAATLIIVVCVGFL	0	>CSTN3_HUMAN_849	0
ESYQNRQSCVTGAVGGQQEDE	0	>CSTN3_HUMAN_920	0
CSKTCGMGISTRVTNDNASCR	0	>CTGF_HUMAN_219	1
NIKKGKKCIRTPKISKPIKFE	0	>CTGF_HUMAN_259	1
QVLYEWEQGFSQSFTQEQVAD	0	>CTNB1_HUMAN_71	0
PTNVQRLAEPSQMLKHAVVNL	0	>CTNB1_HUMAN_129	0
RVLKVLSVCSSNKPAIVEAGG	0	>CTNB1_HUMAN_352	1
RAHQDTQRRTSMGGTQQQFVE	0	>CTNB1_HUMAN_552	1
KKRLSVELTSSLFRTEPMAWN	0	>CTNB1_HUMAN_681	1
DLMDGLPPGDSNQLAWFDTDL	0	>CTNB1_HUMAN_771	0
VLGVLEDLGPSGPSEENFDME	0	>CUED2_HUMAN_45	0
RPEMLKEETRSSAAAAADTQD	0	>CUED2_HUMAN_126	1
SMTDKYRLHLSVADLLFVITL	0	>CXCR4_HUMAN_81	0
VHVIYTVNLYSSVLILAFISL	0	>CXCR4_HUMAN_122	0
YCIIISKLSHSKGHQKRKALK	0	>CXCR4_HUMAN_229	0
LPYYIGISIDSFILLEIIKQG	0	>CXCR4_HUMAN_263	0
RTSFPEDTVITYKCEESFVKI	0	>DAF_HUMAN_62	0
VGRSFRVTIPTDLIASSGDII	0	>DAG1_HUMAN_84	1
KGKLTLEDQATFIKKGVPIIF	0	>DAG1_HUMAN_790	1
PEYPNQSVPETTPLNQDTMGE	0	>DAG1_HUMAN_839	1
VRDWENQLEASMHSVLSDLHE	0	>DAG1_HUMAN_49	0
LPSWLHWDSQSHTLEGLPLDT	0	>DAG1_HUMAN_114	0
GALLSWKLGCSLNQNSVPDIH	0	>DAG1_HUMAN_265	0
VGTYFEVKIPSDTFYDHEDTT	0	>DAG1_HUMAN_520	0
NSQLMYGLPDSSHVGKHEYFM	0	>DAG1_HUMAN_567	0
ELDDSKPPPSSSMPLILQEEK	0	>DAG1_HUMAN_813	1
PRNSNDLKNTTAPPKIAKGRA	0	>DCBD2_HUMAN_476	1
LVPVLVMVLTTLILILVCAWH	0	>DCBD2_HUMAN_543	0
SCSSAQAQYDTPKAGKPGLPA	0	>DCBD2_HUMAN_734	1
YFVICGLDTETGLEPDELSAL	0	>DEN5A_HUMAN_28	0
TSKQICSAMQTLYHMHNAEYD	0	>DEN5A_HUMAN_152	0
SMEDGEDTPVTKLQRFNSYDI	0	>DEN5A_HUMAN_186	0
LYVSKCICLITPMSFMKACRS	0	>DEN5A_HUMAN_211	0
LGVENVFQLFTCALLEFQILL	0	>DEN5A_HUMAN_303	0
HYQRLMTVAETITALMFPFQW	0	>DEN5A_HUMAN_327	0
YIQEARTMGSTIRQPKLSNLS	0	>DEN5A_HUMAN_729	1
RHIQNIGEIKTDVGKARAWVR	0	>DEN5A_HUMAN_879	1
VMVRNEITGHTYKFPCGRWLG	0	>DEN5A_HUMAN_1039	0
WIALLADCPITAHMYEDVALI	0	>DEN5A_HUMAN_1244	0
ARDGASPFISSTTEGENFEQT	0	>DEN5A_HUMAN_57	1
LPPPGRSLKFSGVYGPIICQR	0	>DEN5A_HUMAN_263	0
APVPYLMGLHSNGLDDRSKLE	0	>DEN5A_HUMAN_365	0
GLHSNGLDDRSKLELPQEANL	0	>DEN5A_HUMAN_372	0
EGNLHCSESASKLKRLRASEL	0	>DEN5A_HUMAN_433	0
SASKLKRLRASELVSDKRNGN	0	>DEN5A_HUMAN_441	1
RQPKLSNLSPSVIAQTNWKFV	0	>DEN5A_HUMAN_741	1
ILYPGGNKYQTIDNYQPYPCA	0	>DKK1_HUMAN_76	0
SGLCCARHFWSKICKPVLKEG	0	>DKK1_HUMAN_207	0
KVSMKELNKKTPLLTEGQAIC	0	>DLK1_HUMAN_296	0
VGIVFLNKCETWVSNLRYNHM	0	>DLK1_HUMAN_332	0
EMCLLWGQVLSTGGWIPRTTD	0	>DMBT1_HUMAN_19	1
LDDVRCSGHESYLWSCPHNGW	0	>DMBT1_HUMAN_176	0
LWSCPHNGWLSHNCQHSEDAG	0	>DMBT1_HUMAN_449	0
SSLTLRLVNGSDRCQGRVEVL	0	>DMBT1_HUMAN_739	1
RGRVEVLYQGSWGTVCDDYWD	0	>DMBT1_HUMAN_1529	0
YVEIFDGSLNSSLLLGKICND	0	>DMBT1_HUMAN_1833	0
RMTIHFRSDISFQNTGFLAWY	0	>DMBT1_HUMAN_1864	0
SSNFMSIRFISDHSITRRGFR	0	>DMBT1_HUMAN_2101	1
LLCLPNHMQASVSRSYLQSLG	0	>DMBT1_HUMAN_2135	1
CLPNHMQASVSRSYLQSLGFS	0	>DMBT1_HUMAN_2137	1
PNLVIFTIPYSGCGTFKQADN	0	>DMBT1_HUMAN_2178	0
DLYVQAEILHSDAVLTLFVDT	0	>DMBT1_HUMAN_2291	0
VEVLYRGSWGTVCDDSWDTSD	0	>DMBT1_HUMAN_386	0
VEVLYRGSWGTVCDDSWDTND	0	>DMBT1_HUMAN_517	0
DIEVQNNYRVTVIFRDVQLEG	0	>DMBT1_HUMAN_2047	0
WVDTMYIANDTIHVANNTIQV	0	>DMBT1_HUMAN_2235	0
NNHFIGFVNDSVTKSIVALRL	0	>DNER_HUMAN_288	1
IDSEFSNAIASIRHARFGKKS	0	>DNER_HUMAN_696	0
NTSVKIRQDATASLILLWKVT	0	>DNER_HUMAN_233	1
WKSGHMAESLTNMPRHSLYII	0	>DNER_HUMAN_632	0
PTLDMALFDWTDYEDLKPDGW	0	>DRAXI_HUMAN_236	0
TCCDLREHLCTPHNRGLNNKC	0	>DRAXI_HUMAN_294	0
LSSELLRFQVTDLDEEYTDNW	0	>DSG3_HUMAN_291	0
SRYRVQSTPVTIQVINVREGI	0	>DSG3_HUMAN_371	1
DSTFIVNKTITAEVLAIDEYT	0	>DSG3_HUMAN_463	0
FMESSEVCTNTYARGTAVEGT	0	>DSG3_HUMAN_706	1
LIYDNEGADATGSPVGSVGCC	0	>DSG3_HUMAN_824	0
PSTAGFDPLLTQNVIVTERVI	0	>DSG3_HUMAN_956	1
EIEEVQALDDTERGSGGFGST	0	>DUT_HUMAN_239	1
LELPFPPGVPTLDNIKNICHL	0	>ECM1_HUMAN_305	0
HTCTWKAWEDTLDKYCDREYA	0	>ECM1_HUMAN_365	1
KYCDREYAVKTHHHLCCRHPP	0	>ECM1_HUMAN_378	0
QACCAEEEKLTFINDLCGPRR	0	>ECM1_HUMAN_467	0
KTWAMYKVKGTNEDMVFRGNI	0	>EDIL3_HUMAN_265	0
IFRTLNMDMFTWEPRKARLDK	0	>EDIL3_HUMAN_350	0
DIIWVNTPEQTAPYGLGNPPR	0	>EDN2_HUMAN_76	0
HLRLRRCSCSSWLDKECVYFC	0	>EDN2_HUMAN_53	0
LGNPPRRRRRSLPRRCQCSSA	0	>EDN2_HUMAN_91	0
EEEFGVVGNRSRFAKGDYLRC	0	>EFC14_HUMAN_58	0
ALKEKFRTMESNQKSSFQEIP	0	>EFC14_HUMAN_114	1
SVASIGNTLNSVHLAVEALQK	0	>EFC14_HUMAN_204	1
ATSELDNKTHSENLKQDILYL	0	>EFC14_HUMAN_260	0
LKQDILYLHNSLEEVNSALVG	0	>EFC14_HUMAN_273	0
YLHNSLEEVNSALVGYQRQND	0	>EFC14_HUMAN_279	0
MSKVEKKANLSFSMMGDRSAT	0	>EFC14_HUMAN_326	1
NLSFSMMGDRSATLKRQSLDQ	0	>EFC14_HUMAN_334	1
SKLREKLQLISALTNKPESNR	0	>EFC14_HUMAN_378	1
VIFLLIIIFLTVLLLKLRKRH	0	>EFNB1_HUMAN_259	0
CWGVLMVLCRTAISKSIVLEP	0	>EFNB2_HUMAN_22	0
MWLLVLAVGGTEHAYRPGRRV	0	>EGFL7_HUMAN_20	0
SPLQISDPFGSFPHSPTMDNY	0	>EGR1_HUMAN_22	0
PNTDIFPEPQSQAFPGSAGTA	0	>EGR1_HUMAN_222	1
DLKALNTSYQSQLIKPSRMRK	0	>EGR1_HUMAN_313	0
EQLGGLLANVSGELGGRLDLL	0	>EMIL1_HUMAN_457	0
VILSFSSLNDSLNELQTTVEG	0	>EMIL1_HUMAN_660	0
FRPRYVTRYKTVTQLEWRCCP	0	>EMIL2_HUMAN_101	1
AAQGPTVTMTTNELYQAYVDS	0	>EMIL2_HUMAN_310	0
GVIELIGEKETSLRKEINNLR	0	>EMIL2_HUMAN_374	1
DQKIERVAEATRMLNGRLDNE	0	>EMIL2_HUMAN_423	1
SLHLLKSLNDTMHRKFQETEQ	0	>EMIL2_HUMAN_589	1
FSFLYSQLNHTENDVTHLQKE	0	>EMIL2_HUMAN_618	0
SQLNHTENDVTHLQKEMSNCR	0	>EMIL2_HUMAN_623	0
KNVSCSVLEGSESFIQAQYNC	0	>EMIL2_HUMAN_64	0
LTRTVLDLQSSLAGVSENLKH	0	>EMIL2_HUMAN_204	1
TKESGMKDIKSELAEVKDTLK	0	>EMIL2_HUMAN_264	1
EPSAQANCCDSEKNGDIGQQI	0	>EMIL2_HUMAN_399	0
LKQLVDQKIQSLEDRLGSVLL	0	>EMIL2_HUMAN_496	0
PNREDRAVRDSLHLLKSLNDT	0	>EMIL2_HUMAN_579	0
CVRQMNGTLRSHSRDISGLKN	0	>EMIL2_HUMAN_750	1
GTLRSHSRDISGLKNSVQQFY	0	>EMIL2_HUMAN_756	1
GLKNSVQQFYSHVFQISTDLQ	0	>EMIL2_HUMAN_767	0
LAHTDFDEMYSTFSGVFLYPF	0	>EMIL2_HUMAN_1039	0
IAHNMSGPNSSSEWSIEGRRL	0	>EMSY_HUMAN_89	0
ASRVAEAGNSSIQEGKEEPQN	0	>EMSY_HUMAN_705	0
QEKRHSPESPSIAVVESELVA	0	>EMSY_HUMAN_823	1
QSQSAKQQKLSQPPLEQTQLQ	0	>EMSY_HUMAN_955	1
QVEQPIITQGSSVTKITFEGR	0	>EMSY_HUMAN_1101	1
EHEIAMETSPTIIYQDVSSES	0	>EMSY_HUMAN_759	0
LVAEYITTERTDEGTEVAFPL	0	>EMSY_HUMAN_841	0
QQALSSHTAFTKHSEELGTEE	0	>EMSY_HUMAN_912	1
KMSLMEAQIDTNVEHMIVDPP	0	>EMSY_HUMAN_1161	0
HMVVAGMANSTPQQQKCRESC	0	>EMSY_HUMAN_1201	0
SVGMLDLGGGSTQIAFLPRVE	0	>ENTP6_HUMAN_256	1
LTRKIDNVETSWALGAIFHYI	0	>ENTP6_HUMAN_463	0
KGIRYETSRKTSYIFQQPQHG	0	>ENTP6_HUMAN_13	1
FYGIMFDAGSTGTRVHVFQFT	0	>ENTP6_HUMAN_111	0
SEVLQNRVHRTEEVKHVDFYA	0	>ENTP6_HUMAN_371	0
KLTRKIDNVETSWALGAIFHY	0	>ENTP6_HUMAN_462	0
TPADAVIGHYSLLLQVSGRKQ	0	>EPB42_HUMAN_118	0
DVIDLSLRLLSKDKQVEKWSQ	0	>EPB42_HUMAN_197	1
FLRLTAMATHSESNLSCFAQE	0	>EPB42_HUMAN_571	0
FGLLLAAATATFAAAQEECVC	0	>EPCAM_HUMAN_19	0
WCVNTAGVRRTDKDTEITCSE	0	>EPCAM_HUMAN_127	0
TAGVRRTDKDTEITCSERVRT	0	>EPCAM_HUMAN_131	1
SLFHSKKMDLTVNGEQLDLDP	0	>EPCAM_HUMAN_234	0
GEQLDLDPGQTLIYYVDEKAP	0	>EPCAM_HUMAN_247	0
LRGQALLVNSSQPWEPLQLHV	0	>EPO_HUMAN_112	0
RSMKKEPLSSTAKKMFLIVAP	0	>ER6L2_HUMAN_206	1
KQRKCEIALTTYETLRLCLDE	0	>ER6L2_HUMAN_261	1
KCEIALTTYETLRLCLDELNS	0	>ER6L2_HUMAN_264	0
CCYKTNSHGETVKTLYLSYLT	0	>ER6L2_HUMAN_451	1
VQKSKDAAFETLSDPKYSGKM	0	>ER6L2_HUMAN_511	1
RDKVLLFSFSTKLLDVLQQYC	0	>ER6L2_HUMAN_545	0
TQDVNICLVSTMAGGLGLNFV	0	>ER6L2_HUMAN_594	0
GANVVVLFDPTWNPANDLQAI	0	>ER6L2_HUMAN_615	0
VKVLRLISLGTVEEIMYLRQI	0	>ER6L2_HUMAN_647	0
FKFRSQGSCLTKDILEREGQV	0	>ER6L2_HUMAN_706	1
GQVEAGIMTATTWLKEGPPAH	0	>ER6L2_HUMAN_724	0
PPLEGSEDSETEHTVKTRNND	0	>ER6L2_HUMAN_944	1
KTRNNDNSRNTDDKRNGIISK	0	>ER6L2_HUMAN_959	1
SSLRFKRIKETKKELHNSPKT	0	>ER6L2_HUMAN_1020	1
LRSMKKEPLSSTAKKMFLIVA	0	>ER6L2_HUMAN_205	1
CLDELNSLEWSAVIVDEAHRI	0	>ER6L2_HUMAN_278	0
TEDVTLILQSSEPCTCRSGQK	0	>ER6L2_HUMAN_427	0
NRDKVLLFSFSTKLLDVLQQY	0	>ER6L2_HUMAN_544	1
CRDVKVLRLISLGTVEEIMYL	0	>ER6L2_HUMAN_644	0
KQQLHCVVVGSENAKRYFEAV	0	>ER6L2_HUMAN_669	0
HNLFKFRSQGSCLTKDILERE	0	>ER6L2_HUMAN_703	1
KSEKILEQNISSKSDEKKIKN	0	>ER6L2_HUMAN_886	1
ILQNVTESEDSDVICPTQYTT	0	>ER6L2_HUMAN_912	0
SIRFKPPLEGSEDSETEHTVK	0	>ER6L2_HUMAN_939	1
HTVKTRNNDNSRNTDDKRNGI	0	>ER6L2_HUMAN_956	1
RTIRDRTSFSSKLPSHNKKNS	0	>ER6L2_HUMAN_1084	1
DRTSFSSKLPSHNKKNSTFIP	0	>ER6L2_HUMAN_1088	1
IRRKQFEEMASYFNSSSVNEF	0	>ER6L2_HUMAN_1244	0
QFEEMASYFNSSSVNEFAKHI	0	>ER6L2_HUMAN_1248	0
EFAKHITNATSEERQKMLRDF	0	>ER6L2_HUMAN_1263	1
RQKMLRDFYASQYPEVKEFFV	0	>ER6L2_HUMAN_1276	0
RKSVKFQNHISYREEVFFNDA	0	>ER6L2_HUMAN_1355	0
NPVLENTSVISLLGDTSILDD	0	>ER6L2_HUMAN_1448	0
PFKRREEPATSLWKSNEKFLW	0	>ER6L2_HUMAN_1532	1
DHNQMFQYFITVVPTKLHTYK	0	>ERGI2_HUMAN_252	0
YDLSSLMVTVTEEHMPFWQFF	0	>ERGI2_HUMAN_305	0
TDEVKNVPCGTSGGVMIYFDR	0	>ERLN2_HUMAN_78	0
PVTTEITSLDTENIDEILNNA	0	>ERP44_HUMAN_36	0
DKCVPLVREITFENGEELTEE	0	>ERP44_HUMAN_249	0
VNFYADWCRFSQMLHPIFEEA	0	>ERP44_HUMAN_61	0
DLAEITTLDRSKRNIIGYFEQ	0	>ERP44_HUMAN_159	0
FQNEVARQLISEKGTINFLHA	0	>ERP44_HUMAN_289	0
PFFQYSVTKSSNRFVSLTEHD	0	>ESM1_HUMAN_143	0
KEEEEKKDETSSSSEANSRCQ	0	>EZH2_HUMAN_405	1
EEKKDETSSSSEANSRCQTPI	0	>EZH2_HUMAN_408	1
NIEPPENVEWSGAEASMFRVL	0	>EZH2_HUMAN_433	0
QRARNMGFWRSRALPRNSILV	0	>F198A_HUMAN_80	0
HVDRVLGLRRSLPAVARRFHS	0	>F198A_HUMAN_343	1
ACAIYLGFLVSQVGRASLQHG	0	>F198B_HUMAN_53	0
RAGGPDFLQPSSRESNIRIYS	0	>F198B_HUMAN_199	0
CGLLKQPLDMSEVFAFHLDRI	0	>F198B_HUMAN_275	0
LGLNRTLPSVSRKAEFIQDGR	0	>F198B_HUMAN_296	1
FIDNKGFFDRSEDNLNFKLLE	0	>F198B_HUMAN_437	1
SCKLSSSFIITQNMFCAGYDT	0	>FA10_HUMAN_399	0
WEYCDLAQCQTPTQAAPPTPV	0	>FA12_HUMAN_297	1
LQDRPAPEDLTVVLGQERRNH	0	>FA12_HUMAN_424	0
LPSGAARPSETTLCQVAGWGH	0	>FA12_HUMAN_497	0
KPMKQTREQETPPDFFYFSDY	0	>FA20C_HUMAN_295	0
DDAVAPGREYTYEWSISEDSG	0	>FA5_HUMAN_149	0
GTLTEGGTQKTFDKQIVLLFA	0	>FA5_HUMAN_206	1
TMIRAVQPGETYTYKWNILEF	0	>FA5_HUMAN_480	0
TQNEILTIHFTGHSFIYGKRH	0	>FA5_HUMAN_627	0
FPMRGESVTVTMDNVGTWMLT	0	>FA5_HUMAN_654	0
TMDNVGTWMLTSMNSSPRSKK	0	>FA5_HUMAN_664	0
QASCPPGLYQTVPPEEHYQTF	0	>FA5_HUMAN_1120	0
IEDSDDIPEDTTYKKVVFRKY	0	>FA5_HUMAN_1613	0
EDSDDIPEDTTYKKVVFRKYL	0	>FA5_HUMAN_1614	1
EKKSRSSWRLTSSEMKKSHEF	0	>FA5_HUMAN_1795	1
GSWIIYVQYSTYTELCRGKDC	0	>FA69A_HUMAN_49	0
CKKIICDKYKTGVIDGPACNS	0	>FA69A_HUMAN_69	0
DGPACNSLCVTETLYFGKCLS	0	>FA69A_HUMAN_83	0
NLSELVNLILTVADGDKDGQV	0	>FA69A_HUMAN_176	0
MVDMRKIVPETNLKELIKDRH	0	>FA69A_HUMAN_320	1
DVTIKCGIEETLDSKARSDAA	0	>FA69B_HUMAN_122	1
DLQEGKIQAISDSDGVNYPWY	0	>FA78A_HUMAN_125	0
LQTLHWRMQLSIEVNPNRPLG	0	>FA78A_HUMAN_216	0
GTLINTIWVVSAAHCFDKIKN	0	>FA7_HUMAN_250	0
SRRVAQVIIPSTYVPGTTNHD	0	>FA7_HUMAN_292	1
SERTLAFVRFSLVSGWGQLLD	0	>FA7_HUMAN_339	1
CLQQSRKVGDSPNITEYMFCA	0	>FA7_HUMAN_380	0
ITEYMFCAGYSDGSKDSCKGD	0	>FA7_HUMAN_393	0
YMFCAGYSDGSKDSCKGDSGG	0	>FA7_HUMAN_396	1
LELDEPLVLNSYVTPICIADK	0	>FA9_HUMAN_329	0
GWGRVFHKGRSALVLQYLRVP	0	>FA9_HUMAN_365	1
LEYNVTVQENSAAKTYVGHPV	0	>FAT1_HUMAN_47	1
PAWEVRYKIVSGDSENLFKAE	0	>FAT1_HUMAN_76	1
DIGTNGEFYYSFKDRTDMFAI	0	>FAT1_HUMAN_187	0
DLLQQFRTVRSFPGSKEYKVK	0	>FAT1_HUMAN_308	1
QFRTVRSFPGSKEYKVKAIGG	0	>FAT1_HUMAN_312	1
FKSTPGKAKFSLNYNTGLISI	0	>FAT1_HUMAN_412	1
AAHFELEVTTSDRKASTKVLV	0	>FAT1_HUMAN_441	1
DEGENGYVTYSIANLNHVPFA	0	>FAT1_HUMAN_501	0
QGEVEDIFFDSHSVNAHIPQF	0	>FAT1_HUMAN_706	0
GFNGKLVYAVSGGNEDSCFMI	0	>FAT1_HUMAN_757	0
VYAVSGGNEDSCFMIDMETGM	0	>FAT1_HUMAN_763	0
VEVSEDKEVHSEIIQVEATDK	0	>FAT1_HUMAN_839	0
PLDRELQHEHSLKIEARDQAR	0	>FAT1_HUMAN_892	0
GEGNFDVDKLSGAVRIVQQLD	0	>FAT1_HUMAN_980	1
FATDQGVVPLSSFIEIYIEVE	0	>FAT1_HUMAN_1120	0
ATDQGVVPLSSFIEIYIEVED	0	>FAT1_HUMAN_1121	0
EIMENSPKDVSVVQIEAFDPD	0	>FAT1_HUMAN_1157	0
ESFFTFTVMESDPVAHMIGVI	0	>FAT1_HUMAN_1370	0
DPVAHMIGVISVEPPGIPLWF	0	>FAT1_HUMAN_1381	0
EKNKLIYTLQSSRDPLSLKKF	0	>FAT1_HUMAN_1495	1
TNDHAPWFTASSYKGRVYESA	0	>FAT1_HUMAN_1565	1
NDHAPWFTASSYKGRVYESAA	0	>FAT1_HUMAN_1566	1
DKGKNAEVLYSIESGNIGNSF	0	>FAT1_HUMAN_1600	0
TVLSLDYEETSIFHFTVQVHD	0	>FAT1_HUMAN_1841	0
ILNPDRRFKISRTSGVLSTTG	0	>FAT1_HUMAN_2026	1
FHVDSSTGLISLLRTLDYEQS	0	>FAT1_HUMAN_2343	0
FEQQIYEARISEHAPHGHFVT	0	>FAT1_HUMAN_2400	0
VTCVKAYDADSSDIDKLQYSI	0	>FAT1_HUMAN_2419	0
IDSATGIITLSNLHRHALKPF	0	>FAT1_HUMAN_2450	0
LHRHALKPFYSLNLSVSDGVF	0	>FAT1_HUMAN_2462	0
KGTSVVKVLASDADEGSNADI	0	>FAT1_HUMAN_2621	0
TVMADDADGPSNSHIHYSIID	0	>FAT1_HUMAN_3366	0
DQDVYDTLTYSLDPQMDNLFS	0	>FAT1_HUMAN_3581	0
NDIQIVSLQSSEPHPHLDVLL	0	>FAT1_HUMAN_3686	0
DVLLFVEKPGSAQISTKQLLH	0	>FAT1_HUMAN_3703	0
GCEDDPCPEGSECVSDPWEEK	0	>FAT1_HUMAN_3803	0
GSGPGIVSVQSIQVNDGQWHA	0	>FAT1_HUMAN_3903	0
PSDSDSIQKPSWDFDYDTKVV	0	>FAT1_HUMAN_4327	0
CDDNGYHWDTSDWMPSVPLPD	0	>FAT1_HUMAN_4386	0
EAPAVESMPMSVYASTASCSD	0	>FAT1_HUMAN_4538	1
VGNFCFLRIRTKSSNTALLNR	0	>FAT2_HUMAN_99	1
PGSRVVMVRVTPAFPNLQYVL	0	>FAT2_HUMAN_387	1
QDWPVGKSIMTMSAIDVDELQ	0	>FAT2_HUMAN_585	0
SDGKNYASPTTLNITVVKDPH	0	>FAT2_HUMAN_653	1
NYASPTTLNITVVKDPHFEVP	0	>FAT2_HUMAN_657	1
EATNFYILNVTVYDLGTPQKS	0	>FAT2_HUMAN_791	0
RYVLMDGAHGTFRVDLMTGAL	0	>FAT2_HUMAN_971	1
PSIQEDAPVGTSVLQLDAWDP	0	>FAT2_HUMAN_1154	0
ENKDEHILEVTVLDNGEPSLK	0	>FAT2_HUMAN_1213	0
KDMDFDIEKTTGSIVIARPLD	0	>FAT2_HUMAN_1399	1
GSIVIARPLDTRRRSNYNLTV	0	>FAT2_HUMAN_1410	0
EDGNLHPPRFTQLHYEASVPD	0	>FAT2_HUMAN_1556	0
LVSAMSPSEVTYELREGNKDG	0	>FAT2_HUMAN_1691	0
NDNAPMFLKSTFVGQISEAAP	0	>FAT2_HUMAN_1762	1
AELAENAMVGTKVIDLLAIDK	0	>FAT2_HUMAN_2498	1
DPVIYSLVRGTTPESNKDGVF	0	>FAT2_HUMAN_2730	1
KDGVFSLDPDTGVIKVRKPMD	0	>FAT2_HUMAN_2746	0
VIQVTAIDKDTGRDGQVSYRL	0	>FAT2_HUMAN_2826	1
ITTLQELDCETCQTYHFHVVA	0	>FAT2_HUMAN_2867	0
EPGELVATLKTLDADISEQNR	0	>FAT2_HUMAN_2930	1
SSRKTLDREHTAKYLLRVTAS	0	>FAT2_HUMAN_2977	1
LEDYLPVFLNTEHSVQVPEDA	0	>FAT2_HUMAN_3221	0
LYVNASLDFETSPKYFLSIEC	0	>FAT2_HUMAN_3283	0
DEDGPLNSDITYSLIGGNQLG	0	>FAT2_HUMAN_3357	0
KGNNGSAFRVTPDGWLVTAEG	0	>FAT2_HUMAN_3478	1
SSLTSVRVHVTEQSHYAPSAL	0	>FAT2_HUMAN_3522	1
ATDRDPQDTLTYSLAEEETLG	0	>FAT2_HUMAN_3565	0
VTVSDGTFTTTAGVHVYVWHV	0	>FAT2_HUMAN_3612	1
QRSCSCNGTATRFSGQSYVRY	0	>FAT2_HUMAN_3776	1
VAAAAPRQDCTGVECPPLENC	0	>FBLN2_HUMAN_34	0
HAGHKYAAGHTVHLPPCRACH	0	>FBLN2_HUMAN_151	0
VQVSKTKCERTTCHDFLECQN	0	>FBLN2_HUMAN_1071	0
RITHYQLNFQTGLLVPAHIFR	0	>FBLN2_HUMAN_1095	0
IGPAPAFTGDTIALNIIKGNE	0	>FBLN2_HUMAN_1116	0
IKGNEEGYFGTRRLNAYTGVV	0	>FBLN2_HUMAN_1132	0
CRTAQRHCCVSYLQEKSCMAG	0	>FBLN2_HUMAN_482	0
GAEDNDSCGISLYKQCCDCCG	0	>FBLN2_HUMAN_513	0
LGLRVRAEGQSCESNPNLGYP	0	>FBLN2_HUMAN_534	0
CKQVCSTVGGSAICSCFPGYA	0	>FBLN2_HUMAN_699	0
TLGSYRCSCASGFLLAADGKR	0	>FBLN2_HUMAN_930	0
TCHDFLECQNSPARITHYQLN	0	>FBLN2_HUMAN_1082	0
IITGLTILNQTIDICKHHANL	0	>FBN2_HUMAN_494	0
VGMDGRVCVDTHMRSTCYGGI	0	>FBN2_HUMAN_700	0
RVCVDTHMRSTCYGGIKKGVC	0	>FBN2_HUMAN_705	0
GSPCERCELDTACPRGLARIK	0	>FBN2_HUMAN_939	0
PRGLARIKGVTCEDVNECEVF	0	>FBN2_HUMAN_952	0
CQLGYSVKKGTTGCTDVDECE	0	>FBN2_HUMAN_1362	0
KCSVPKAFNTTKAKCCCSKMP	0	>FBN2_HUMAN_2122	1
FQDLCPYGHGTVPSLHDTRED	0	>FBN2_HUMAN_2161	0
RGYVLQEDGKTCKDLDECQTK	0	>FBN2_HUMAN_2529	1
LMPGTYTLEITSIPLYKKKEL	0	>FBN2_HUMAN_2873	0
LFEIEIDTLETTCHVLDPTPV	0	>FETUA_HUMAN_87	0
KQYGFCKATLSEKLGGAEVAV	0	>FETUA_HUMAN_235	1
VECTQLDHEFSCVFAGNPTSC	0	>FGFP1_HUMAN_93	0
RVCRKDFPESSLKLVSSTLFG	0	>FGFP1_HUMAN_147	1
EFSCVFAGNPTSCLKLKDERV	0	>FGFP1_HUMAN_101	0
EDPDMANQRKTALEFCGETWS	0	>FGFP1_HUMAN_209	0
GGRDSCTMRPSSLGQGAGEVW	0	>FGFP2_HUMAN_48	1
SKPRARNRGRTRERASGPAAG	0	>FGFP3_HUMAN_176	1
PVRDCDDVLQTHPSGTQSGIF	0	>FIBA_HUMAN_638	0
WLGNDYLHLLTQRGSVLRVEL	0	>FIBA_HUMAN_718	0
VERHQSACKDSDWPFCSDEDW	0	>FIBA_HUMAN_50	0
SDEDWNYKCPSGCRMKGLIDE	0	>FIBA_HUMAN_66	0
MLGEFVSETESRGSESGIFTN	0	>FIBA_HUMAN_546	1
EFVSETESRGSESGIFTNTKE	0	>FIBA_HUMAN_549	1
PGGSYDPRNNSPYEIENGVVW	0	>FIBA_HUMAN_833	0
HTVAIEGNTLTLSEIRHILET	0	>FICD_HUMAN_239	0
HYQINQQWERTYLGNALVCTC	0	>FINC_HUMAN_68	0
EAEETCFDKYTGNTYRVGDTY	0	>FINC_HUMAN_102	1
TCVGNGRGEWTCIAYSQLRDQ	0	>FINC_HUMAN_507	0
IGEWHCQPLQTYPSSSGPVEV	0	>FINC_HUMAN_604	0
VSHGRESKPLTAQQTTKLDAP	0	>FINC_HUMAN_990	1
EVVHADQSSCTFDNLSPGLEY	0	>FINC_HUMAN_1233	0
TKTKTAGPDQTEMTIEGLQPT	0	>FINC_HUMAN_1595	1
SYTITGLQPGTDYKIYLYTLN	0	>FINC_HUMAN_1877	1
TTISWAPFQDTSEYIISCHPV	0	>FINC_HUMAN_2129	0
NSVNEGLNQPTDDSCFDPYTV	0	>FINC_HUMAN_2202	0
RQAQQMVQPQSPVAVSQSKPG	0	>FINC_HUMAN_41	1
GEGSGRITCTSRNRCNDQDTR	0	>FINC_HUMAN_227	1
GDEPQYLDLPSTATSVNIPDL	0	>FINC_HUMAN_770	1
DTTVDQVDDTSIVVRWSRPQA	0	>FINC_HUMAN_826	1
GQPRQYNVGPSVSKYPLRNLQ	0	>FINC_HUMAN_1047	1
SLVAIKGNQESPKATGVFTTL	0	>FINC_HUMAN_1075	1
SVYTVKDDKESVPISDTIIPA	0	>FINC_HUMAN_1256	1
TMRVTWAPPPSIDLTNFLVRY	0	>FINC_HUMAN_1292	0
IDLTNFLVRYSPVKNEEDVAE	0	>FINC_HUMAN_1303	1
IQRTIKPDVRSYTITGLQPGT	0	>FINC_HUMAN_1867	1
ARSSPVVIDASTAIDAPSNLR	0	>FINC_HUMAN_1900	1
NEGLNQPTDDSCFDPYTVSHY	0	>FINC_HUMAN_2205	0
DDSCFDPYTVSHYAVGDEWER	0	>FINC_HUMAN_2213	0
VGDEWERMSESGFKLLCQCLG	0	>FINC_HUMAN_2227	0
KLLCQCLGFGSGHFRCDSSRW	0	>FINC_HUMAN_2240	0
EVERPEEENASANPPSGIEDE	0	>FIP1_HUMAN_57	0
LIPTIESGHSSGYDSRSARAF	0	>FIP1_HUMAN_414	0
HREKEETRHKSSRSNSRRRHE	0	>FIP1_HUMAN_543	1
KEETRHKSSRSNSRRRHESEE	0	>FIP1_HUMAN_546	1
DSHRRHKHKKSKRSKEGKEAG	0	>FIP1_HUMAN_568	1
GTFEDGKKFDSSYDRNTLVAI	0	>FKB10_HUMAN_81	0
VWNKEDTVQVSTLLRPPHCPR	0	>FKB10_HUMAN_159	0
KGGTYDTYVGSGWLIKGMDQG	0	>FKB10_HUMAN_207	0
GFIYCNDRFLTSIPTGIPEDA	0	>FLRT3_HUMAN_50	0
ELHLQENNIRTITYDSLSKIP	0	>FLRT3_HUMAN_118	1
KNPKLTKDHQTTGSPSRKTIT	0	>FLRT3_HUMAN_402	1
PISKEEFVIHTIFPPNGMNLY	0	>FLRT3_HUMAN_613	0
GLCLLGAYADSDDDDNDVSEK	0	>FNBP4_HUMAN_116	0
ADSDDDDNDVSEKLAQSKETN	0	>FNBP4_HUMAN_124	0
AQSKETNGNQSTDIDSTLANF	0	>FNBP4_HUMAN_138	1
TNGNQSTDIDSTLANFLAEID	0	>FNBP4_HUMAN_143	0
NSDKEMEVEESPEKIKVQTTP	0	>FNBP4_HUMAN_508	1
EFLGINRQSISNFHVLLLQTE	0	>FNBP4_HUMAN_552	0
QSSVDSTISSSSSTKGIKRKA	0	>FNBP4_HUMAN_783	1
PDDISVRVMSSQSVLVSWVDP	0	>FNDC1_HUMAN_273	1
DTVYEFAVRISQGERDGKWST	0	>FNDC1_HUMAN_338	0
ADTHPQGKYSSLASKAQDVQQ	0	>FNDC1_HUMAN_944	1
EDAQGSYDDDSTEVEAQDVRA	0	>FNDC1_HUMAN_1083	0
RVIPEEGAISSFPEEEFDLAG	0	>FNDC1_HUMAN_1596	0
ITVVAVEGCHSFVIVDWDKAT	0	>FNDC1_HUMAN_1672	0
ISPSVSFVTESDNPLLVVRPP	0	>FNDC1_HUMAN_1751	1
RKFVGVVLCNSLRYKIYLSDN	0	>FNDC1_HUMAN_1803	0
LKPRHVKLLSTKMGLKVTWDP	0	>FNDC1_HUMAN_51	1
EPGVVYFVLLTAENHSGVSRP	0	>FNDC1_HUMAN_112	0
YTASSRGMLPTALQNQDEDAQ	0	>FNDC1_HUMAN_1066	1
PVRFGNIGFGTPYYYVGWYEC	0	>FNDC1_HUMAN_1876	0
AIESSAEKRLTLSQIYEWMVK	0	>FOXO1_HUMAN_182	1
VMMGPNSVMSTYGSQASHNKM	0	>FOXO1_HUMAN_506	1
AVSADFMSNLSLLEESEDFPQ	0	>FOXO1_HUMAN_75	0
DSNSSAGWKNSIRHNLSLHSK	0	>FOXO1_HUMAN_212	1
SRSRAAKKKASLQSGQEGAGD	0	>FOXO1_HUMAN_276	1
MGLLHQEKLPSDLDGMFIERL	0	>FOXO1_HUMAN_600	0
FIERLDCDMESIIRNDLMDGD	0	>FOXO1_HUMAN_616	0
DGPSEQNFDWSFSSLGSSFVE	0	>FPRP_HUMAN_59	0
NFDWSFSSLGSSFVELASTWE	0	>FPRP_HUMAN_65	0
VGSDAYRLSVSRALSADQGSY	0	>FPRP_HUMAN_235	1
NSWVKSKDVFSKPVNIFWALE	0	>FPRP_HUMAN_536	1
PVNIFWALEDSVLVVKARQPK	0	>FPRP_HUMAN_548	0
GNTFEMTCKVSSKNIKSPRYS	0	>FPRP_HUMAN_574	1
NTFEMTCKVSSKNIKSPRYSV	0	>FPRP_HUMAN_575	1
HGEQWSENACTTCICDRGEVR	0	>FRAS1_HUMAN_240	0
ACMGPAPSHCTGCKKPEEGLQ	0	>FRAS1_HUMAN_671	0
YNCVPGFSVHTSNETCSGKIH	0	>FRAS1_HUMAN_1091	0
SNETCSGKIHTPSLHVNGSLI	0	>FRAS1_HUMAN_1102	1
VEDLLFHVVSTPTNGQLVLSR	0	>FRAS1_HUMAN_1145	0
FEVSSASNAQTRLESHMFNIA	0	>FRAS1_HUMAN_1445	0
LHMTAREDGLTVIQPHSLSFI	0	>FRAS1_HUMAN_1482	0
DHPHSPIRYFTQEDINQGKVM	0	>FRAS1_HUMAN_1530	0
TPDNELIFVLTKKPDHGHVLW	0	>FRAS1_HUMAN_1998	0
QLSAGSVARITEQHLKVTDID	0	>FRAS1_HUMAN_2098	0
ARITEQHLKVTDIDSDDHQVM	0	>FRAS1_HUMAN_2105	0
VLDENSVKKITTLQLSATDQD	0	>FRAS1_HUMAN_2219	1
ADTEAESVTFTIVQPPRHGTI	0	>FRAS1_HUMAN_2350	0
SNSLKDRFTFTVSDGTNPFFI	0	>FRAS1_HUMAN_2402	0
PVDDGTPRIVTNLGLQWLEYM	0	>FRAS1_HUMAN_2444	0
GQVQFDEREDTKSCTIVINDD	0	>FRAS1_HUMAN_2622	1
ASRVIFGPGVTMSTCDVMLID	0	>FRAS1_HUMAN_2745	1
PRGWASLEHHTEMEFSFFYDT	0	>FRAS1_HUMAN_3494	0
TEMEFSFFYDTVLWRTGIQTD	0	>FRAS1_HUMAN_3504	0
EDGRLVIEFKTHAKFRGQFVM	0	>FRAS1_HUMAN_3540	0
RPVPVVYSLNTEFQLCNNEKV	0	>FRAS1_HUMAN_3660	0
VSNMPGVDGFTLKVDALYKVE	0	>FRAS1_HUMAN_3803	1
VEKNVNRHYCTVRNVNILSEP	0	>FRAS1_HUMAN_3968	0
LLASCGKKFCSRGSRCVLSRK	0	>FSTL4_HUMAN_71	1
DLDADGNGHLSSSELAQHVLK	0	>FSTL4_HUMAN_195	0
LDADGNGHLSSSELAQHVLKK	0	>FSTL4_HUMAN_196	0
SQAQEPGVAASLRCHAEGIPM	0	>FSTL4_HUMAN_359	0
RYIYVAQPALSRVLVVDIQAQ	0	>FSTL4_HUMAN_522	0
VDIQAQKVLQSIGVDPLPAKL	0	>FSTL4_HUMAN_537	1
IQTLYDLQINSGISDLAFQRS	0	>FSTL4_HUMAN_732	0
QIGIIKTNKKTGQPMINLYTD	0	>FUS_HUMAN_317	0
RAGDWKCPNPTCENMNFSWRN	0	>FUS_HUMAN_432	0
GKCLQNRELPTARLQDTATAT	0	>FUT11_HUMAN_251	1
LENAICNDYMTEKLWRPMHLG	0	>FUT11_HUMAN_290	0
ALTAMIHNNETEQTKFWDYLH	0	>FUT11_HUMAN_473	0
AMIHNNETEQTKFWDYLHEIF	0	>FUT11_HUMAN_476	0
NWRYATGGWETVFRPVSETCT	0	>FUT8_HUMAN_257	1
VHVRRTDKVGTEAAFHPIEEY	0	>FUT8_HUMAN_372	0
QIAIYAHQPRTADEIPMEPGD	0	>FUT8_HUMAN_517	0
CSPELRFFLCSMYAPVCTVLE	0	>FZD2_HUMAN_94	0
APCEPARPDGSMFFSQEETRF	0	>FZD2_HUMAN_233	0
QERVVCNERFSEDGYRTVVQG	0	>FZD2_HUMAN_311	0
PCPAHYTPRMSPDFTVYMIKY	0	>FZD2_HUMAN_515	0
LAAWAVPAVKTITILAMGQID	0	>FZD2_HUMAN_384	1
TSGFWIWSGKTLHSWRKFYTR	0	>FZD2_HUMAN_544	1
ANLECSPNIETFLCKAFVPTC	0	>FZD6_HUMAN_75	0
VYSDCKKLIDTFGIRWPEELE	0	>FZD6_HUMAN_112	0
SIFCLCATLFTFLTFLIDVRR	0	>FZD6_HUMAN_216	0
GTVWWVILTITWFLAAGRKWS	0	>FZD6_HUMAN_306	0
LALFMIKYLMTLIVGISAVFW	0	>FZD6_HUMAN_483	0
EGRISPKSDITDTGLAQSNNL	0	>FZD6_HUMAN_659	1
AGEICVGQNTSDGSGGPGGGP	0	>FZD7_HUMAN_166	1
RFARLWVGVWSVLCCASTLFT	0	>FZD7_HUMAN_261	0
SQNRKAKDATSDNGKDGLAYS	0	>FZR1_HUMAN_82	1
EGDSVTSVGWSERGNLVAVGT	0	>FZR1_HUMAN_238	1
KTRSTKVKWESVSVLNLFTRI	0	>FZR1_HUMAN_485	1
RVAEDRTRVVSPIIDVINMDN	0	>GALT2_HUMAN_250	0
CLTVVDRAPGSLIKLQGCREN	0	>GALT2_HUMAN_506	0
GGSGTVFARNTRRAAEVWMDE	0	>GALT2_HUMAN_381	0
QKFKRCPPLPTTSVIIVFHNE	0	>GALT3_HUMAN_186	1
DHEKQRRKDETYPIKTPTFAG	0	>GALT3_HUMAN_354	1
IKHRLQCKNFTWYLNNIYPEV	0	>GALT3_HUMAN_486	0
LEPLLERVYLSRKKVACPVIE	0	>GALT5_HUMAN_608	0
GHIFRNDNPYSFPKDRMKTVE	0	>GALT5_HUMAN_732	1
RDLNVTISLSTDRPKQRSQAV	0	>GALT5_HUMAN_224	1
GEAMALNKTKTQSKEVNANKH	0	>GALT5_HUMAN_260	1
VINDKDMSYMTVDNFQRGIFV	0	>GALT5_HUMAN_629	0
GSKELQQFNYTWLRLIKCGEW	0	>GALT5_HUMAN_847	0
NKGLKWLHKSTSVFHPELVNH	0	>GALT5_HUMAN_887	0
INQSCLPGFYTPAELKPFWER	0	>GALT6_HUMAN_95	0
VRQEERKGLITARLLGASVAQ	0	>GALT6_HUMAN_251	1
HSRGNFDWSLTFGWETLPPHE	0	>GALT6_HUMAN_328	0
PEMFVPDLTPTFYGAIKNLGT	0	>GALT6_HUMAN_496	0
PSQSDQLLAESSSARPQLELH	0	>GDF15_HUMAN_173	1
VQHREVQGFESATFLGYFKSG	0	>GELS_HUMAN_154	1
VSKGIRDNERSGRARVHVSEE	0	>GELS_HUMAN_253	1
ATYGQFYGGDSYIILYNYRHG	0	>GELS_HUMAN_473	0
VQGKEPAHLMSLFGGKPMIIY	0	>GELS_HUMAN_537	0
TPSAAYLWVGTGASEAEKTGA	0	>GELS_HUMAN_608	1
SQEEEKTEALTSAKRYIETDP	0	>GELS_HUMAN_725	1
LKFLNFFKDNTCLKNAIQAFG	0	>GFRA1_HUMAN_336	0
LEEKEYFGIVSVRILVHEWPM	0	>GINM1_HUMAN_111	0
TLPLEESMLYSISRDSDILFT	0	>GINM1_HUMAN_178	1
APQDGIRINVTTLKDDGDISK	0	>GINM1_HUMAN_48	1
VNDLPVNSGVTRISCQTLIVK	0	>GINM1_HUMAN_84	1
NLTEWKRQNITNQLEKWMKLN	0	>GL8D1_HUMAN_259	0
LKPWGRTASYTDVWEKWYIPD	0	>GL8D1_HUMAN_343	0
NYMNHVAKQQSEEAFPQEQQK	0	>GLCE_HUMAN_73	0
QLGNTKDFIISFDLKFLTNGS	0	>GLCE_HUMAN_295	0
KNQLFTIHYVSNAQLIAFKER	0	>GLCE_HUMAN_325	0
TAHMAAFFAASDWLVRNQDEK	0	>GLCE_HUMAN_409	0
VTRKLGEGFKSLEPGWYSAMA	0	>GLCE_HUMAN_436	0
WYEEYPTTPSSFVLNGFMYSL	0	>GLCE_HUMAN_506	0
APDVQDCPECTLQENPFFSQP	0	>GLHA_HUMAN_35	0
NEAKGTEFAESADAALQGDPA	0	>GLPC_HUMAN_104	0
PNCNSKRYLETLPNTSIIIPF	0	>GLT10_HUMAN_143	0
LNCKSFKWFMTKIAWDLPKFY	0	>GLT10_HUMAN_440	1
SLTQQWLFEHTNSTVLEKFNR	0	>GLT10_HUMAN_592	0
KRYLETLPNTSIIIPFHNEGW	0	>GLT10_HUMAN_148	0
IIIPFHNEGWSSLLRTVHSVL	0	>GLT10_HUMAN_159	0
CGGRMEDIPCSRVGHIYRKYV	0	>GLT10_HUMAN_366	1
TSPVTLYDCHSMKGNQLWKYR	0	>GLT10_HUMAN_540	0
AIGKAFGSVATRIEQRKKMNC	0	>GLT16_HUMAN_399	0
LLSGDTQTDATSFYDRVWAAI	0	>GLU2B_HUMAN_266	0
LCGKETMVTSTTEPSRCEYLM	0	>GLU2B_HUMAN_494	0
LSGDTQTDATSFYDRVWAAIR	0	>GLU2B_HUMAN_267	0
ESIRNLEQEISFDFGPNGEFA	0	>GLU2B_HUMAN_399	0
VHMEEVVVVTTPDTAVDGSGV	0	>GMEB2_HUMAN_18	1
EEVVVVTTPDTAVDGSGVEGV	0	>GMEB2_HUMAN_21	0
KEFVHLAGKSTLKDWKRAIRM	0	>GMEB2_HUMAN_138	0
QQRAAAQQRRSFLNAHHRSGA	0	>GNAS3_HUMAN_63	0
LEYEEEFDYETESETESEIES	0	>GNAS3_HUMAN_111	0
DSYRDNIAGKSFQNRLCLPMP	0	>GNPTA_HUMAN_64	0
MTIDGKELTISPAYLLWDLSA	0	>GNPTA_HUMAN_298	0
ISPAYLLWDLSAISQSKQDED	0	>GNPTA_HUMAN_307	0
ISQSKQDEDISASRFEDNEEL	0	>GNPTA_HUMAN_319	1
ESHIHRIEGLSQKFIYLNDDV	0	>GNPTA_HUMAN_399	0
IPKGECLPYFSFAEVAKRGVE	0	>GNPTA_HUMAN_567	0
EEVKIPLVNISLLPKDAQLSL	0	>GNPTA_HUMAN_701	0
IAFKMIRTNVSHVVGQLDDIR	0	>GNPTA_HUMAN_1131	1
VKAVLRDFYESMFPIPSQFEL	0	>GNPTA_HUMAN_1174	0
LFKLLQRQTYTCLSHRYGLYV	0	>GNPTA_HUMAN_12	1
FNVAKPKNPSTNVSVVVFDST	0	>GNPTA_HUMAN_178	1
SGLLKGNSRQTVWRGYLTTDK	0	>GNPTA_HUMAN_206	1
ELNKQTKKNMTIDGKELTISP	0	>GNPTA_HUMAN_289	0
SHSKGQKVYLTWPVPNCAEGC	0	>GNPTA_HUMAN_432	0
MNATTIHFNLTFQNTNDEEFK	0	>GNPTA_HUMAN_616	0
TNDEEFKMQITVEVDTREGPK	0	>GNPTA_HUMAN_630	1
LPKDAQLSLNTLDLQLEHGDI	0	>GNPTA_HUMAN_713	0
DITQLNNIPPTQESYYDPNLP	0	>GNPTA_HUMAN_1074	0
LKFWTHCVLATLIMFTIFSFF	0	>GNPTA_HUMAN_1218	0
HCVLATLIMFTIFSFFAEQLI	0	>GNPTA_HUMAN_1223	0
HEWEIANNTFTGMWMRDGDAC	0	>GNPTG_HUMAN_119	0
HRKQGEDFSRTFNDHKQKYLQ	0	>GOLI4_HUMAN_149	0
KRELEHNAEETYGENDENTDD	0	>GOLI4_HUMAN_640	0
EETYGENDENTDDKNNDGEEQ	0	>GOLI4_HUMAN_648	0
VALKYQQHQESLSAQLQVVYE	0	>GOLI4_HUMAN_56	0
AQLQVVYEHRSRLEKSLQKER	0	>GOLI4_HUMAN_69	0
GLGNGRRSMKSPPLVLAALVA	0	>GOLM1_HUMAN_13	1
IVLGFNYWIASSRSVDLQTRI	0	>GOLM1_HUMAN_36	1
[truncated: 2,652 more rows]
